# Supplementary material for: shinyCurves, a shiny web application to analyse multisource qPCR amplification data: a COVID-19 case study
Source: BMC Bioinformatics. 2021 Oct 3;22:476. doi: 10.1186/s12859-021-04392-1 (PMC8487674; doi:10.1186/s12859-021-04392-1)
Supplement: Supplementary file 1 — Additional file 1. COVID-19 toy dataset. A COVID-19 toy dataset containing example files coming from (a) a fluorescent probe analysis (Applied Biosystems Quant Studio) and (b) an intercalating dye analysis (BioRad CFX). [file 12859_2021_4392_MOESM1_ESM.zip]

Archive with 33 entries (26 files):
- toy/
- toy/DYE-Biorad/
- toy/DYE-Biorad/output/
- toy/DYE-Biorad/output/MeltingCurves_H30.pdf
- toy/DYE-Biorad/output/MeltingCurves_N.pdf
- toy/DYE-Biorad/output/MeltingCurves_S.pdf
- toy/DYE-Biorad/output/MeltingCurves_RdRp.pdf
- toy/DYE-Biorad/output/ID_result.csv
- toy/DYE-Biorad/output/ID_well.csv
- toy/DYE-Biorad/output/TMtable.csv
- toy/DYE-Biorad/output/Analysis.csv
- toy/DYE-Biorad/.Rhistory
- toy/DYE-Biorad/.RData
- toy/DYE-Biorad/input/
- toy/DYE-Biorad/input/DYE_BioRad_96w_Melt Curve RFU Results_H30.csv
- toy/DYE-Biorad/input/DYE_BioRad_96w_Melt Curve RFU Results_N.csv
- toy/DYE-Biorad/input/DYE_BioRad_96w_Melt Curve RFU Results_RdRp.csv
- toy/DYE-Biorad/input/DYE_BioRad_96w_Melt Curve RFU Results_S.csv
- toy/DYE-Biorad/input/DYE_BioRad_96w_Quantification Summary.csv
- toy/PROBE-Applied/
- toy/PROBE-Applied/output/
- toy/PROBE-Applied/output/RdRp_IndetAmpCurves.png
- toy/PROBE-Applied/output/ID_result.csv
- toy/PROBE-Applied/output/ID_well.csv
- toy/PROBE-Applied/output/Analysis.csv
- toy/PROBE-Applied/output/N1_IndetAmpCurves.png
- toy/PROBE-Applied/output/GeneralAmplificationCurves.png
- toy/PROBE-Applied/output/RNAseP_IndetAmpCurves.png
- toy/PROBE-Applied/output/N1.csv
- toy/PROBE-Applied/output/RdRp.csv
- toy/PROBE-Applied/output/RNAseP.csv
- toy/PROBE-Applied/input/
- toy/PROBE-Applied/input/PROBE_Applied_384w_Quantification Cq Results.xlsx
