# Supplementary material for: shinyCurves, a shiny web application to analyse multisource qPCR amplification data: a COVID-19 case study
Source: BMC Bioinformatics. 2021 Oct 3;22:476. doi: 10.1186/s12859-021-04392-1 (PMC8487674; doi:10.1186/s12859-021-04392-1)
Supplement: Supplementary file 1 — Additional file 1. COVID-19 toy dataset. A COVID-19 toy dataset containing example files coming from (a) a fluorescent probe analysis (Applied Biosystems Quant Studio) and (b) an intercalating dye analysis (BioRad CFX). [file 12859_2021_4392_MOESM1_ESM.zip › toy/DYE-Biorad/output/ID_result.csv]

ID	Interpretation
1	Positive
2	Positive
3	Undetermined
5	Positive
6	Negative
7	Undetermined
