# Supplementary material for: shinyCurves, a shiny web application to analyse multisource qPCR amplification data: a COVID-19 case study
Source: BMC Bioinformatics. 2021 Oct 3;22:476. doi: 10.1186/s12859-021-04392-1 (PMC8487674; doi:10.1186/s12859-021-04392-1)
Supplement: Supplementary file 1 — Additional file 1. COVID-19 toy dataset. A COVID-19 toy dataset containing example files coming from (a) a fluorescent probe analysis (Applied Biosystems Quant Studio) and (b) an intercalating dye analysis (BioRad CFX). [file 12859_2021_4392_MOESM1_ESM.zip › toy/DYE-Biorad/output/ID_well.csv]

ID	Target	Well
1	H30	A8
1	H30	B8
1	N	C1
1	N	D1
1	RdRp	A5
1	RdRp	B5
1	S	B1
1	S	B2
2	H30	C8
2	H30	D8
2	N	A1
2	N	G1
2	RdRp	C5
2	RdRp	D5
2	S	A3
2	S	B3
3	H30	E8
3	H30	F8
3	N	F1
3	N	H1
3	RdRp	E5
3	RdRp	F5
3	S	C3
3	S	D3
4	H30	G8
4	H30	H8
5	H30	A9
5	H30	B9
5	RdRp	E6
5	RdRp	F6
5	S	G3
5	S	H3
6	H30	C9
6	H30	D9
6	N	A10
6	N	B10
6	RdRp	A6
6	RdRp	B6
6	S	C10
6	S	D10
7	H30	E9
7	H30	F9
7	N	E10
7	N	F10
7	RdRp	C6
7	RdRp	D6
