# Supplementary material for: shinyCurves, a shiny web application to analyse multisource qPCR amplification data: a COVID-19 case study
Source: BMC Bioinformatics. 2021 Oct 3;22:476. doi: 10.1186/s12859-021-04392-1 (PMC8487674; doi:10.1186/s12859-021-04392-1)
Supplement: Supplementary file 1 — Additional file 1. COVID-19 toy dataset. A COVID-19 toy dataset containing example files coming from (a) a fluorescent probe analysis (Applied Biosystems Quant Studio) and (b) an intercalating dye analysis (BioRad CFX). [file 12859_2021_4392_MOESM1_ESM.zip › toy/DYE-Biorad/output/TMtable.csv]

ID	Target	Well	Tm	Area
1	H30	A8	81.4532019704433	12.566512310523
1	H30	B8	81.4039408866995	11.9854762181867
1	N	C1	81.6009852216749	10.889807105797
1	N	D1	81.6009852216749	10.889807105797
1	RdRp	A5	80.8620689655172	12.4021309079159
1	RdRp	B5	80.8620689655172	12.4021309079159
1	S	B1	81.4532019704433	11.4482255372176
1	S	B2	81.4532019704433	11.4482255372176
2	H30	C8	81.4532019704433	12.0795870648378
2	H30	D8	81.4039408866995	12.0165668059137
2	N	A1	84.0147783251232	10.939268283661
2	N	G1	81.6009852216749	10.889807105797
2	RdRp	C5	80.8620689655172	12.4021309079159
2	RdRp	D5	80.8128078817734	10.067129408851
2	S	A3	80.5665024630542	11.709797177687
2	S	B3	80.4679802955665	14.1226430745732
3	H30	E8	81.4532019704433	12.0619618584115
3	H30	F8	81.4532019704433	11.4482255372176
3	N	F1	84.0147783251232	10.939268283661
3	N	H1	83.9655172413793	12.0350758863715
3	RdRp	E5	80.8620689655172	10.3372820150276
3	RdRp	F5	80.9113300492611	12.0259462700301
3	S	C3	80.2709359605911	13.9906066269459
3	S	D3	80.2216748768473	10.5727434337591
4	H30	G8	81.5024630541872	12.0754472345854
4	H30	H8	81.4532019704433	11.0851185385922
4	RdRp	G5	80.8620689655172	12.4021309079159
4	RdRp	H5	80.8620689655172	12.4021309079159
5	H30	A9	81.4532019704433	11.4750098260785
5	H30	B9	81.4532019704433	11.1969611694521
5	RdRp	E6	81.0098522167488	14.3869700026994
5	RdRp	F6	81.0098522167488	12.075604380188
5	S	G3	80.2216748768473	10.5727434337591
5	S	H3	80.2216748768473	14.6406116809271
6	H30	C9	81.4532019704433	11.3350008705318
6	H30	D9	81.4532019704433	11.3902288672956
6	N	A10	81.5024630541872	12.4746614419777
6	N	B10	81.4532019704433	12.3790374496108
6	RdRp	A6	81.0098522167488	12.075604380188
6	RdRp	B6	81.0098522167488	12.075604380188
6	S	C10	81.5024630541872	11.7219779232992
6	S	D10	81.5024630541872	11.3443913247583
7	H30	E9	81.4532019704433	11.0365312196502
7	H30	F9	81.4532019704433	11.2828204824143
7	N	E10	81.3054187192118	13.0880827711328
7	N	F10	81.3054187192118	14.3255028370014
7	RdRp	C6	81.0098522167488	11.0510920760157
7	RdRp	D6	80.9113300492611	11.2072461590776
