# Supplementary material for: shinyCurves, a shiny web application to analyse multisource qPCR amplification data: a COVID-19 case study
Source: BMC Bioinformatics. 2021 Oct 3;22:476. doi: 10.1186/s12859-021-04392-1 (PMC8487674; doi:10.1186/s12859-021-04392-1)
Supplement: Supplementary file 1 — Additional file 1. COVID-19 toy dataset. A COVID-19 toy dataset containing example files coming from (a) a fluorescent probe analysis (Applied Biosystems Quant Studio) and (b) an intercalating dye analysis (BioRad CFX). [file 12859_2021_4392_MOESM1_ESM.zip › toy/DYE-Biorad/output/Analysis.csv]

ID	RdRp(MeanCt)	H30(MeanCt)	S(MeanCt)	N(MeanCt)	CtCheck:RdRp	CtCheck:S	CtCheck:N	FinalCtCheck	RdRp(LogCopies)	RdRp(Copies)	S(LogCopies)	S(Copies)	N(LogCopies)	N(Copies)	CopyCheck:RdRp	CopyCheck:S	CopyCheck:N	FinalCopyCheck	Assignment
1	38.185	26.06	31.165	35.745	Check copy number	Positive	Check copy number	Check copy number	0.785	6.101	2.431	269.627	-0.461	0.346	Positive	Positive	Repeat	Positive	Positive
2	34.755	24.45	36.495	Repeat	Positive	Check copy number	Repeat	Check copy number	1.596	39.481	1.197	15.739	-	-	Positive	Positive	-	Positive	Positive
3	0	26	Repeat	33.465	Negative	Repeat	Positive	Repeat	-	-	-	-	-	-	-	-	-	-	Repeat
5	34.720	25.175	31.175	NA	Positive	Positive	NA	Positive	-	-	-	-	-	-	-	-	-	-	Positive
6	0	25.25	31.770	0	Negative	Positive	Negative	Negative	-	-	-	-	-	-	-	-	-	-	Negative
7	35.295	25.485	NA	Repeat	Check copy number	NA	Repeat	Check copy number	1.469	29.425	NA	NA	-	-	Positive	NA	-	Repeat	Repeat
