# Supplementary material for: shinyCurves, a shiny web application to analyse multisource qPCR amplification data: a COVID-19 case study
Source: BMC Bioinformatics. 2021 Oct 3;22:476. doi: 10.1186/s12859-021-04392-1 (PMC8487674; doi:10.1186/s12859-021-04392-1)
Supplement: Supplementary file 1 — Additional file 1. COVID-19 toy dataset. A COVID-19 toy dataset containing example files coming from (a) a fluorescent probe analysis (Applied Biosystems Quant Studio) and (b) an intercalating dye analysis (BioRad CFX). [file 12859_2021_4392_MOESM1_ESM.zip › toy/DYE-Biorad/input/DYE_BioRad_96w_Melt Curve RFU Results_H30.csv]

	Temperature	A8	A9	A12	B8	B9	C11	C8	C9	D11	D8	D9	E8	E9	F8	F9	G8	H8	B12
	65	4869.61170577	4602.9930208251	2128.29634481045	4698.34612809238	4508.81924614701	4243.23298537883	4841.00695786861	4525.26386120094	3632.22277321227	4764.17114628654	4571.5475467122	4820.17368810002	4451.7072187538	4522.50864379256	4502.59217834045	4711.28399374537	4496.50362330958	2011.94238640811
	65.5	4850.68884799579	4585.77808929369	2126.19132027293	4684.79490280669	4491.28467090361	4224.38924285146	4826.65537810614	4509.70782545867	3618.42247799165	4748.02598227286	4555.89292225832	4793.67946308988	4437.39841658039	4511.1292004073	4489.58055028019	4698.7579275551	4479.2313002619	2012.01762140118
	66	4831.76599022158	4568.56315776228	2124.08629573541	4671.24367752099	4473.7500956602	4205.5455003241	4812.30379834367	4494.1517897164	3604.62218277103	4731.88081825919	4540.23829780443	4767.18523807974	4423.08961440699	4499.74975702204	4476.56892221994	4686.23186136482	4461.95897721422	2012.09285639424
	66.5	4812.84313244737	4551.34822623087	2121.98127119789	4657.69245223529	4456.2155204168	4186.70175779673	4797.9522185812	4478.59575397414	3590.8218875504	4715.73565424551	4524.58367335055	4740.69101306959	4408.78081223358	4488.37031363678	4463.55729415968	4673.70579517455	4444.68665416654	2012.16809138731
	67	4793.92027467316	4534.13329469945	2119.87624666037	4644.14122694959	4438.6809451734	4167.85801526936	4783.60063881872	4463.03971823187	3577.02159232978	4699.59049023183	4508.92904889666	4714.19678805945	4394.47201006017	4476.99087025152	4450.54566609943	4661.17972898428	4427.41433111886	2012.24332638038
	67.5	4774.9974168989	4516.91836316811	2117.77122212282	4630.59000166388	4421.14636993004	4149.01427274194	4769.24905905625	4447.48368248956	3563.22129710916	4683.44532621812	4493.27442444271	4687.70256304939	4380.16320788679	4465.61142686628	4437.53403803909	4648.65366279399	4410.14200807121	2012.31856137343
	68	4756.07455912469	4499.7034316367	2115.6661975853	4617.03877637818	4403.61179468664	4130.17053021457	4754.89747929378	4431.92764674729	3549.42100188854	4667.30016220444	4477.61979998883	4661.20833803925	4365.85440571338	4454.23198348102	4424.52240997884	4636.12759660372	4392.86968502353	2012.3937963665
	68.5	4730.45617317263	4476.61001383362	2113.19589185435	4596.72003499258	4379.51674323671	4108.78280961176	4733.10392662112	4410.86563430147	3534.03663858937	4644.40455206453	4455.37005209211	4627.81002156461	4345.88029146607	4435.4380693457	4405.17783909081	4615.97290524006	4369.77745364533	2012.37260959309
	69	4698.96717572532	4448.83714977082	2110.72303748444	4570.33902046185	4350.19043822369	4084.6870790612	4704.35281745086	4384.98566129272	3516.75590237536	4615.74714537121	4427.8476386201	4589.76208883372	4321.13363053353	4410.53418140464	4380.4106181666	4589.40575187329	4342.19899432253	2012.3858557526
	69.5	4662.65263118774	4417.04651330138	2107.80433324263	4538.21054309322	4316.927198804	4058.57456114209	4669.45841600084	4355.08692776167	3497.77980944399	4582.05422277362	4396.50844817447	4548.41377960349	4292.43205481817	4380.6442954765	4351.3898509641	4557.74405009271	4311.17143925979	2012.14896258968
	70	4623.09969173511	4381.94000819674	2105.12791833528	4501.98441652243	4281.0064428501	4030.74877617784	4630.46434984554	4322.28556966859	3477.13406653342	4544.2469324146	4362.00107756359	4505.08015267288	4260.99457896506	4346.5797361221	4318.94071775571	4522.72103022006	4277.47066863764	2012.29714737548
	70.5	4580.83729482013	4344.35938403685	2102.56932555593	4462.50676289302	4243.30995888572	4001.60167543081	4588.05895351794	4287.26832957354	3455.026554968	4503.11739145435	4325.53988151879	4461.39030364385	4227.46965174049	4309.42759734558	4283.92849254004	4484.88156749054	4241.85054454398	2012.59134810005
	71	4536.74311822201	4305.21769836718	2100.13442821902	4420.88476121683	4204.87969363674	3971.10107604634	4543.43874296501	4250.349710622	3431.9009471772	4460.06878710563	4287.8182834309	4417.49341883708	4191.83806075003	4270.89723162068	4247.28623096237	4445.44241309957	4204.89417688603	2012.7030384949
	71.5	4491.63289622818	4264.78492619043	2097.56140243095	4377.83444024711	4166.342633618	3939.81308539574	4498.00913274211	4212.1678082151	3408.2533465568	4415.93576317185	4249.13516751627	4373.63036943107	4155.14934437758	4231.31258831943	4209.23674251249	4404.68516387368	4167.19929577547	2012.81134319678
	72	4445.86804199602	4224.03113229536	2095.09941169988	4334.11767491147	4127.44115236	3907.70862656573	4452.46288922179	4173.20752555533	3384.0128223555	4371.51610801563	4209.54214164419	4330.24585453062	4117.41304942702	4191.25242368462	4170.20549795337	4362.90569314768	4129.11333283665	2012.77438151317
	72.5	4399.66308196993	4183.52024320428	2092.55433216527	4290.25245436561	4088.72472527826	3874.54901741503	4406.32613187422	4133.88590782795	3359.45611203696	4327.01345155394	4169.90828004361	4287.35400835835	4079.24616145042	4151.1866501878	4130.74242937416	4320.6323816131	4091.03529968869	2012.49026568521
	73	4353.36362111612	4143.17664422015	2090.03333531664	4246.32681619136	4050.34119087753	3840.60633753417	4360.67410354143	4094.52017180505	3334.58202120654	4283.19368265821	4130.05130556283	4244.518361437	4040.67984897819	4111.55108497745	4091.24184281063	4278.40601570565	4053.23151876141	2011.96129496699
	73.5	4307.31364866727	4103.1669064398	2087.47208589286	4202.6298876708	4012.06373265614	3806.58075155431	4315.51477080747	4055.48596749498	3308.92495408781	4239.68649802575	4090.15193750077	4202.16693772824	4002.38566931077	4071.94670751417	4051.55796168183	4236.34310298301	4015.87727229494	2011.64662955399
	74	4261.78567739145	4063.67771708725	2085.04848827387	4159.0818649846	3973.71563364709	3771.95986083668	4270.4646752569	4016.72466217058	3282.74213205774	4196.62262671775	4050.35989297908	4160.32489462598	3964.09604611417	4032.54632370579	4012.21083494353	4194.6712409453	3978.61031150191	2011.24651861401
	74.5	4216.62282480696	4024.35263991686	2082.56241645313	4115.92220983992	3935.79456272735	3737.234420021	4225.78658657235	3978.31560623489	3256.20627510691	4153.60833525823	4010.84431765088	4118.63367504727	3926.14730831771	3993.43600855889	3973.14382433663	4153.53796578483	3941.7174257789	2010.89358077307
	75	4171.85933306266	3985.07095020592	2079.91434645181	4072.94343602372	3897.94081792473	3702.80681095606	4181.82640383221	3939.99053574859	3229.46041386995	4110.87465833931	3971.32996999413	4077.19527469354	3888.07024584051	3954.44614873165	3934.21459147103	4112.46576448192	3905.09029891721	2010.63727340582
	75.5	4127.81602708225	3946.06404472919	2077.37934861027	4030.56451209741	3860.15320990781	3668.39494296041	4137.92742747943	3901.8112171007	3202.67798700471	4068.24875795997	3932.16282996312	4036.13862713323	3850.10815821577	3915.70292039881	3895.44328578294	4071.68987611525	3868.50619334765	2010.60208569825
	76	4083.97214849982	3907.03608268407	2075.18826396142	3988.36176178911	3822.33242121981	3633.70915993364	4094.39917966763	3863.56866270485	3176.39731050219	4025.8513464735	3893.25574049656	3995.17230438777	3812.33534466428	3876.87219672727	3856.94276135074	4031.07295176067	3831.76666436104	2010.36362430357
	76.5	4039.63257915219	3867.59540135409	2072.98283601624	3946.25218965935	3784.25816492423	3599.32040936549	4050.86626769014	3825.22327096236	3149.76130960646	3982.92116320705	3853.93925194108	3953.77689921302	3774.35946097469	3837.77994894096	3818.11099262314	3990.14466226139	3794.9227890946	2010.11833980313
	77	3994.53284990185	3826.9967483615	2071.05150035943	3903.11023890146	3745.12156960853	3564.36665667517	4006.07711605149	3785.92015945449	3122.7768644825	3939.2507988886	3813.62691650431	3911.48236764936	3735.4586006785	3797.56648342914	3778.30546030453	3948.17512114046	3757.11695646012	2010.11140972543
	77.5	3947.42399519036	3784.08658990139	2069.58893002086	3857.55055294254	3703.74567828245	3527.57523623438	3958.7950842294	3744.42346224544	3094.64078374422	3893.33827140975	3770.83262926033	3866.79404203686	3694.45084107467	3754.92597164044	3736.01789843756	3903.95845737629	3716.89047897562	2009.9232847833
	78	3895.3432937814	3736.18097849274	2068.26608572989	3807.04233894801	3657.57222450202	3486.88289543612	3906.44336840821	3697.96462573858	3063.9098200868	3842.16680453092	3722.69313511068	3817.13664232777	3648.96692019808	3707.09250706263	3688.76371354799	3854.5881273286	3671.65357664242	2009.55756684547
	78.5	3834.15992259319	3679.04320807252	2066.74194364688	3747.41601649983	3602.53047013348	3439.0869771628	3844.17715619146	3642.70496088924	3027.5762219035	3781.19971865005	3664.83351784994	3758.24064719165	3594.65782822529	3650.3932823022	3632.24068589866	3795.79216099353	3617.59156026994	2009.23450293309
	79	3756.7844698399	3605.75449156979	2065.18298482945	3671.47716488759	3531.91227148676	3378.07274144532	3764.86519242126	3571.60970821404	2981.73280930408	3703.57668453054	3591.19018921706	3683.25134897684	3524.96223910597	3577.80487995838	3559.86118085019	3720.53030047794	3547.77340253023	2009.00726855422
	79.5	3653.95951678182	3508.58273807806	2063.62967239101	3570.93580094699	3437.96852129495	3296.82977830349	3660.33827212096	3476.87000466942	2920.18611240484	3600.47672416488	3493.45787089945	3583.65426542522	3432.34204330417	3481.16660247472	3463.74440492433	3620.34700472533	3454.56740681292	2008.50345517097
	80	3517.56427999334	3380.24798657028	2061.97371248091	3438.43935429067	3313.71805433401	3189.65960619355	3523.08501836059	3351.69950071294	2837.75296848597	3464.68501779751	3364.90194412276	3451.86912942338	3310.16356064121	3353.8514331551	3337.32962751376	3487.9910801754	3331.36784725414	2008.15908099458
	80.5	3344.18697322384	3217.77237226991	2060.16730256236	3270.56373556563	3156.33796944397	3053.6486385378	3350.06031265598	3193.05436684611	2731.61226471593	3293.1968341578	3202.84045950591	3284.26824793868	3155.11954011009	3192.86142403874	3177.36438960425	3319.66442932063	3175.32505173386	2007.92307257961
	81	3137.49640355253	3024.54075525686	2058.67243026887	3071.08394551318	2969.52987289863	2890.31577713002	3145.00490805163	3003.81375517566	2604.07753479146	3089.92629679214	3010.97143755588	3084.03642625503	2970.44551512829	3001.23696147851	2987.30195058523	3118.36699263623	2989.30105639453	2007.8105495577
	81.5	2911.88059203078	2813.86020828805	2057.38065611216	2854.28738127856	2766.36925676179	2709.76438433762	2922.21077200835	2797.56173752965	2463.8773824538	2869.37129920759	2801.99093524943	2864.84811335932	2768.99376205817	2792.5104386033	2780.42727812064	2897.54477075361	2786.34109955237	2007.69151531137
	82	2688.41881160605	2604.8307347847	2056.16503118892	2640.3733533169	2565.45247707809	2528.56976847698	2701.81001904056	2592.85180091198	2324.71725488906	2651.55403763638	2595.25277118864	2646.66719340692	2568.72524002763	2586.03900353953	2575.50859824053	2677.0371062836	2584.48143273551	2007.76973942155
	82.5	2488.42235461124	2416.84339884617	2055.01457439661	2449.68786497896	2385.77934996383	2362.77159397098	2504.01750427247	2408.67135536386	2199.79675796764	2456.83913203252	2409.99428040215	2450.0405965389	2388.45197288181	2400.72503775265	2391.4575866442	2477.15722094073	2402.61472340279	2007.76720230445
	83	2328.2497694944	2265.16764341788	2054.05339798589	2297.5981686621	2241.95161240052	2226.16717408954	2344.87777171692	2260.56295067053	2100.13418257131	2301.10216164509	2261.17978434432	2291.36180875862	2243.38518416108	2251.75202914492	2243.48180130912	2314.70717934448	2255.76046703308	2007.73738875698
	83.5	2215.83732989942	2157.54856875268	2052.91010503199	2191.48108682599	2140.67109030429	2126.944414224	2232.05375001741	2156.0069081545	2030.49154568085	2191.7077939301	2156.07559748193	2179.03029566008	2140.78553978447	2146.86488521657	2139.14561203714	2198.44672345353	2151.4421998073	2007.54282496946
	84	2146.36290490793	2090.48616882803	2051.71693330893	2126.37799420617	2078.14758042632	2063.97968800847	2161.40200043899	2090.84104991951	1988.05700905845	2123.55841645454	2091.01883313202	2109.24267646349	2077.08081397455	2082.18768029278	2074.44196708743	2125.44165571448	2086.32859611349	2007.27640939511
	84.5	2109.0560494337	2053.82895046013	2050.50663765728	2091.85017291775	2044.6270171097	2029.00891934344	2122.36474347136	2055.7380807016	1965.70134347956	2086.71529001821	2056.12961476704	2071.64053475354	2043.05221934149	2047.5481097874	2039.4962580482	2085.43874358906	2051.23352298927	2006.97411759059
	85	2092.2514850277	2036.75106578808	2049.13016030164	2076.49996683976	2029.46317718104	2012.9206867659	2103.80619550681	2039.88901661091	1956.23006877111	2069.31036834459	2040.48961107489	2054.95943524318	2027.87743315739	2032.39175091876	2023.82058151161	2066.99348790073	2035.41982582171	2006.76357620251
	85.5	2085.88596476629	2029.99514554167	2047.73766217841	2070.76412884766	2023.39464025941	2006.93727094456	2095.48059523637	2033.25321853346	1952.60458344235	2061.57107498752	2034.46246844406	2048.68073231012	2021.96527673287	2027.20256242034	2018.0154740675	2060.11368138233	2029.40971246676	2006.52680169243
	86	2082.54453973986	2026.50445185769	2046.43382139634	2067.81766203472	2020.18046698459	2004.70708542024	2090.71304802226	2029.87684350291	1950.58085305451	2056.55213485096	2031.3165685983	2045.62446333155	2019.28507796833	2024.94005166504	2015.30126865378	2057.09759138258	2026.89985263499	2006.51764196363
	86.5	2080.22208522437	2023.83014007607	2045.2751677674	2065.70097695353	2017.57291197194	2003.31931505671	2086.80633371584	2027.24619655697	1948.96151844055	2052.57472997875	2028.78881478601	2043.39831992905	2017.31123662481	2023.17865095621	2013.19854367651	2054.81962598623	2025.05638414027	2006.3508807422
	87	2078.27050397385	2021.43975160472	2044.16548681684	2063.86768566746	2015.12723812844	2001.8759881846	2083.52440811871	2024.74590397527	1947.45283708525	2048.7255677958	2026.40290660176	2041.41103211617	2015.47328813051	2021.7156611375	2011.50293798858	2052.95568278853	2023.34599714971	2006.14369199557
	87.5	2076.1764349423	2019.58066651226	2043.3599102956	2061.7312819686	2012.72914863273	2000.42979867395	2080.38695852953	2022.23777636382	1946.03176642241	2045.54391769471	2024.04828334536	2039.22664218675	2013.77603205064	2020.12095327924	2009.8575916122	2051.2786005204	2021.90979631533	2005.88904177193
	88	2073.86974636358	2017.40254159963	2042.48337166301	2059.62854151701	2010.545932251	1998.97966823679	2077.2382634805	2020.19512904513	1944.91046653311	2042.59598789232	2021.88460739725	2037.23130983005	2012.26967836978	2018.34054888731	2008.36323602798	2049.37010176453	2020.5402376378	2005.7180126002
	88.5	2071.68054637378	2015.39140895387	2041.62544188132	2057.5265941517	2008.57058577292	1997.56846204277	2074.01243233552	2018.08322974366	1944.29176155957	2040.2160650695	2020.23474862542	2035.39103018122	2010.60475484509	2016.69290565537	2007.01408803375	2047.7216786034	2019.04874621801	2005.44428686751
	89	2069.47302005421	2013.29173811771	2040.58976819078	2055.27087151395	2006.62193343714	1996.08913249869	2070.95073343523	2016.11666403688	1943.70748660218	2037.96554533676	2018.83495789004	2033.33495527658	2009.04759483699	2015.02061626254	2005.81476877876	2046.20051637504	2017.59313124333	2005.30128291763
	89.5	2067.44229002707	2011.41088635365	2039.37991878555	2052.96320834458	2004.75228564563	1994.91425830802	2067.7451398629	2014.38737198719	1943.11258052694	2035.97168571874	2017.44388605831	2031.30255459832	2007.42501873577	2013.34191872851	2004.75992540187	2044.63575760432	2016.22530345776	2005.27104422994
	90	2065.6187768752	2009.28844355439	2037.88258524054	2051.16142179247	2003.04616877733	1993.76507123777	2064.6448947258	2012.91985818758	1942.49611934592	2033.75297712738	2016.16383254093	2029.4620531374	2005.7542713322	2011.69464675938	2003.79867822944	2042.90821877009	2014.79795839278	2005.25812779564
	90.5	2063.79913684202	2007.5158525529	2036.39343804907	2049.31447486133	2001.4120977782	1993.00257538722	2062.28305676677	2011.550748933	1941.87319331803	2031.72931051741	2014.85721044689	2027.75197265932	2004.21784186904	2010.23123292382	2002.49792061978	2041.34003819005	2013.33483024064	2005.23712247166
	91	2062.00387787416	2005.91501907284	2034.84659721624	2047.60947990419	1999.92644202462	1992.31975535914	2060.50450822112	2010.32734361541	1940.9871182664	2029.94115163163	2013.45250459622	2026.2124249798	2002.72981699336	2008.87908083029	2001.08275665022	2039.77045760602	2011.98627232967	2005.1074736758
	91.5	2060.29883773764	2004.66162088819	2033.39997751298	2046.24902535734	1998.64024269425	1991.67832483343	2059.08453876632	2009.20481205621	1940.17326082427	2028.52920165081	2012.08078130357	2024.92355270663	2001.09553535869	2007.8735586872	1999.8776367305	2038.40998412528	2010.76260813895	2005.1022048488
	92	2058.59463794804	2003.55704977008	2032.3374013267	2045.03176713185	1997.65034319091	1991.06089885842	2058.11686991856	2008.09108085071	1939.5370992481	2027.54431681027	2010.90883379447	2023.83340894688	1999.70537958299	2006.90821559189	1998.64967785228	2037.25810132892	2009.7268591679	2004.84074697032
	92.5	2057.0333697918	2002.58385186251	2031.3108657923	2043.79457455506	1996.78953319369	1990.57725333383	2057.4886173541	2007.18466496631	1938.83338069504	2027.01295641398	2009.8048628944	2022.85476253745	1998.50143680031	2006.2736645938	1997.45266465407	2036.36359372771	2008.69133644961	2004.51226807639
	93	2055.96645435963	2001.82733692364	2030.41427438025	2042.96727386951	1996.06730953066	1989.83368481314	2056.63277913509	2006.39730864704	1938.24509079466	2026.81930948786	2008.95962704851	2021.99450868536	1997.38212689854	2005.66989457993	1996.75187953515	2035.57041765677	2007.90933922437	2004.1512373744
	93.5	2055.20496627554	2001.11416765491	2029.68501824761	2042.32755792816	1995.56186551008	1989.11344485632	2055.57173618722	2005.93352620818	1937.68368902256	2026.56934609797	2008.19166850741	2021.15581863933	1996.57711174015	2005.02695009635	1996.18810923228	2034.64713577907	2007.39225437356	2003.92399209133
	94	2054.91340611257	2000.50860827344	2028.8011648802	2042.24730443433	1995.48641022088	1988.10134625944	2054.61361513772	2005.94584832907	1937.22612542128	2026.41421410209	2007.40578808722	2020.47293309171	1996.31700572851	2004.30398589782	1996.02101632393	2034.12718248328	2006.62125503272	2003.76985359864
	94.5	2054.804154547	1999.95199972574	2027.82590923915	2042.27801542204	1995.34209515598	1987.02732989084	2053.45602465388	2006.06183289673	1936.71833734746	2026.21208760645	2006.73979090919	2019.81355139683	1996.03445144391	2003.60284697897	1995.91338096793	2033.37831633689	2006.01860122539	2003.73878733257
	95	2055.33256831668	1999.68063990946	2026.47549504152	2043.51008348499	1996.15817004628	1985.21554281837	2052.76310627911	2006.95973412463	1936.46301992674	2026.04351030816	2005.75598397948	2019.28155394766	1996.6415956742	2002.85200938365	1996.70805917827	2033.83772091668	2004.54393822795	2004.18452536755
