# Supplementary material for: shinyCurves, a shiny web application to analyse multisource qPCR amplification data: a COVID-19 case study
Source: BMC Bioinformatics. 2021 Oct 3;22:476. doi: 10.1186/s12859-021-04392-1 (PMC8487674; doi:10.1186/s12859-021-04392-1)
Supplement: Supplementary file 1 — Additional file 1. COVID-19 toy dataset. A COVID-19 toy dataset containing example files coming from (a) a fluorescent probe analysis (Applied Biosystems Quant Studio) and (b) an intercalating dye analysis (BioRad CFX). [file 12859_2021_4392_MOESM1_ESM.zip › toy/DYE-Biorad/input/DYE_BioRad_96w_Melt Curve RFU Results_N.csv]

	Temperature	A1	A10	B10	C1	C12	C2	D1	D12	D2	E1	E10	E11	E2	F1	F10	F11	F2	G1	G2	G9	H1	H10	H2	H9
	65	5216.09990609373	4879.49698088875	4803.1640303065	4494.66292033021	3665.64834458617	4622.90587699396	4494.66292033021	3959.57670423237	4499.77740054821	2990.90549135207	4998.88642769928	3794.62414641735	2990.90549135207	5216.09990609373	5247.81526280486	2225.68225267401	4534.1163204558	4494.66292033021	5188.51945055629	2990.90549135207	5097.50995320733	2990.90549135207	5394.9670005533	4534.1163204558
	65.5	5191.22615636962	4862.45078897704	4791.43542578232	4465.43694759465	3643.99584857117	4610.64984094575	4465.43694759465	3940.36041165168	4490.24795392496	2975.08052368186	4975.27597285946	3774.48639184334	2975.08052368186	5191.22615636962	5223.62012789502	2221.87263414495	4511.46794223651	4465.43694759465	5171.75194474005	2975.08052368186	5074.92308743279	2975.08052368186	5366.42036707965	4511.46794223651
	66	5166.35240664551	4845.40459706534	4779.70682125814	4436.2109748591	3622.34335255616	4598.39380489754	4436.2109748591	3921.14411907099	4480.71850730172	2959.25555601165	4951.66551801963	3754.34863726934	2959.25555601165	5166.35240664551	5199.42499298518	2218.06301561589	4488.81956401722	4436.2109748591	5154.98443892382	2959.25555601165	5052.33622165824	2959.25555601165	5337.87373360599	4488.81956401722
	66.5	5141.47865692139	4828.35840515363	4767.97821673395	4406.98500212354	3600.69085654116	4586.13776884932	4406.98500212354	3901.9278264903	4471.18906067847	2943.43058834144	4928.05506317981	3734.21088269534	2943.43058834144	5141.47865692139	5175.22985807534	2214.25339708683	4466.17118579792	4406.98500212354	5138.21693310758	2943.43058834144	5029.74935588369	2943.43058834144	5309.32710013233	4466.17118579792
	67	5116.60490719728	4811.31221324193	4756.24961220977	4377.75902938798	3579.03836052615	4573.88173280111	4377.75902938798	3882.71153390961	4461.65961405522	2927.60562067123	4904.44460833999	3714.07312812134	2927.60562067123	5116.60490719728	5151.0347231655	2210.44377855778	4443.52280757863	4377.75902938798	5121.44942729134	2927.60562067123	5007.16249010914	2927.60562067123	5280.78046665868	4443.52280757863
	67.5	5091.73115747308	4794.26602133011	4744.52100768558	4348.53305665234	3557.38586451116	4561.6256967529	4348.53305665234	3863.49524132892	4452.13016743192	2911.78065300099	4880.83415350023	3693.93537354737	2911.78065300099	5091.73115747308	5126.83958825571	2206.63416002871	4420.87442935935	4348.53305665234	5104.68192147508	2911.78065300099	4984.57562433463	2911.78065300099	5252.233833185	4420.87442935935
	68	5066.85740774897	4777.2198294184	4732.7924031614	4319.30708391678	3535.73336849615	4549.36966070469	4319.30708391678	3844.27894874823	4442.60072080867	2895.95568533078	4857.22369866041	3673.79761897336	2895.95568533078	5066.85740774897	5102.64445334587	2202.82454149965	4398.22605114006	4319.30708391678	5087.91441565884	2895.95568533078	4961.98875856008	2895.95568533078	5223.68719971134	4398.22605114006
	68.5	5033.70249926036	4752.98923912921	4713.2348155766	4284.41455865691	3510.27741116783	4531.02676226467	4284.41455865691	3820.75304891278	4426.09828040683	2877.79438610572	4826.37356450631	3649.00869923152	2877.79438610572	5033.70249926036	5069.91922886818	2198.35161714304	4369.38934185218	4284.41455865691	5063.75296858663	2877.79438610572	4931.07895869692	2877.79438610572	5188.97984341802	4369.38934185218
	69	4993.49072138454	4722.40593955959	4686.46064839748	4245.29917323933	3481.6382859412	4506.73538242293	4245.29917323933	3793.56926502645	4403.40457671849	2857.78082866039	4789.4162745134	3620.2256054709	2857.78082866039	4993.49072138454	5030.52251725813	2193.31400054812	4334.450192033	4245.29917323933	5032.61040027803	2857.78082866039	4893.2054148765	2857.78082866039	5148.84302894581	4334.450192033
	69.5	4947.6635137025	4686.74399442161	4653.46741879937	4203.3912058885	3450.24866033405	4477.51479743734	4203.3912058885	3763.62353065835	4375.45547317639	2836.28861610038	4747.71879501975	3588.79999953498	2836.28861610038	4947.6635137025	4986.0454289086	2188.14394958547	4294.22535454862	4203.3912058885	4995.85457821732	2836.28861610038	4850.66043482803	2836.28861610038	5104.65149506114	4294.22535454862
	70	4898.4215957641	4646.82601981494	4616.19439366693	4159.80797913749	3416.7493784567	4443.778913283	4159.80797913749	3730.74914139557	4343.02340489908	2813.82317190314	4702.79336187087	3555.76949156959	2813.82317190314	4898.4215957641	4937.76908291086	2182.58486698102	4249.00419968199	4159.80797913749	4954.33062592259	2813.82317190314	4805.21736965202	2813.82317190314	5057.43868315632	4249.00419968199
	70.5	4846.92528719049	4603.76010863184	4575.50298625261	4115.23895521134	3381.55355738875	4406.43879383856	4115.23895521134	3695.52705518833	4307.33435823975	2791.07655900379	4655.65246139239	3522.11735001384	2791.07655900379	4846.92528719049	4886.87411402769	2176.86973519414	4199.16827408276	4115.23895521134	4908.69187002411	2791.07655900379	4758.07796409015	2791.07655900379	5008.13753316033	4199.16827408276
	71	4794.42510645099	4558.9222251257	4532.52892967789	4070.32821647016	3344.12701563971	4366.30086489648	4070.32821647016	3658.18216500882	4269.14006272512	2768.45808350886	4606.91561862321	3487.95899038113	2768.45808350886	4794.42510645099	4834.85723719867	2171.34969775204	4144.31028247961	4070.32821647016	4859.46114633344	2768.45808350886	4710.26575882653	2768.45808350886	4957.36979362506	4144.31028247961
	71.5	4741.86803897395	4513.12261752775	4487.89322843609	4025.57722303424	3304.20990459146	4323.94583021071	4025.57722303424	3619.01435196474	4228.73642826227	2745.89217201808	4557.66946181265	3452.96135704795	2745.89217201808	4741.86803897395	4782.13520468328	2165.99914823447	4084.53140705278	4025.57722303424	4807.91176928377	2745.89217201808	4662.41518204731	2745.89217201808	4906.04938305813	4084.53140705278
	72	4689.63804288148	4466.49014434584	4442.11633260665	3980.97248130105	3261.86804552651	4279.91342822171	3980.97248130105	3577.4019866845	4186.17544290179	2723.71462525517	4508.45719375556	3415.06327738602	2723.71462525517	4689.63804288148	4729.1599135694	2160.26494279385	4018.89997770514	3980.97248130105	4753.87928866073	2723.71462525517	4614.75291476066	2723.71462525517	4854.27112624798	4018.89997770514
	72.5	4637.71769826152	4419.99275805139	4395.7245678663	3936.71548325022	3216.87038516071	4235.15931487759	3936.71548325022	3533.77370398649	4141.70726801541	2702.00311362202	4459.3263670337	3372.57919126821	2702.00311362202	4637.71769826152	4676.46178913646	2154.36626631801	3946.37047526547	3936.71548325022	4698.36664294286	2702.00311362202	4567.20334814376	2702.00311362202	4802.44821657424	3946.37047526547
	73	4586.2257336397	4373.65554629832	4349.41306383165	3892.90337025799	3167.96962561613	4189.94053325167	3892.90337025799	3487.49567400739	4094.99733586903	2680.56590413023	4410.51522543338	3323.81611064816	2680.56590413023	4586.2257336397	4624.40858626204	2148.21958129956	3865.17952410955	3892.90337025799	4641.90806941927	2680.56590413023	4520.03474823947	2680.56590413023	4750.82384363634	3865.17952410955
	73.5	4534.91254313625	4327.47129140335	4303.37748815527	3849.55791507518	3114.15370595532	4144.49284461226	3849.55791507518	3438.09103815697	4046.11030366639	2659.37575306646	4362.24719619715	3266.9465705917	2659.37575306646	4534.91254313625	4572.33387240206	2141.44969349606	3773.45529686905	3849.55791507518	4584.28383922349	2659.37575306646	4473.14749279656	2659.37575306646	4699.5834998129	3773.45529686905
	74	4483.7995122337	4281.3903718965	4257.84775619669	3806.65044700519	3054.12320609258	4099.47281056208	3806.65044700519	3384.73328373246	3994.32695691559	2638.52942486561	4314.24663824148	3200.47687845477	2638.52942486561	4483.7995122337	4520.43782996066	2133.87659424022	3668.97088908142	3806.65044700519	4525.69446305032	2638.52942486561	4426.55564505567	2638.52942486561	4648.54865065873	3668.97088908142
	74.5	4432.87541110299	4235.61438923932	4212.87097430056	3764.41289818813	2986.05565500573	4054.74974956498	3764.41289818813	3327.65256537551	3939.41889138301	2618.08454396047	4266.73040429309	3123.83729257797	2618.08454396047	4432.87541110299	4469.08219043391	2125.39116489026	3550.38130788669	3764.41289818813	4467.09412453944	2618.08454396047	4380.15596631126	2618.08454396047	4597.93316219122	3550.38130788669
	75	4382.25614081974	4189.91784630652	4168.27101159952	3722.62604577498	2908.59726091423	4010.06808732127	3722.62604577498	3266.88723874795	3880.68917413176	2598.02541516886	4219.73155173196	3036.80031842861	2598.02541516886	4382.25614081974	4418.24973213119	2115.68174823779	3417.17486110427	3722.62604577498	4408.25017176593	2598.02541516886	4334.13801135965	2598.02541516886	4547.55156284198	3417.17486110427
	75.5	4331.89609712488	4144.58277046373	4123.95775566714	3681.25998868243	2822.15494771734	3965.73029424563	3681.25998868243	3202.75831347044	3816.85783534004	2578.39885627582	4172.99657479505	2939.85333413566	2578.39885627582	4331.89609712488	4367.34033539142	2104.70878622635	3270.70953051657	3681.25998868243	4350.01455928166	2578.39885627582	4288.42559650745	2578.39885627582	4497.17707682981	3270.70953051657
	76	4280.95711275527	4099.51183180967	4079.75013977647	3640.20583471908	2728.37862613074	3921.974287001	3640.20583471908	3135.87929025202	3745.97414893544	2559.37393741631	4125.9352974395	2834.65469862244	2559.37393741631	4280.95711275527	4316.45720372608	2092.93520019037	3114.2714987951	3640.20583471908	4293.48459821926	2559.37393741631	4242.9049033989	2559.37393741631	4447.15794269184	3114.2714987951
	76.5	4228.49817165543	4054.26842452858	4035.12960260439	3599.39258613585	2629.49907887353	3878.13045155922	3599.39258613585	3065.93825609483	3666.48588315404	2540.87892528143	4078.45238832107	2723.93210536766	2540.87892528143	4228.49817165543	4265.05419835807	2081.11272691121	2952.88533360991	3599.39258613585	4238.56565583496	2540.87892528143	4197.53714728159	2540.87892528143	4397.47989373531	2952.88533360991
	77	4174.54629738283	4008.36527557615	3989.61391427582	3558.70957636454	2530.03070841292	3834.49052913385	3558.70957636454	2992.23131501633	3576.42786364224	2522.78586036255	4029.54000991454	2611.85926608978	2522.78586036255	4174.54629738283	4211.88204588059	2070.12761842178	2793.13037731952	3558.70957636454	4185.09855080825	2522.78586036255	4152.41342106258	2522.78586036255	4348.2843562064	2793.13037731952
	77.5	4118.96827560584	3960.38999166208	3941.82857664096	3518.17839572587	2434.41383609877	3791.22946674313	3518.17839572587	2913.01508731764	3474.66988401073	2505.10227295672	3976.87395323723	2503.38329860938	2505.10227295672	4118.96827560584	4154.39461589173	2060.92516307685	2642.61492358052	3518.17839572587	4133.20706451647	2505.10227295672	4107.352982607	2505.10227295672	4299.57233708165	2642.61492358052
	78	4061.68599268535	3907.7495243945	3889.16424396359	3477.76807702709	2346.79297333176	3748.22579936623	3477.76807702709	2827.45075121313	3362.29699269305	2487.89613127542	3917.43754794097	2403.04264412392	2487.89613127542	4061.68599268535	4089.4122340171	2053.69556448846	2508.33675522484	3477.76807702709	4082.41755023672	2487.89613127542	4061.77456385578	2487.89613127542	4251.47155097359	2508.33675522484
	78.5	4004.82660548799	3846.38246875632	3827.4825901248	3436.98858018968	2270.37350802586	3705.31438242485	3436.98858018968	2735.78981288109	3242.89897365788	2470.58237161083	3846.5142835819	2314.84525659875	2470.58237161083	4004.82660548799	4011.32470113939	2048.37317042748	2395.24693035791	3436.98858018968	4032.10583748496	2470.58237161083	4015.30815123455	2470.58237161083	4203.4629158905	2395.24693035791
	79	3949.44015883104	3769.39864877611	3749.73499316783	3393.90768634292	2207.34876385861	3662.9743250807	3393.90768634292	2641.35504213081	3121.97013716978	2452.74991783763	3755.68762493686	2241.00215921822	2452.74991783763	3949.44015883104	3911.29395838731	2044.30746401712	2305.33469392963	3393.90768634292	3981.86927328122	2452.74991783763	3967.11872001698	2452.74991783763	4155.15110276688	2305.33469392963
	79.5	3895.06112830459	3667.71949924093	3646.96988728162	3339.01361144501	2157.19554941973	3620.45189907171	3339.01361144501	2548.13560784682	3005.79213683082	2432.97435655064	3635.66047977463	2181.89791124371	2432.97435655064	3895.06112830459	3779.28287658358	2041.03296445214	2238.21654747855	3339.01361144501	3930.81073803819	2432.97435655064	3916.51098270784	2432.97435655064	4105.57758609594	2238.21654747855
	80	3841.10256338486	3533.58700869546	3511.46973447906	3259.19372049035	2118.74685372806	3577.2234595402	3259.19372049035	2461.1105616663	2899.73547591227	2410.90015382805	3480.05739563327	2135.7174090519	2410.90015382805	3841.10256338486	3608.17097542295	2037.75718986669	2190.71961556264	3259.19372049035	3877.6364077423	2410.90015382805	3862.85957999462	2410.90015382805	4053.48442007429	2190.71961556264
	80.5	3786.7037562403	3362.95985849565	3339.67444586714	3150.01332024625	2089.90198691553	3532.03030341193	3150.01332024625	2383.97231271129	2807.42283671349	2386.27403904151	3286.59920060648	2100.6498007548	2386.27403904151	3786.7037562403	3396.0968600973	2034.48766539526	2158.35617070439	3150.01332024625	3819.36648721251	2386.27403904151	3805.48998734674	2386.27403904151	3995.58871753349	2158.35617070439
	81	3727.8491566701	3158.44266221016	3134.48360012244	3012.64430659125	2068.47060267039	3482.05699366968	3012.64430659125	2318.16547863452	2728.97244341261	2359.42500455473	3061.84773337129	2074.06225911627	2359.42500455473	3727.8491566701	3150.48614677573	2031.18328508131	2136.6531758506	3012.64430659125	3750.81563949321	2359.42500455473	3740.99654520661	2359.42500455473	3926.09935707049	2136.6531758506
	81.5	3658.70057908172	2933.61639396983	2910.25743028325	2851.30189975516	2052.32321122724	3421.30500153512	2851.30189975516	2262.16441441396	2660.87355814858	2330.81958196864	2823.48991553142	2053.97711651861	2330.81958196864	3658.70057908172	2890.64921571877	2028.02509820242	2122.24801032711	2851.30189975516	3664.39237994089	2330.81958196864	3664.12859773819	2330.81958196864	3836.9092010227	2122.24801032711
	82	3569.49498001566	2709.03291526089	2687.43834984176	2683.56786730532	2040.34342497918	3340.30140372271	2683.56786730532	2213.87230381228	2596.98887677802	2303.03982148254	2594.06692402425	2038.81318690951	2303.03982148254	3569.49498001566	2641.14984073811	2025.01813757208	2112.05838919374	2683.56786730532	3550.83391867292	2303.03982148254	3564.76432998586	2303.03982148254	3717.58836238874	2112.05838919374
	82.5	3450.45412668417	2505.85545860678	2487.13754249946	2533.59185404122	2031.69014261588	3228.43439995679	2533.59185404122	2171.39783722192	2530.64002038882	2276.68400132704	2394.80952508482	2027.9273166773	2276.68400132704	3450.45412668417	2425.46623269019	2022.4405380897	2103.8619267445	2533.59185404122	3401.3237403545	2276.68400132704	3433.75466232658	2276.68400132704	3559.12527074201	2103.8619267445
	83	3298.33442031955	2341.2282274497	2325.75944589813	2410.84080218663	2025.75584134792	3079.69370166329	2410.84080218663	2133.79512867385	2456.12791349529	2251.49965721953	2241.51077753399	2020.0212811735	2251.49965721953	3298.33442031955	2260.14035135556	2020.22810092902	2096.38542032764	2410.84080218663	3213.90417235986	2251.49965721953	3267.24972817791	2251.49965721953	3358.85950667501	2096.38542032764
	83.5	3117.42438177482	2224.12075874648	2212.06980089963	2315.45653224458	2021.31907965082	2897.97705419466	2315.45653224458	2101.35504187297	2373.98423766807	2226.84194035366	2138.42117044267	2014.55565167388	2226.84194035366	3117.42438177482	2149.39181110183	2018.09285060995	2089.14128719082	2315.45653224458	2997.96118561822	2226.84194035366	3071.32776831923	2226.84194035366	3125.45161818455	2089.14128719082
	84	2916.43173174624	2150.65526128097	2141.27673507206	2245.86147246055	2018.10133832605	2696.14101270456	2245.86147246055	2074.92193696185	2287.80418216475	2202.68071305996	2077.91967087557	2010.78654124386	2202.68071305996	2916.43173174624	2084.7984151177	2016.11275377566	2081.76723957643	2245.86147246055	2770.68196029497	2202.68071305996	2855.92535703648	2202.68071305996	2876.8650148967	2081.76723957643
	84.5	2713.16879204555	2110.65938154747	2103.24377617826	2195.88389728346	2015.5851542267	2496.00153486865	2195.88389728346	2054.49636660287	2204.77551064801	2177.61280665649	2048.0066466413	2008.19834395331	2177.61280665649	2713.16879204555	2053.26662708958	2014.21848739955	2074.43792935402	2195.88389728346	2554.15849841303	2177.61280665649	2642.41630458888	2177.61280665649	2637.54396312466	2074.43792935402
	85	2529.41212043355	2092.40350317112	2086.03530439005	2157.63919840165	2013.29473213187	2321.62657760234	2157.63919840165	2039.70628456586	2133.89350891535	2151.44070221834	2036.23209697471	2006.15945438024	2151.44070221834	2529.41212043355	2041.1387451263	2012.50675434808	2068.00475757329	2157.63919840165	2371.70230836092	2151.44070221834	2452.84023107941	2151.44070221834	2431.19159531923	2068.00475757329
	85.5	2376.35326778094	2085.12204583837	2079.46300478767	2126.63898575727	2010.98058916999	2189.95280670414	2126.63898575727	2029.83217022614	2082.47861048864	2125.29295354634	2032.15832020787	2004.49819131871	2125.29295354634	2376.35326778094	2037.02109528864	2010.71226922207	2062.90810294904	2126.63898575727	2237.62785683053	2125.29295354634	2300.29605638399	2125.29295354634	2274.62920350078	2062.90810294904
	86	2255.46207962859	2081.40061674914	2076.09506124739	2102.1899511023	2009.10644049771	2103.33137351042	2102.1899511023	2023.33571501108	2049.0520947079	2100.90698718383	2030.13147422135	2003.09548569082	2100.90698718383	2255.46207962859	2035.1410125831	2009.31155020898	2059.15234708124	2102.1899511023	2150.81407325908	2100.90698718383	2186.20256475639	2100.90698718383	2170.40010940297	2059.15234708124
	86.5	2167.91351091203	2078.68033832922	2073.90022473607	2083.92296510212	2007.35399885122	2055.22390382045	2083.92296510212	2018.91675794023	2030.7817481843	2078.91006616715	2028.74253062601	2001.93824848831	2078.91006616715	2167.91351091203	2033.6861911476	2008.14174381316	2056.78105826364	2083.92296510212	2102.52284878238	2078.91006616715	2111.44433963798	2078.91006616715	2110.27763600663	2056.78105826364
	87	2111.02713272197	2076.23824241088	2071.88698648972	2070.66092369355	2005.63768975531	2033.95948112189	2070.66092369355	2016.08669508971	2023.21249579829	2060.23091335206	2027.50834001026	2000.71806323627	2060.23091335206	2111.02713272197	2032.3798853806	2007.14480928668	2055.26498455848	2070.66092369355	2081.02310552295	2060.23091335206	2067.92899708646	2060.23091335206	2081.21753419932	2055.26498455848
	87.5	2074.48502113699	2073.4894533461	2069.84332899474	2059.56892709905	2003.99265303153	2026.71280017779	2059.56892709905	2014.19591712167	2020.72576856207	2045.18586580181	2026.29313868129	1999.66900545609	2045.18586580181	2074.48502113699	2030.74713219497	2006.22709387065	2054.20552753021	2059.56892709905	2073.23276287992	2045.18586580181	2043.96544767939	2045.18586580181	2069.79204128848	2054.20552753021
	88	2051.41261839957	2070.92572142458	2067.89878809732	2050.54125113573	2001.99110691314	2023.8066000903	2050.54125113573	2012.29715182737	2018.85929694227	2033.31541081715	2025.03557295115	1998.73726708475	2033.31541081715	2051.41261839957	2029.13524215487	2005.42085475282	2053.1870133845	2050.54125113573	2069.74927133851	2033.31541081715	2031.40484549224	2033.31541081715	2065.43206362858	2053.1870133845
	88.5	2039.171721122	2068.44233784653	2065.91005398635	2043.46446560369	1999.50937514075	2021.7554510306	2043.46446560369	2010.29826216823	2017.35823454079	2023.96183307101	2023.71489619006	1997.77811267691	2023.96183307101	2039.171721122	2027.25552446867	2004.41404153307	2051.98650926412	2043.46446560369	2067.42597570054	2023.96183307101	2026.45523912422	2023.96183307101	2062.73139933252	2051.98650926412
	89	2033.60603062928	2066.18018198667	2063.60982789395	2038.1820315983	1996.90116630121	2020.00570785628	2038.1820315983	2008.15030451985	2015.94810264432	2016.83030474349	2022.34445482549	1996.69115823131	2016.83030474349	2033.60603062928	2025.49011260708	2003.2875524933	2050.43186786225	2038.1820315983	2065.77417380711	2016.83030474349	2024.53328348002	2016.83030474349	2060.47667364319	2050.43186786225
	89.5	2029.90009252428	2063.84179607228	2061.37826432585	2033.97326216602	1994.09293992122	2018.40630697785	2033.97326216602	2005.54173603066	2014.47916981187	2011.53718061188	2020.95457599297	1995.58489665443	2011.53718061188	2029.90009252428	2023.58057828144	2002.06207636579	2048.92615766587	2033.97326216602	2064.16588961946	2011.53718061188	2023.05459154191	2011.53718061188	2058.6348126709	2048.92615766587
	90	2027.07524760997	2061.98753730178	2059.37933174248	2030.79002399733	1991.04262655482	2016.73177004927	2030.79002399733	2002.87066426275	2013.19547502886	2007.75432881391	2019.40368944448	1994.27031824041	2007.75432881391	2027.07524760997	2022.01864451084	2000.56726585176	2047.55703038826	2030.79002399733	2062.71987074955	2007.75432881391	2021.2169205628	2007.75432881391	2057.23885636885	2047.55703038826
	90.5	2025.10075212976	2059.95188982247	2057.29657212178	2028.19770604071	1988.49916268499	2015.08679374244	2028.19770604071	2000.588253917	2011.97368736533	2005.16151466982	2018.11298999578	1993.02727919737	2005.16151466982	2025.10075212976	2020.62643565965	1999.08578524536	2046.11366637206	2028.19770604071	2061.21749553739	2005.16151466982	2019.4947038121	2005.16151466982	2055.97223009011	2046.11366637206
	91	2023.51465056293	2058.08277025588	2055.40931334886	2026.21558272553	1986.49714269233	2013.47715227518	2026.21558272553	1998.71488652647	2010.67723506994	2003.39997619635	2016.93773619885	1991.88353024411	2003.39997619635	2023.51465056293	2019.50895782869	1997.68487575911	2044.81209452561	2026.21558272553	2059.96448586092	2003.39997619635	2017.94713293268	2003.39997619635	2054.9433799008	2044.81209452561
	91.5	2022.28265670518	2056.28823321693	2054.03449750275	2024.70774571811	1984.71154829597	2012.01159744843	2024.70774571811	1997.34047120359	2009.47694939247	2002.18461724776	2015.65379708146	1990.94916860337	2002.18461724776	2022.28265670518	2018.60554805164	1996.22232640481	2043.7600674825	2024.70774571811	2058.84128465615	2002.18461724776	2016.32011630053	2002.18461724776	2054.08266471284	2043.7600674825
	92	2021.41824458329	2054.74627871152	2052.67484595195	2023.56689277312	1983.37345912755	2010.70415146369	2023.56689277312	1996.83638295057	2008.40483316881	2001.16346900019	2014.46805765695	1990.22647760119	2001.16346900019	2021.41824458329	2018.17728591246	1994.99448179569	2042.89653015988	2023.56689277312	2058.24254243626	2001.16346900019	2014.81573900389	2001.16346900019	2053.10720909899	2042.89653015988
	92.5	2020.60323066574	2053.21127449993	2051.39659293487	2022.52361978292	1982.50310971085	2009.73471883706	2022.52361978292	1996.55742918585	2007.2710300744	2000.22913457121	2013.63703260257	1989.60489758477	2000.22913457121	2020.60323066574	2017.89341084458	1993.96398130823	2041.79025846983	2022.52361978292	2057.67833930077	2000.22913457121	2014.01265628301	2000.22913457121	2052.28061957567	2041.79025846983
	93	2019.60068208958	2052.20537383869	2050.50267234794	2021.39192191566	1981.77539418242	2008.8584800428	2021.39192191566	1996.12738949919	2006.26036836471	1999.57986546061	2012.76239425236	1989.07719135378	1999.57986546061	2019.60068208958	2017.51585105835	1993.1619856096	2041.02804004902	2021.39192191566	2057.34978567297	1999.57986546061	2013.20725276785	1999.57986546061	2051.40388515035	2041.02804004902
	93.5	2018.9631486561	2051.18366754244	2049.84035155331	2020.02987082771	1981.16767729878	2008.23987262798	2020.02987082771	1995.80285604758	2005.44923927934	1999.00248436336	2012.05316238933	1988.45765199592	1999.00248436336	2018.9631486561	2017.33709858059	1992.617882632	2040.33027024925	2020.02987082771	2057.02561983527	1999.00248436336	2012.76079399073	1999.00248436336	2050.52553859727	2040.33027024925
	94	2017.76367256095	2050.43707267812	2049.30087472004	2018.30300403762	1980.62695067006	2008.10294782453	2018.30300403762	1994.79581285252	2004.60462671435	1998.36570667095	2011.60111130734	1988.14638203638	1998.36570667095	2017.76367256095	2016.54078865502	1992.19853944394	2039.25538960105	2018.30300403762	2056.68434744859	1998.36570667095	2012.4176425404	1998.36570667095	2049.9207762565	2039.25538960105
	94.5	2016.51485183053	2049.83807856015	2049.03169178707	2016.42966004952	1980.17493355029	2007.9630531891	2016.42966004952	1993.55536690732	2003.89061270185	1997.89577424198	2011.18833090531	1987.73153563603	1997.89577424198	2016.51485183053	2015.63157332138	1991.90515419753	2038.32211505379	2016.42966004952	2056.23635378425	1997.89577424198	2012.17317492356	1997.89577424198	2049.33445714867	2038.32211505379
	95	2014.22696089095	2049.4585943706	2049.1301349301	2014.02338267692	1979.4842837682	2008.81821804799	2014.02338267692	1991.11319158258	2002.95773482153	1997.0302143625	2010.90734249201	1988.18221188777	1997.0302143625	2014.22696089095	2013.45098494099	1991.32206355323	2036.33459187485	2014.02338267692	2055.63377275521	1997.0302143625	2011.6489508845	1997.0302143625	2049.27188308607	2036.33459187485
