# Supplementary material for: shinyCurves, a shiny web application to analyse multisource qPCR amplification data: a COVID-19 case study
Source: BMC Bioinformatics. 2021 Oct 3;22:476. doi: 10.1186/s12859-021-04392-1 (PMC8487674; doi:10.1186/s12859-021-04392-1)
Supplement: Supplementary file 1 — Additional file 1. COVID-19 toy dataset. A COVID-19 toy dataset containing example files coming from (a) a fluorescent probe analysis (Applied Biosystems Quant Studio) and (b) an intercalating dye analysis (BioRad CFX). [file 12859_2021_4392_MOESM1_ESM.zip › toy/DYE-Biorad/input/DYE_BioRad_96w_Melt Curve RFU Results_RdRp.csv]

	Temperature	A5	A6	A7	B5	B6	B7	C5	C6	C7	D5	D6	D7	E12	E5	E6	E7	F12	F5	F6	F7	G5	G7	H5	H7
	65	4467.98817040484	4295.78196448983	2603.77747235664	4467.98817040484	4295.78196448983	2085.26516385113	4467.98817040484	4124.66035476034	4175.4983593201	4526.93670554409	4339.34487788696	4305.33332556801	2105.85933900605	4204.51448917748	4628.38690909735	4681.42197320282	3301.63221173643	4438.13579432348	4295.78196448983	4558.62982315986	4467.98817040484	4755.25855469053	4467.98817040484	4689.5874831963
	65.5	4457.06784905655	4271.19112513887	2592.75334242614	4457.06784905655	4271.19112513887	2083.61531817491	4457.06784905655	4108.87103321923	4156.99168280641	4508.93214825866	4316.63994203482	4290.83638435304	2104.44635499163	4184.09256430028	4607.23551050338	4669.88916432806	3280.19055980939	4409.32527523539	4271.19112513887	4547.96901362413	4457.06784905655	4741.33462158324	4457.06784905655	4671.08496817429
	66	4446.14752770825	4246.6002857879	2581.72921249564	4446.14752770825	4246.6002857879	2081.96547249868	4446.14752770825	4093.08171167813	4138.48500629272	4490.92759097323	4293.93500618267	4276.33944313808	2103.03337097721	4163.67063942307	4586.08411190941	4658.3563554533	3258.74890788234	4380.5147561473	4246.6002857879	4537.30820408839	4446.14752770825	4727.41068847594	4446.14752770825	4652.58245315228
	66.5	4435.22720635996	4222.00944643694	2570.70508256513	4435.22720635996	4222.00944643694	2080.31562682246	4435.22720635996	4077.29239013702	4119.97832977903	4472.9230336878	4271.23007033052	4261.84250192311	2101.62038696279	4143.24871454586	4564.93271331545	4646.82354657854	3237.3072559553	4351.70423705921	4222.00944643694	4526.64739455266	4435.22720635996	4713.48675536864	4435.22720635996	4634.07993813027
	67	4424.30688501166	4197.41860708598	2559.68095263463	4424.30688501166	4197.41860708598	2078.66578114624	4424.30688501166	4061.50306859591	4101.47165326534	4454.91847640237	4248.52513447837	4247.34556070815	2100.20740294837	4122.82678966866	4543.78131472148	4635.29073770378	3215.86560402826	4322.89371797112	4197.41860708598	4515.98658501692	4424.30688501166	4699.56282226135	4424.30688501166	4615.57742310826
	67.5	4413.38656366331	4172.82776773506	2548.65682270408	4413.38656366331	4172.82776773506	2077.01593547002	4413.38656366331	4045.71374705483	4082.96497675155	4436.91391911686	4225.82019862627	4232.84861949315	2098.79441893391	4102.40486479136	4522.62991612749	4623.75792882903	3194.42395210123	4294.08319888308	4172.82776773506	4505.32577548116	4413.38656366331	4685.63888915403	4413.38656366331	4597.07490808621
	68	4402.46624231502	4148.2369283841	2537.63269277357	4402.46624231502	4148.2369283841	2075.3660897938	4402.46624231502	4029.92442551372	4064.45830023787	4418.90936183143	4203.11526277413	4218.35167827819	2097.38143491949	4081.98293991416	4501.47851753352	4612.22511995428	3172.98230017419	4265.27267979498	4148.2369283841	4494.66496594542	4402.46624231502	4671.71495604673	4402.46624231502	4578.5723930642
	68.5	4384.76263421985	4118.3929125304	2525.23586896152	4384.76263421985	4118.3929125304	2073.32765101889	4384.76263421985	4008.99753333871	4042.07932667346	4393.11659543144	4174.95942734487	4198.92247836605	2095.57749931496	4056.51895474482	4474.50491416103	4595.02844671972	3148.93935465624	4232.74468978614	4118.3929125304	4478.66417632997	4384.76263421985	4652.74205564373	4384.76263421985	4556.38623688548
	69	4360.91530665059	4085.10466737976	2511.87890009704	4360.91530665059	4085.10466737976	2071.36040577516	4360.91530665059	3983.26681658065	4016.05738853609	4361.06910401866	4142.91846894773	4175.57582627323	2093.71908991966	4026.82600913205	4443.11946931424	4572.48823094516	3122.84707240025	4198.00165498136	4085.10466737976	4457.72340985682	4360.91530665059	4629.098572707	4360.91530665059	4530.84458292438
	69.5	4331.8807950537	4049.46857626238	2497.99214424979	4331.8807950537	4049.46857626238	2069.35659042093	4331.8807950537	3953.44052978943	3987.07952407267	4324.14772221405	4108.11232629139	4148.76500991151	2091.50315593033	3993.89723500564	4408.29061293185	4545.31715147714	3095.41262080912	4162.18241435549	4049.46857626238	4432.80828423204	4331.8807950537	4601.59281148612	4331.8807950537	4502.54599172774
	70	4298.47908132312	4012.32561777262	2483.69874481967	4298.47908132312	4012.32561777262	2067.21119694319	4298.47908132312	3920.45111628897	3955.7890640009	4283.99564110598	4071.50000656826	4119.19226660037	2089.34779489156	3958.67561827911	4370.74632578705	4514.27106673927	3067.09291613079	4126.23447118044	4012.32561777262	4404.54636224542	4298.47908132312	4571.18445504062	4298.47908132312	4472.00007115564
	70.5	4261.6714882923	3974.63572902908	2468.92864696592	4261.6714882923	3974.63572902908	2065.15509576368	4261.6714882923	3884.92949332864	3923.00913863639	4242.03078140114	4033.80656675389	4087.44589424203	2086.88518564141	3921.86834894549	4330.97166989515	4480.07252798385	3038.18894399912	4090.186864621	3974.63572902908	4373.57037360943	4261.6714882923	4537.95404965466	4261.6714882923	4439.46414806051
	71	4222.26390490395	3936.82212062292	2454.24888942207	4222.26390490395	3936.82212062292	2063.01347036714	4222.26390490395	3847.45362017279	3888.36816541064	4198.95566138797	3995.88972668903	4053.56218284791	2084.35708397188	3884.09595992186	4289.71226239155	4443.32067901688	3009.00941388289	4054.10888379482	3936.82212062292	4340.53405885275	4222.26390490395	4502.52865410822	4222.26390490395	4405.12699275862
	71.5	4181.10425976466	3898.83574475261	2439.32818802292	4181.10425976466	3898.83574475261	2060.73786682292	4181.10425976466	3808.78966222884	3852.2479189222	4155.35504316459	3957.84403664375	4017.77944661801	2081.60160366447	3846.24509257822	4247.15045490353	4404.4096876566	2979.55786131502	4018.12359052946	3898.83574475261	4305.63216499962	4181.10425976466	4465.14059061603	4181.10425976466	4369.08406717521
	72	4138.89018487403	3860.87727350717	2424.33179137076	4138.89018487403	3860.87727350717	2058.17090436465	4138.89018487403	3769.46383227845	3815.12197052259	4111.60306384466	3919.76224510498	3980.10241385859	2078.87288480306	3808.39915028133	4203.72137349892	4363.39857594277	2949.82272692912	3982.19007535467	3860.87727350717	4268.41340278327	4138.89018487403	4425.57498973542	4138.89018487403	4331.11094974
	72.5	4096.29385374919	3823.24955155611	2409.46292192478	4096.29385374919	3823.24955155611	2055.71487433283	4096.29385374919	3729.91440475511	3777.22406711312	4067.84907033343	3881.79659580415	3941.45747920482	2076.05606685001	3770.64684720318	4160.18012298857	4321.07958663872	2919.91491940438	3946.17275679655	3823.24955155611	4229.71371195	4096.29385374919	4384.21232731053	4096.29385374919	4292.09303877315
	73	4053.67973747806	3785.70627553588	2394.89016629618	4053.67973747806	3785.70627553588	2053.14564427337	4053.67973747806	3690.45908359809	3738.70200823537	4024.05003708511	3843.70885845506	3901.5463364519	2073.4513833172	3732.94332087456	4116.72891389935	4277.41960054908	2889.7375934293	3910.24187363348	3785.70627553588	4189.73647855842	4053.67973747806	4341.81580714176	4053.67973747806	4252.36875133927
	73.5	4011.33455447034	3748.39113660306	2380.18170960341	4011.33455447034	3748.39113660306	2050.72500190113	4011.33455447034	3651.14536932887	3700.17354658501	3980.34108856257	3805.43023471036	3860.72596496785	2071.01137848939	3695.46670733873	4073.42910091377	4232.97718837003	2859.42326023027	3874.57627205714	3748.39113660306	4148.75917522792	4011.33455447034	4298.6834344874	4011.33455447034	4211.96395577675
	74	3969.27950271414	3711.26157334918	2365.69933032363	3969.27950271414	3711.26157334918	2048.34808612935	3969.27950271414	3612.12664676706	3662.12148622333	3936.80489445565	3767.02830771244	3819.47029405688	2068.73277881453	3657.76605910055	4030.42132086812	4188.2890919309	2828.90924814671	3839.13333866842	3711.26157334918	4107.51759457567	3969.27950271414	4255.06161510495	3969.27950271414	4171.43511211378
	74.5	3927.54671823197	3674.40323665112	2351.07068584356	3927.54671823197	3674.40323665112	2046.21297115676	3927.54671823197	3573.32122596221	3624.1094698806	3893.66749923741	3728.63125513126	3778.04568685844	2066.48996032378	3620.19698387053	3987.66801753268	4143.58777323282	2798.02973437772	3803.89370894444	3674.40323665112	4066.6827081646	3927.54671823197	4211.39668539603	3927.54671823197	4131.07562111216
	75	3885.94592506548	3637.67957811694	2336.46780779329	3885.94592506548	3637.67957811694	2043.99158034669	3885.94592506548	3534.48566944072	3586.14448691608	3850.50165192391	3690.1435327712	3735.6467610953	2064.18617091724	3582.58243053367	3944.97086367952	4098.45654435131	2766.2915483419	3768.74272910641	3637.67957811694	4025.95905837802	3885.94592506548	4167.84402087586	3885.94592506548	4090.38229583181
	75.5	3844.36061443972	3601.1433076064	2321.33827481689	3844.36061443972	3601.1433076064	2041.94349500863	3844.36061443972	3495.67429642953	3548.14849510683	3807.63425500455	3651.98331556626	3692.40984110614	2061.91110185709	3545.16914915159	3902.47207390846	4053.24253892204	2733.45855225367	3733.56689975253	3601.1433076064	3985.36792316802	3844.36061443972	4124.28204144294	3844.36061443972	4049.66024600323
	76	3802.53947547825	3564.72043755455	2305.75137253922	3802.53947547825	3564.72043755455	2039.9535914039	3802.53947547825	3457.2059421674	3510.08113014776	3764.99666127557	3613.93136411522	3647.85676869962	2059.75035024499	3507.69752342471	3860.24366910591	4007.44699309651	2698.35561202457	3698.22083787743	3564.72043755455	3944.81339907047	3802.53947547825	4080.60555444039	3802.53947547825	4008.89320356088
	76.5	3760.11274359599	3528.26628090469	2289.11609952131	3760.11274359599	3528.26628090469	2038.06279585347	3760.11274359599	3418.71776271337	3471.30177808227	3722.26426475327	3575.87337542239	3600.2634138629	2057.71277753995	3470.31627101096	3817.8882318213	3959.85021617447	2660.07916427856	3662.19912386054	3528.26628090469	3903.12025659803	3760.11274359599	4036.09429723949	3760.11274359599	3966.73878907451
	77	3716.53790304515	3491.03762933425	2271.04732063955	3716.53790304515	3491.03762933425	2036.10214317583	3716.53790304515	3380.02999835303	3431.89598671115	3678.82681024269	3537.48116285415	3548.54082763618	2055.72598813475	3432.36862523614	3774.90736360863	3908.85152777415	2617.16685076977	3624.57915959971	3491.03762933425	3858.57854824142	3716.53790304515	3988.85945006019	3716.53790304515	3922.07324228295
	77.5	3670.17718072474	3451.59377597564	2250.36143676368	3670.17718072474	3451.59377597564	2034.18437078406	3670.17718072474	3340.40158231585	3390.93040355402	3633.83439820734	3497.43533120286	3491.09597720559	2053.88610305457	3392.75579875893	3729.93548862975	3851.91486440043	2568.07328126818	3583.45932747046	3451.59377597564	3808.22665072292	3670.17718072474	3935.64530454976	3670.17718072474	3871.90714605713
	78	3617.95628139434	3407.21571301959	2226.93653823603	3617.95628139434	3407.21571301959	2032.1421812273	3617.95628139434	3297.80368415	3345.92246577509	3584.4839890928	3452.81601039255	3425.56934374427	2052.04902126871	3348.72054790623	3679.50867436138	3784.51834710167	2511.06068170353	3534.71282695959	3407.21571301959	3747.50528663258	3617.95628139434	3871.29020602843	3617.95628139434	3811.11019253066
	78.5	3553.36122747512	3351.99708432443	2200.69159072761	3553.36122747512	3351.99708432443	2029.94299258382	3553.36122747512	3247.31553172157	3292.29355929481	3525.32419478282	3397.92322254961	3349.03673774884	2050.07268081594	3295.15275959076	3616.32790839575	3700.17267148232	2446.35517211898	3470.8676769092	3351.99708432443	3668.69238221997	3553.36122747512	3788.13737936699	3553.36122747512	3732.3552848976
	79	3466.71260084428	3276.79584250932	2172.49759297318	3466.71260084428	3276.79584250932	2027.64192113517	3466.71260084428	3181.00098442142	3222.1529197218	3447.54802927377	3323.7900532677	3257.96255202947	2047.97074448185	3223.34899771102	3529.68999600379	3591.38092328669	2375.43056567402	3382.93878897461	3276.79584250932	3563.57106474845	3466.71260084428	3677.67227599909	3466.71260084428	3628.18671881317
	79.5	3348.52537151459	3172.87207847235	2143.73368090456	3348.52537151459	3172.87207847235	2025.39116889609	3348.52537151459	3090.07949722087	3126.36656036884	3343.40127996465	3221.77345097493	3148.69347171852	2045.98246223968	3125.27542810286	3408.62836011226	3452.377617711	2302.29265330202	3263.27539765177	3172.87207847235	3425.56719279329	3348.52537151459	3533.31881069208	3348.52537151459	3491.4301371616
	80	3195.20176531095	3034.79843944215	2116.70411242178	3195.20176531095	3034.79843944215	2023.1327265388	3195.20176531095	2968.61924955414	2999.0737502812	3211.06688376188	3088.15826697863	3021.03139758648	2044.00555849817	2998.06198180803	3246.44771911083	3281.95891279488	2231.94658112608	3107.88928886969	3034.79843944215	3251.65059484279	3195.20176531095	3352.01656383581	3195.20176531095	3319.32760857697
	80.5	3011.13039990187	2864.27708034718	2093.03652578421	3011.13039990187	2864.27708034718	2020.94836488593	3011.13039990187	2817.70510295988	2841.62319473296	3055.70372488989	2926.59870734506	2877.45612335897	2041.9825372785	2845.79328969896	3045.52729113012	3084.83928067679	2169.87333226965	2921.51373674911	2864.27708034718	3046.00168792116	3011.13039990187	3137.97986290437	3011.13039990187	3115.97677076526
	81	2810.55954979473	2673.37092587648	2073.85999579466	2810.55954979473	2673.37092587648	2018.96282366728	2810.55954979473	2647.3657063675	2663.96624361842	2888.8570938756	2749.69762003275	2723.87963889975	2040.00827175628	2679.73046525396	2820.62021182712	2872.86230822134	2119.94166443887	2719.16320342468	2673.37092587648	2823.71633372035	2810.55954979473	2905.50691481498	2810.55954979473	2894.16302387373
	81.5	2615.13500354926	2482.13072621165	2058.90341142254	2615.13500354926	2482.13072621165	2017.02302935837	2615.13500354926	2475.28911643373	2483.99736866676	2728.90160603928	2576.96043692796	2570.58429349747	2037.98583761766	2518.07904857072	2595.29924521458	2663.6097578617	2083.71189995551	2521.25356198526	2482.13072621165	2604.53118825269	2615.13500354926	2674.3144670898	2615.13500354926	2672.27080236644
	82	2446.2813590605	2311.2898974916	2047.66484034884	2446.2813590605	2311.2898974916	2015.1851265013	2446.2813590605	2321.11434234635	2322.24578041388	2593.27541596193	2427.44551973293	2428.7729434509	2035.91820999331	2379.20588805701	2394.59950397917	2474.74898241595	2059.50777440448	2347.44373680453	2311.2898974916	2408.02025742752	2446.2813590605	2464.7818627388	2446.2813590605	2469.74484928232
	82.5	2317.57491530447	2177.14268220145	2038.87314292471	2317.57491530447	2177.14268220145	2013.59088534373	2317.57491530447	2200.5141087056	2194.89080881506	2490.04645966306	2313.95530672618	2305.99304619687	2033.94581735214	2273.42898098586	2237.54833200837	2318.77208528276	2044.84391109569	2213.0283030047	2177.14268220145	2250.89723031028	2317.57491530447	2294.17888230876	2317.57491530447	2303.0096852583
	83	2230.84517855216	2086.03129100354	2031.94102000357	2230.84517855216	2086.03129100354	2012.07907003526	2230.84517855216	2118.50575678319	2107.99184257377	2417.12619776672	2238.42762759119	2207.30520628362	2032.17132197986	2201.39440647135	2131.13370106218	2201.61982649336	2036.61819567777	2122.20164181644	2086.03129100354	2140.72139948546	2230.84517855216	2171.25414376144	2230.84517855216	2180.31252554929
	83.5	2178.81645812133	2033.02261463605	2026.02757977109	2178.81645812133	2033.02261463605	2010.59730134512	2178.81645812133	2070.39091535196	2057.30736925511	2367.85004963851	2194.47235322559	2133.82847361105	2030.54341358276	2157.68879350637	2068.8382232846	2122.62210387592	2031.93660357292	2068.82024273856	2033.02261463605	2072.73282642374	2178.81645812133	2092.97362874462	2178.81645812133	2100.36907926947
	84	2150.09403385822	2007.42948304051	2021.19609401452	2150.09403385822	2007.42948304051	2009.35400801944	2150.09403385822	2046.59550009347	2033.1749172267	2330.23143416902	2171.66263673282	2082.82211188172	2029.29118313086	2133.40066489313	2038.21675556592	2074.66466994446	2028.69975572045	2042.02824066982	2007.42948304051	2036.77827533626	2150.09403385822	2050.07415969188	2150.09403385822	2054.64208212195
	84.5	2133.34684998611	1997.94940221269	2017.35331766832	2133.34684998611	1997.94940221269	2008.06099809146	2133.34684998611	2036.72641270672	2024.39482619923	2294.37825311253	2160.15253030312	2049.73008545864	2028.13688086662	2118.97822505807	2025.94196299385	2048.19110908045	2026.55920857533	2030.92254090035	1997.94940221269	2021.59470278336	2133.34684998611	2030.56436710333	2133.34684998611	2032.55020045265
	85	2119.99578936303	1995.06916296889	2014.59877791497	2119.99578936303	1995.06916296889	2006.75241362257	2119.99578936303	2031.92398658023	2021.71049966707	2255.78491170241	2151.94782128315	2030.02042839436	2027.0631712525	2108.507018687	2020.97327158206	2034.9978126304	2024.88525492766	2026.10822407528	1995.06916296889	2016.50378026877	2119.99578936303	2023.5130114946	2119.99578936303	2023.44481267861
	85.5	2107.43019741569	1993.58837049329	2012.4590670258	2107.43019741569	1993.58837049329	2005.57974530929	2107.43019741569	2028.15161813943	2020.36889818889	2214.81613370546	2144.2004270277	2018.8804799368	2025.96546029017	2099.99436753148	2017.6865157179	2028.97815563653	2023.32134397865	2022.70221649125	1993.58837049329	2014.39446306507	2107.43019741569	2021.0900561494	2107.43019741569	2020.02616048168
	86	2095.67027964705	1992.22978468114	2010.98002859997	2095.67027964705	1992.22978468114	2004.35664453025	2095.67027964705	2024.8798689759	2019.20857642975	2173.52509576441	2136.58265733169	2013.0779468434	2024.99661455118	2092.91350318785	2015.00358769168	2025.94945809316	2021.85036347689	2019.48885691024	1992.22978468114	2012.9026365483	2095.67027964705	2020.02929756384	2095.67027964705	2018.41900330954
	86.5	2084.49048095667	1990.88940491368	2009.91928090441	2084.49048095667	1990.88940491368	2003.13611302004	2084.49048095667	2022.20774459038	2018.27633746145	2138.20703323793	2129.13543773343	2010.05383498651	2023.86078162148	2086.55130010097	2012.85655137654	2023.97905717556	2020.70953061602	2016.3568646502	1990.88940491368	2011.52724464876	2084.49048095667	2018.86656282875	2084.49048095667	2017.16457383241
	87	2073.94039296373	1989.59732476117	2009.07355170504	2073.94039296373	1989.59732476117	2002.2119261076	2073.94039296373	2019.85483227272	2017.62741200276	2110.99516264665	2121.42973824739	2008.1079326982	2022.83220085888	2080.86201361562	2011.09593923319	2022.54786998656	2019.35997768546	2013.17206256824	1989.59732476117	2010.20134342107	2073.94039296373	2017.80940562698	2073.94039296373	2015.89631856021
	87.5	2064.30672791948	1988.43889445363	2008.41321632459	2064.30672791948	1988.43889445363	2001.28281304213	2064.30672791948	2017.76916302311	2016.83411130205	2090.11795576865	2111.76310189586	2006.4393356485	2021.82923439882	2074.10388568998	2009.85725584653	2021.08887347642	2017.92117354437	2009.87029280839	1988.43889445363	2008.87425212697	2064.30672791948	2016.58201489308	2064.30672791948	2014.65351529879
	88	2054.88110962018	1987.19693582604	2007.70278842673	2054.88110962018	1987.19693582604	2000.3058134557	2054.88110962018	2015.90287458761	2015.76005231095	2073.95594956757	2099.35581305067	2005.21631936671	2020.87107165454	2065.81231872321	2008.56048261283	2019.69136483312	2016.69720026881	2006.2826749853	1987.19693582604	2007.64354963508	2054.88110962018	2015.32914094508	2054.88110962018	2013.50362055797
	88.5	2045.22255774436	1985.85939058267	2006.6398400034	2045.22255774436	1985.85939058267	1999.46331360298	2045.22255774436	2014.12704595016	2014.55455324621	2061.31457854928	2084.41383571386	2003.99892853725	2019.77287183698	2055.92424063014	2007.42300671287	2018.2688387211	2015.48393836524	2002.34442732682	1985.85939058267	2006.48290060092	2045.22255774436	2013.9607940895	2045.22255774436	2012.0359019412
	89	2035.58166083454	1984.47435946165	2005.49199371253	2035.58166083454	1984.47435946165	1998.58837789457	2035.58166083454	2012.38704730749	2013.12567553286	2048.57979041879	2067.01980339993	2002.75829317805	2018.64269892676	2045.03090892339	2006.35013023167	2016.90428848542	2013.97317565699	1998.03422904623	1984.47435946165	2005.23478632076	2035.58166083454	2012.79172073934	2035.58166083454	2010.60995453443
	89.5	2025.84729496784	1982.86744029054	2004.25366617693	2025.84729496784	1982.86744029054	1997.42619678071	2025.84729496784	2010.67364552642	2011.38627173095	2034.53390725562	2047.70226225773	2001.44275120976	2017.39250145913	2032.88043855136	2005.07360548185	2015.27855887577	2012.63988874296	1993.41328639856	1982.86744029054	2003.85758678545	2025.84729496784	2011.59111583245	2025.84729496784	2009.11219072776
	90	2016.89153012637	1981.17611454628	2002.79731714234	2016.89153012637	1981.17611454628	1996.24016214936	2016.89153012637	2009.00313842686	2009.82137341324	2021.69846621348	2030.76100405042	2000.12829052411	2016.07747406	2022.25489458394	2003.47491105877	2013.81117363472	2011.40530232444	1989.00661956868	1981.17611454628	2002.4599896715	2016.89153012637	2010.21387189005	2016.89153012637	2007.49280655466
	90.5	2009.64762329394	1979.45571394521	2001.24264644359	2009.64762329394	1979.45571394521	1995.07921576783	2009.64762329394	2007.51905853373	2008.38866554552	2012.10892037495	2018.04557682994	1998.51048886119	2014.74943394014	2014.05705018444	2001.97555909733	2012.44568537127	2009.92589581676	1985.37829693361	1979.45571394521	2001.02971341916	2009.64762329394	2008.85026319785	2009.64762329394	2005.72660782943
	91	2004.3649105233	1977.99618263227	2000.13490225971	2004.3649105233	1977.99618263227	1993.82328879014	2004.3649105233	2006.19623262137	2006.84781061563	2005.16784627341	2009.16755860815	1997.01567346369	2013.44480638065	2008.39418180313	2000.38902612558	2011.15384943819	2008.44102464533	1982.45461997718	1977.99618263227	1999.55749339613	2004.3649105233	2007.28542927459	2004.3649105233	2004.26791930112
	91.5	2000.71629145057	1976.71254362336	1999.05894483237	2000.71629145057	1976.71254362336	1992.47654862	2000.71629145057	2005.07020748633	2005.51006604848	2000.85948913273	2004.06297729039	1995.78446218198	2012.25184793638	2004.73739359564	1998.70276022134	2009.79941001778	2007.20156602804	1980.33387555117	1976.71254362336	1998.35308952128	2000.71629145057	2005.60409952533	2000.71629145057	2002.90895779356
	92	1998.69354388686	1975.75625754254	1998.13314006271	1998.69354388686	1975.75625754254	1991.39202160465	1998.69354388686	2004.20079849752	2004.47988351735	1998.93176004977	2002.37767711725	1994.82056693698	2011.0877269871	2003.0637952039	1997.4687079867	2008.69116331671	2006.09741792886	1978.8932737129	1975.75625754254	1997.21349934093	1998.69354388686	2003.89459210243	1998.69354388686	2001.6272348772
	92.5	1997.47852977937	1974.79300006263	1997.18558648128	1997.47852977937	1974.79300006263	1990.37191528871	1997.47852977937	2003.55114312123	2003.68730672511	1998.27836259882	2001.55472554428	1994.07073638463	2009.96223447915	2002.21630791836	1996.61532750311	2007.62987836386	2005.11954083803	1977.87373615571	1974.79300006263	1996.33257302528	1997.47852977937	2002.60923022546	1997.47852977937	2000.67239319882
	93	1996.58576053894	1974.03091880116	1996.5556776063	1996.58576053894	1974.03091880116	1989.45839518978	1996.58576053894	2002.93638039214	2003.0557512586	1997.35197630504	2000.57265838547	1993.69584846115	2008.93179122696	2001.50726915058	1995.87274590764	2006.60653435751	2004.41872659031	1976.8935966973	1974.03091880116	1995.70433278462	1996.58576053894	2001.5050796889	1996.58576053894	2000.07732254399
	93.5	1995.83185828308	1973.22580855327	1995.81035413717	1995.83185828308	1973.22580855327	1988.93667726242	1995.83185828308	2002.43352546537	2002.98361675275	1996.70277213378	1999.75490482417	1993.43689866219	2008.01838526364	2000.84951275772	1995.43873257308	2005.7681848619	2004.03966960651	1976.07217034039	1973.22580855327	1995.19775658759	1995.83185828308	2000.86420727034	1995.83185828308	1999.57622544852
	94	1995.65001140025	1972.30411992478	1994.79539307018	1995.65001140025	1972.30411992478	1988.6878997365	1995.65001140025	2002.22933076819	2002.96734915126	1995.93090386396	1999.12796778857	1992.96143271373	2007.29821973798	2000.40605292334	1994.89320511347	2005.23878125023	2003.37740357506	1975.00901595392	1972.30411992478	1994.76748522427	1995.65001140025	2000.68553470852	1995.65001140025	1999.94968130481
	94.5	1995.49149424345	1971.42344736462	1993.91981480878	1995.49149424345	1971.42344736462	1988.4752266991	1995.49149424345	2001.9372697068	2003.03393260919	1995.19208587562	1998.35174846572	1992.61399077063	2006.64531824342	2000.06186663851	1994.31247144308	2004.68297779279	2002.8626123739	1974.09260837877	1971.42344736462	1994.51211465243	1995.49149424345	2000.66134457809	1995.49149424345	2000.35973520048
	95	1996.38237927671	1970.22223137846	1992.17283346269	1996.38237927671	1970.22223137846	1988.59792313402	1996.38237927671	2002.42913065365	2003.05868835025	1994.07681792028	1998.42546372425	1991.60178125412	2006.42334781483	1999.92097354205	1992.99227065873	2004.68088912966	2001.45727375717	1972.59140837213	1970.22223137846	1994.36888695721	1996.38237927671	2001.34358900544	1996.38237927671	2002.60065174747
