# Supplementary material for: shinyCurves, a shiny web application to analyse multisource qPCR amplification data: a COVID-19 case study
Source: BMC Bioinformatics. 2021 Oct 3;22:476. doi: 10.1186/s12859-021-04392-1 (PMC8487674; doi:10.1186/s12859-021-04392-1)
Supplement: Supplementary file 1 — Additional file 1. COVID-19 toy dataset. A COVID-19 toy dataset containing example files coming from (a) a fluorescent probe analysis (Applied Biosystems Quant Studio) and (b) an intercalating dye analysis (BioRad CFX). [file 12859_2021_4392_MOESM1_ESM.zip › toy/DYE-Biorad/input/DYE_BioRad_96w_Melt Curve RFU Results_S.csv]

	Temperature	A11	A3	A4	B1	B2	B3	B4	C10	C3	C4	D10	D3	D4	E3	E4	F3	F4	G10	G12	G3	G4	H3	H4	G11
	65	3537.27170238269	4681.31691130663	2095.02923888309	4522.50864379256	4522.50864379256	4779.9773488753	1982.50946354913	4567.71402101123	5166.66134079983	1988.21097227616	4457.77210141633	5145.67514489936	1981.41371658107	3901.21823784788	2001.14100633448	3901.21823784788	2003.92802936324	3537.27170238269	3957.11270257603	5145.67514489936	2001.73808965121	5227.89985292405	2001.89750294003	1980.75614936577
	65.5	3517.62758114013	4660.44353267836	2095.0470913512	4511.1292004073	4511.1292004073	4752.9983792242	1982.62713745431	4556.98157468666	5151.95432197596	1987.98792169314	4446.96602813834	5126.02519934465	1981.11355305954	3882.10221334096	2000.96436859589	3882.10221334096	2003.86089686789	3517.62758114013	3937.17513824395	5126.02519934465	2001.80523126463	5195.35884454566	2002.16256071735	1980.94501801981
	66	3497.98345989757	4639.57015405008	2095.06494381931	4499.74975702204	4499.74975702204	4726.01940957311	1982.74481135949	4546.24912836209	5137.2473031521	1987.76487111012	4436.15995486035	5106.37525378994	1980.81338953801	3862.98618883405	2000.78773085729	3862.98618883405	2003.79376437253	3497.98345989757	3917.23757391187	5106.37525378994	2001.87237287804	5162.81783616726	2002.42761849467	1981.13388667385
	66.5	3478.339338655	4618.69677542181	2095.08279628741	4488.37031363678	4488.37031363678	4699.04043992202	1982.86248526467	4535.51668203751	5122.54028432823	1987.5418205271	4425.35388158236	5086.72530823523	1980.51322601649	3843.87016432713	2000.61109311869	3843.87016432713	2003.72663187718	3478.339338655	3897.30000957979	5086.72530823523	2001.93951449146	5130.27682778887	2002.692676272	1981.3227553279
	67	3458.69521741244	4597.82339679353	2095.10064875552	4476.99087025152	4476.99087025152	4672.06147027092	1982.98015916985	4524.78423571294	5107.83326550436	1987.31876994408	4414.54780830437	5067.07536268052	1980.21306249496	3824.75413982022	2000.43445538009	3824.75413982022	2003.65949938182	3458.69521741244	3877.36244524771	5067.07536268052	2002.00665610488	5097.73581941047	2002.95773404932	1981.51162398194
	67.5	3439.05109616988	4576.95001816532	2095.11850122363	4465.61142686628	4465.61142686628	4645.08250061991	1983.09783307507	4514.05178938836	5093.12624668056	1987.09571936104	4403.74173502641	5047.42541712589	1979.91289897344	3805.63811531331	2000.25781764146	3805.63811531331	2003.59236688647	3439.05109616988	3857.4248809157	5047.42541712589	2002.07379771825	5065.19481103208	2003.22279182665	1981.70049263598
	68	3419.40697492732	4556.07663953705	2095.13635369173	4454.23198348102	4454.23198348102	4618.10353096881	1983.21550698025	4503.31934306379	5078.41922785669	1986.87266877802	4392.93566174842	5027.77547157118	1979.61273545191	3786.52209080639	2000.08117990286	3786.52209080639	2003.52523439112	3419.40697492732	3837.48731658362	5027.77547157118	2002.14093933167	5032.65380265369	2003.48784960397	1981.88936129002
	68.5	3396.08471153782	4527.5179188462	2094.83685843538	4435.4380693457	4435.4380693457	4584.65576545399	1983.07387752744	4485.66267699142	5053.07847693611	1986.63302951941	4375.79835358537	5000.09125327907	1979.35371586641	3762.19230537832	2000.01889242784	3762.19230537832	2003.35751736814	3396.08471153782	3811.72913810783	5000.09125327907	2002.10961919594	4994.0339712153	2003.48323850302	1981.89829077195
	69	3369.65208858114	4493.06222426139	2094.34314457153	4410.53418140464	4410.53418140464	4546.38862307742	1982.72982175095	4462.1275148933	5019.39176596593	1986.62623528107	4352.88555440838	4965.51342790542	1979.19356325518	3733.84431774502	2000.05799836945	3733.84431774502	2003.17553061433	3369.65208858114	3780.77781758583	4965.51342790542	2002.0878673723	4950.69943293202	2003.27067344067	1981.68116235028
	69.5	3340.7837482179	4454.15387992129	2093.58077746021	4380.6442954765	4380.6442954765	4504.86169720979	1982.28560895479	4433.25342526478	4979.65950705852	1986.68592439311	4324.94738127709	4925.54853071691	1978.95722514356	3702.25553280278	2000.18547415229	3702.25553280278	2002.93952891489	3340.7837482179	3745.26756031933	4925.54853071691	2002.30670868033	4904.16412333927	2003.11339833302	1981.57657792561
	70	3310.35032455922	4412.07947852764	2092.67680477502	4346.5797361221	4346.5797361221	4461.22614432564	1981.85609058947	4400.15008223783	4935.93093175845	1986.92291908391	4292.5256798482	4882.17641610982	1978.66973350643	3668.53204753457	2000.40412664916	3668.53204753457	2002.7600476805	3310.35032455922	3705.90665403104	4882.17641610982	2002.32717375553	4855.76142196933	2002.99081200832	1981.38595002153
	70.5	3278.74282937569	4368.1657438277	2091.76445703124	4309.42759734558	4309.42759734558	4416.18861701922	1981.40716491466	4363.84695528376	4889.67872522413	1987.086095243	4256.67134106091	4836.11758908358	1978.32975926124	3633.34541352762	2000.46566427702	3633.34541352762	2002.49434556193	3278.74282937569	3662.78081047106	4836.11758908358	2002.41380024548	4806.04057324467	2002.71694698668	1981.03778066271
	71	3246.04379701337	4323.38791732636	2091.00014851626	4270.89723162068	4270.89723162068	4370.39619357666	1981.03938341414	4325.02905135923	4842.03172323261	1987.32099684661	4218.37217041431	4788.16695548673	1977.8846267616	3597.20482833862	2000.29356597714	3597.20482833862	2002.13745269091	3246.04379701337	3616.14865899836	4788.16695548673	2002.57268142733	4755.60716913121	2002.68648996205	1980.88057898509
	71.5	3212.51485464889	4277.88983828036	2090.2610692048	4231.31258831943	4231.31258831943	4323.73752285717	1980.80646066694	4284.15680000258	4793.46096931523	1987.33991034304	4178.12393133167	4739.23715792552	1977.3450916008	3560.3981725415	2000.01673381236	3560.3981725415	2001.76821544383	3212.51485464889	3565.13522566567	4739.23715792552	2002.71498683924	4705.16280062351	2002.61625248379	1980.81963797259
	72	3178.34876054408	4232.2801362106	2089.61077423024	4191.25242368462	4191.25242368462	4276.23917202083	1980.60469360836	4242.33946274062	4744.49898609588	1987.14145363838	4136.53116504592	4689.92365670865	1976.91366191516	3523.167461445	1999.44630664503	3523.167461445	2001.46522271562	3178.34876054408	3508.14284590779	4689.92365670865	2002.47545469154	4654.83710773837	2002.46625409932	1980.73791732771
	72.5	3143.83828434515	4186.81518042366	2089.13704218223	4151.1866501878	4151.1866501878	4227.96869865817	1980.54321903489	4199.57355509747	4695.73589172235	1986.88826582592	4094.56857120157	4640.53382622997	1976.64159200124	3485.88529752957	1999.01388088477	3485.88529752957	2001.14868783112	3143.83828434515	3443.07881545384	4640.53382622997	2002.47361676537	4604.63863913137	2002.3040848814	1980.50077665604
	73	3108.90738128577	4141.11305927062	2088.52060363457	4111.55108497745	4111.55108497745	4178.97574971141	1980.58274155663	4156.64235640079	4647.29766027069	1986.55593240053	4052.68346610616	4591.32447831999	1976.52489416792	3448.7374326214	1998.63559306215	3448.7374326214	2000.96126664663	3108.90738128577	3368.30868548925	4591.32447831999	2002.29828747111	4554.73911498703	2002.20488356976	1980.29996562654
	73.5	3073.55829832189	4095.05273713545	2087.83959087458	4071.94670751417	4071.94670751417	4129.43979727674	1980.68869041618	4113.9123057605	4599.31829807624	1986.12580710092	4010.5954871039	4542.51815952391	1976.58118986129	3411.9221652321	1998.39089365191	3411.9221652321	2000.85712195031	3073.55829832189	3282.05925749326	4542.51815952391	2001.96241125315	4505.19858534675	2001.85013334144	1979.91446285027
	74	3037.72506151226	4048.94532759929	2087.19137548573	4032.54632370579	4032.54632370579	4079.9768040273	1980.74367826961	4071.46401219897	4551.71469977526	1985.86757224811	3968.77528269162	4494.00736994536	1976.65687656162	3375.30949891647	1998.33370307552	3375.30949891647	2000.89443950917	3037.72506151226	3184.01163480821	4494.00736994536	2001.63628101551	4455.94428350324	2001.74909179136	1979.37571703498
	74.5	3001.28170308542	4002.60560221939	2086.54137597105	3993.43600855889	3993.43600855889	4031.33107278266	1980.63928992407	4029.17554753962	4504.40779017769	1985.87180606258	3927.3265010345	4446.22374007003	1976.74223353751	3338.97254670449	1998.54785066142	3338.97254670449	2000.98573287561	3001.28170308542	3075.4354763057	4446.22374007003	2001.41820630948	4406.91086058583	2001.67748500853	1978.70072766902
	75	2963.93807040846	3955.79112138877	2085.76875301368	3954.44614873165	3954.44614873165	3983.76328486888	1980.24155243191	3987.53469539915	4457.20731313856	1985.76038836613	3886.13950254664	4398.59669274251	1976.64774790404	3302.45585634177	1998.58532405754	3302.45585634177	2001.03303432077	2963.93807040846	2958.94810011714	4398.59669274251	2001.10853211397	4358.16588682721	2001.56539630825	1978.28238505453
	75.5	2926.35456630852	3908.56643816092	2085.12221849559	3915.70292039881	3915.70292039881	3937.69869543476	1979.72347992341	3946.0599940228	4410.0920858795	1985.69461697168	3845.40010703717	4351.62446761415	1976.41508108928	3265.95990423925	1998.64681408873	3265.95990423925	2000.94041046685	2926.35456630852	2838.39563531199	4351.62446761415	2000.96731082983	4309.52586426784	2001.42076478348	1978.00353428146
	76	2889.21995784556	3860.27115452751	2084.60849253874	3876.87219672727	3876.87219672727	3892.98236004422	1979.28576034009	3904.97336508065	4362.40800460445	1985.72324627189	3805.38686510415	4304.91169189288	1976.06764132329	3229.35076288336	1998.90723105047	3229.35076288336	2000.85771930155	2889.21995784556	2718.53961604675	4304.91169189288	2001.0724813217	4260.84522608724	2001.6577874797	1977.92641075746
	76.5	2852.95832991602	3810.0487891155	2084.14528472451	3837.77994894096	3837.77994894096	3849.22434922231	1978.88012046731	3863.86194056944	4313.43947289915	1985.55232747712	3765.47814995788	4257.49367488598	1975.68201400165	3192.79621695803	1999.00683364327	3192.79621695803	2000.59356585457	2852.95832991602	2604.06740315219	4257.49367488598	2001.05486681485	4211.20101113616	2001.65936743288	1978.06971441933
	77	2817.82487459984	3757.56610990047	2083.67734703819	3797.56648342914	3797.56648342914	3804.52630732826	1978.71777554954	3822.14150489506	4260.54805832764	1985.19967973718	3725.29252872124	4206.49286303207	1975.28892126334	3156.23518859434	1998.97073757538	3156.23518859434	2000.11634677405	2817.82487459984	2498.97456142067	4206.49286303207	2001.25039036859	4158.03809071271	2001.65580299652	1978.39254776509
	77.5	2783.96643895911	3701.03720058884	2083.30318431985	3754.92597164044	3754.92597164044	3755.37852684643	1978.76358882443	3778.64400826487	4197.55365231262	1985.13094441553	3683.57896538832	4146.57339913881	1975.02884781683	3120.06371582919	1998.91356631803	3120.06371582919	1999.72965601676	2783.96643895911	2406.22616233234	4146.57339913881	2001.45600805521	4094.98101351481	2001.82607457196	1978.61189472534
	78	2750.89955735974	3634.88962050483	2082.7619556491	3707.09250706263	3707.09250706263	3693.93490347486	1978.79030692057	3731.53143807071	4113.00132574054	1985.09753664161	3637.81334640179	4066.26556334498	1974.96165793757	3084.0694787216	1998.79830102553	3084.0694787216	1999.56157795167	2750.89955735974	2326.65588292734	4066.26556334498	2001.51371194385	4010.89579667156	2001.9544104384	1978.70522348042
	78.5	2718.44898135416	3550.18109118238	2082.05946975221	3650.3932823022	3650.3932823022	3608.73226820952	1978.67609950261	3676.42248254871	3993.66885693385	1984.93263047292	3584.30110925832	3952.84737798356	1974.92726196949	3048.39403734501	1998.34520048112	3048.39403734501	1999.26204515429	2718.44898135416	2260.01184126378	3952.84737798356	2001.34413039362	3891.63389753017	2001.72083293876	1978.70699282947
	79	2686.58115146021	3436.91817966606	2081.20812363119	3577.80487995838	3577.80487995838	3487.88530241418	1978.51475236714	3606.94367254772	3829.28950150183	1985.01536110869	3517.13246104209	3799.85766639678	1974.92012354244	3012.13801959053	1998.00075230618	3012.13801959053	1999.1689384664	2686.58115146021	2204.93666937613	3799.85766639678	2001.31338347076	3726.72649785046	2001.59209857357	1978.55712818017
	79.5	2655.73144001054	3287.806532453	2080.43301278383	3481.16660247472	3481.16660247472	3324.36744334206	1978.06085239985	3514.45270549132	3619.27055950413	1985.1822526555	3427.63492404311	3610.84340940353	1974.97183234604	2975.14492269747	1997.65373534522	2975.14492269747	1999.22753546084	2655.73144001054	2159.79956082247	3610.84340940353	2001.16881753695	3515.95687892308	2001.52168390987	1978.44931656429
	80	2626.39498905955	3105.18393281748	2079.7038246203	3353.8514331551	3353.8514331551	3121.79770495385	1977.52412284303	3391.49623056269	3375.23663934417	1985.13848546484	3309.01658984407	3396.66457231429	1974.86601124498	2935.71891249338	1997.43263571362	2935.71891249338	1999.26213910103	2626.39498905955	2122.76074109595	3396.66457231429	2001.0071797641	3272.1674052623	2001.228452226	1978.30561694805
	80.5	2598.71571172761	2901.89585166327	2079.20741975154	3192.86142403874	3192.86142403874	2896.22972179034	1976.91735757583	3233.66996652466	3120.26551646825	1984.94358625775	3157.62317227003	3175.59404912202	1974.79418782235	2893.13953910422	1997.37859071882	2893.13953910422	1999.07907008925	2598.71571172761	2093.09495203366	3175.59404912202	2000.97584862475	3017.7798733295	2000.91005320847	1978.31667282953
	81	2572.43779361611	2696.68353116236	2078.83016711668	3001.23696147851	3001.23696147851	2671.16964381008	1976.34271469063	3043.82785209883	2876.99199750792	1984.81738034443	2975.84662295117	2965.93355112681	1974.76845088174	2847.57695064147	1997.48993318205	2847.57695064147	1999.06416648127	2572.43779361611	2069.90148887897	2965.93355112681	2001.12068692498	2777.19319834982	2000.54350580956	1978.24034306438
	81.5	2547.20064755184	2508.5449338381	2078.65088603553	2792.5104386033	2792.5104386033	2470.1061852874	1975.67739828509	2834.38676835635	2666.36910529155	1984.40825591627	2775.60057346333	2781.22430102709	1974.66733943739	2800.87170354473	1997.43712614918	2800.87170354473	1998.8932956709	2547.20064755184	2052.44175479547	2781.22430102709	2001.22364585522	2573.18270654046	2000.19467093785	1978.11150040843
	82	2521.8950164469	2354.84311613435	2078.46956502764	2586.03900353953	2586.03900353953	2312.07543484821	1975.21126656857	2625.07401896619	2498.50239709652	1984.05726629484	2576.37208024365	2622.80805695999	1974.42677592139	2753.1841357784	1997.44836017657	2753.1841357784	1998.66598347207	2521.8950164469	2039.65568337035	2622.80805695999	2001.1702618627	2415.28337278406	1999.64396499078	1977.75303691087
	82.5	2493.28155020882	2238.97321936953	2078.16516020976	2400.72503775265	2400.72503775265	2201.50223264969	1974.78489481572	2435.25132244558	2369.68177653569	1983.77851337646	2396.8215385725	2487.31407197482	1974.39555885516	2707.08240599445	1997.47936172647	2707.08240599445	1998.41281953956	2493.28155020882	2030.70171407078	2487.31407197482	2000.99529186682	2298.37543830706	1999.38628051855	1977.55535861713
	83	2459.5831003892	2154.58637816575	2077.59676180478	2251.75202914492	2251.75202914492	2130.55213731286	1974.52231316169	2281.59534020976	2269.47642756636	1983.62136352437	2252.48785140936	2372.92744557928	1974.1870226722	2662.89846678995	1997.36771350665	2662.89846678995	1998.25890103025	2459.5831003892	2024.26734313381	2372.92744557928	2000.77097935342	2213.21378948897	1999.28911461693	1977.2656757183
	83.5	2420.18528458645	2095.29399259518	2076.90607364347	2146.86488521657	2146.86488521657	2088.17073613559	1974.22591272747	2172.34024995572	2195.82463894898	1983.39090980724	2151.19111351293	2283.64115881657	1973.86088947828	2619.61826097616	1997.20321367122	2619.61826097616	1998.07579826237	2420.18528458645	2019.43601337378	2283.64115881657	2000.39744232112	2155.54524402305	1999.44345444063	1976.99546301266
	84	2375.25497635296	2057.69598096586	2076.15419012147	2082.18768029278	2082.18768029278	2065.16742254775	1973.96315177162	2104.68554639977	2142.39263854909	1983.37601132593	2089.38364029014	2216.93343157817	1973.75285463946	2575.78693569102	1997.26352321387	2575.78693569102	1998.03547425353	2375.25497635296	2015.58135369172	2216.93343157817	2000.12553475783	2116.70796952197	1999.63028524108	1976.77043720146
	84.5	2325.21254600948	2032.46110292207	2075.30325463151	2047.5481097874	2047.5481097874	2051.14791962781	1973.53201649575	2068.38948732495	2102.7034743694	1983.19560859132	2056.91848103602	2170.9353139601	1973.98179679645	2532.22598061746	1997.23556893935	2532.22598061746	1997.92017999205	2325.21254600948	2012.15707121908	2170.9353139601	1999.99758693075	2089.96248517676	2000.01788842104	1976.7031719243
	85	2274.00410663202	2016.13432548355	2074.42508342928	2032.39175091876	2032.39175091876	2041.40592784341	1973.15029966895	2052.86018403573	2075.72069314013	1983.05967411238	2043.0473140097	2144.04194144441	1974.13360155448	2488.77786045462	1996.98744074661	2488.77786045462	1997.74560115718	2274.00410663202	2009.03920531935	2144.04194144441	2000.00280878892	2074.01241413408	2000.09693296364	1976.51855656909
	85.5	2225.10344869735	2007.97950017188	2073.84841288548	2027.20256242034	2027.20256242034	2035.07317059324	1972.70421105531	2047.76254754709	2060.76882177603	1983.0207192502	2038.41675517871	2130.46844672102	1974.38738219347	2447.43873636022	1996.56584006445	2447.43873636022	1997.63333354214	2225.10344869735	2006.23989033	2130.46844672102	2000.06768562432	2067.08093772959	1999.98165385427	1976.37798287754
	86	2180.54956077687	2005.47372395201	2073.40410323991	2024.94005166504	2024.94005166504	2030.90594180598	1972.36320818862	2046.10006708951	2050.81520816806	1983.1740899272	2036.30353011927	2120.40460057552	1974.74061614079	2409.97003279527	1996.25156610309	2409.97003279527	1997.32204209148	2180.54956077687	2003.74191772356	2120.40460057552	2000.1820450566	2063.34304578904	1999.84174028405	1976.33734372286
	86.5	2140.85467232098	2003.65248047891	2072.92519605761	2023.17865095621	2023.17865095621	2026.28910092193	1972.20016306954	2044.97954685585	2042.0928136071	1983.25312349787	2034.74103673562	2109.9803596727	1974.8635609156	2377.47982689856	1995.67052087596	2377.47982689856	1996.69525965135	2140.85467232098	2001.2655613748	2109.9803596727	2000.11888981016	2059.92721127293	1999.56899942734	1976.45355245337
	87	2107.58101666696	2002.24576081059	2072.57580307612	2021.7156611375	2021.7156611375	2020.94244323215	1972.35942932059	2043.98687991862	2034.67514502059	1983.58104066396	2033.26022506658	2099.02253446116	1974.4300008157	2348.58440250424	1995.26063214007	2348.58440250424	1996.31083680956	2107.58101666696	1999.18801494555	2099.02253446116	2000.05007761406	2057.04637225109	1999.2817493314	1976.28828954271
	87.5	2080.67857520878	2000.84226885109	2072.35851970345	2020.12095327924	2020.12095327924	2014.99650590383	1972.50273588187	2042.80413097163	2027.70559475513	1983.72169779343	2032.12008440958	2087.62263273761	1973.97886805118	2315.71411394585	1995.11568196094	2315.71411394585	1996.07778292762	2080.67857520878	1997.41941353158	2087.62263273761	2000.02372939618	2054.29474045045	1999.02955799136	1976.1544312581
	88	2058.87165310365	1999.60347324636	2071.97712605128	2018.34054888731	2018.34054888731	2008.77566547456	1972.65784021223	2041.42358569948	2020.99451431121	1983.69238593562	2030.95840552519	2076.70000896302	1973.45995654318	2275.74877575892	1995.34644230676	2275.74877575892	1995.87439465447	2058.87165310365	1995.93835709967	2076.70000896302	1999.92450311303	2051.65472490358	1998.94601961687	1976.04356073592
	88.5	2040.88492719626	1998.26233626752	2071.43213228086	2016.69290565537	2016.69290565537	2002.89808998283	1972.74973527601	2040.06523171322	2015.06642125561	1983.53951934654	2029.94420858745	2067.50075993442	1972.92715933687	2228.51342580269	1995.37974134132	2228.51342580269	1995.86441423083	2040.88492719626	1994.69090351391	2067.50075993442	1999.77383996406	2049.00467386297	1998.6602076695	1975.91123294068
	89	2026.45454462124	1996.9844311673	2070.84248316937	2015.02061626254	2015.02061626254	1998.2837746164	1972.91460466143	2038.74362799106	2010.41879244652	1983.44564739248	2028.93148294865	2060.57938636935	1972.34306214026	2174.24867933441	1995.43761762917	2174.24867933441	1996.11921655663	2026.45454462124	1993.90620583424	2060.57938636935	1999.62516069768	2046.61449585852	1998.40038445999	1975.53353980946
	89.5	2014.46985772829	1995.73525514808	2070.16755418128	2013.34191872851	2013.34191872851	1994.73045864174	1972.78881730891	2037.47682932534	2006.37180873526	1983.1486107923	2027.92557489722	2055.56012073403	1972.22761345036	2115.0538981557	1995.33013226634	2115.0538981557	1996.26374448149	2014.46985772829	1993.16986247519	2055.56012073403	1999.39265382343	2044.21355260201	1998.09212562959	1975.56471478831
	90	2004.8369215669	1994.75415178381	2069.44684514743	2011.69464675938	2011.69464675938	1992.0654636794	1972.78015715287	2036.13335820528	2003.45595411984	1982.98764806334	2026.52496527667	2052.05629739093	1972.08298702148	2065.13908480786	1995.13459995009	2065.13908480786	1996.32509334895	2004.8369215669	1992.36565676387	2052.05629739093	1999.01987431916	2042.09198456342	1997.84717030177	1975.71198946759
	90.5	1997.66150818627	1993.90227440537	2068.62143780508	2010.23123292382	2010.23123292382	1990.179909039	1972.90926262624	2035.00628179911	2001.32713685571	1983.01052457584	2025.03677189856	2049.82620568746	1971.914732075	2028.28630424182	1994.68080336845	2028.28630424182	1996.18007934981	1997.66150818627	1991.32110397868	2049.82620568746	1998.62254875116	2040.10151428396	1997.60552429904	1975.75906432642
	91	1992.74989222109	1992.98362097561	2068.10486755569	2008.87908083029	2008.87908083029	1988.90393476274	1972.96993187811	2033.98735564459	1999.63843447554	1982.96938210443	2023.75358371873	2048.01401638612	1971.6293337246	2003.70641550619	1994.36207983375	2003.70641550619	1995.88610992948	1992.74989222109	1990.18289678513	2048.01401638612	1998.33694344437	2038.46734243412	1997.55284215024	1975.87100894858
	91.5	1989.76096469052	1991.98744697428	2067.6342885774	2007.8735586872	2007.8735586872	1987.60349359133	1972.72648087085	2033.04285802123	1998.1712635224	1982.82798671083	2022.64936737093	2046.23260939086	1971.61067833101	1990.46590366609	1994.32694084609	1990.46590366609	1995.61963847254	1989.76096469052	1989.0039632078	2046.23260939086	1998.14547142294	2036.95056534663	1997.58391341289	1976.11230594641
	92	1988.28619540846	1991.00870009559	2067.28923559393	2006.90821559189	2006.90821559189	1986.56399214717	1972.64860640662	2032.28430498109	1997.15143646178	1982.63453032714	2021.97098168749	2044.62960095692	1971.37257676114	1987.03975466237	1994.2712390347	1987.03975466237	1995.18439271656	1988.28619540846	1987.9644108025	2044.62960095692	1997.92320349455	2035.68692262573	1997.79828316236	1976.16474820815
	92.5	1987.41833638899	1990.11508681482	2066.84154557998	2006.2736645938	2006.2736645938	1985.8757473615	1972.39704643653	2031.94670651351	1996.05032016072	1982.46518655872	2021.8876970816	2043.17331372477	1971.11336409198	1986.07310876482	1994.06193429802	1986.07310876482	1994.7614311193	1987.41833638899	1986.9967351422	2043.17331372477	1997.61279338528	2034.60427730393	1998.02650919453	1975.9867445734
	93	1986.60047113364	1989.18913278883	2066.61939727271	2005.66989457993	2005.66989457993	1985.63627778557	1971.91516256885	2031.49316510587	1995.2123902658	1982.15964848642	2021.88993861315	2041.79406396716	1970.94981359417	1985.2438762509	1994.11162774004	1985.2438762509	1994.55420350036	1986.60047113364	1986.28041922304	2041.79406396716	1997.30405054781	2033.76581291378	1998.14629923094	1975.87814992355
	93.5	1985.85819292848	1988.69081291852	2066.16901874783	2005.02695009635	2005.02695009635	1985.47295448028	1971.70482957406	2030.9397611361	1994.5840302974	1981.92139898661	2021.60031638384	2040.65800641627	1970.88330413004	1984.46395172048	1994.1222369466	1984.46395172048	1994.60186475529	1985.85819292848	1985.57691880794	2040.65800641627	1996.78409067611	2032.97015648633	1998.11939613241	1975.76328985938
	94	1985.38394187843	1988.26004543432	2065.53144233326	2004.30398589782	2004.30398589782	1985.94840474472	1971.44089873439	2029.41164031655	1994.65273804764	1981.84278628119	2020.15135186087	2039.95886571155	1970.87524713634	1983.73724513203	1994.3896116501	1983.73724513203	1994.7575040731	1985.38394187843	1984.7650978282	2039.95886571155	1996.53692912731	2032.267001763	1997.95003350335	1975.75438988696
	94.5	1985.04655095696	1987.94436521294	2064.94892952617	2003.60284697897	2003.60284697897	1986.43680740686	1971.15091469009	2027.9155823664	1994.65790483558	1981.7967263107	2018.60867157392	2039.29113149046	1970.90119783705	1983.12687302188	1994.75126535651	1983.12687302188	1995.13342217535	1985.04655095696	1983.92629663555	2039.29113149046	1996.1926218194	2031.59632438245	1997.57075309337	1975.77148951425
	95	1985.21488829647	1987.45741816953	2063.71602039429	2002.85200938365	2002.85200938365	1987.89764016228	1970.64683124063	2023.87718205287	1996.35124403656	1982.07564584426	2014.17799346871	2039.48609521001	1971.39145966684	1982.34915396888	1996.02623239328	1982.34915396888	1995.83282624246	1985.21488829647	1982.90228548897	2039.48609521001	1996.82404602069	2030.82869804266	1997.00969387295	1976.16604336043
