# Supplementary material for: shinyCurves, a shiny web application to analyse multisource qPCR amplification data: a COVID-19 case study
Source: BMC Bioinformatics. 2021 Oct 3;22:476. doi: 10.1186/s12859-021-04392-1 (PMC8487674; doi:10.1186/s12859-021-04392-1)
Supplement: Supplementary file 1 — Additional file 1. COVID-19 toy dataset. A COVID-19 toy dataset containing example files coming from (a) a fluorescent probe analysis (Applied Biosystems Quant Studio) and (b) an intercalating dye analysis (BioRad CFX). [file 12859_2021_4392_MOESM1_ESM.zip › toy/DYE-Biorad/input/DYE_BioRad_96w_Quantification Summary.csv]

	Well	Fluor	Target	Content	Sample	Cq	SQ
	A05	SYBR	RdRp	Unkn	1	37.6094192854237	NaN
	A08	SYBR	H30	Unkn	1	25.9968909585913	NaN
	B01	SYBR	S	Unkn	1	31.0851515085576	NaN
	B02	SYBR	S	Unkn	1	31.2361554293287	NaN
	B05	SYBR	RdRp	Unkn	1	38.7620908641014	NaN
	B08	SYBR	H30	Unkn	1	26.1243006511865	NaN
	C01	SYBR	N	Unkn	1	36.4225850323392	NaN
	D01	SYBR	N	Unkn	1	35.0683624330692	NaN
	A01	SYBR	N	Unkn	2	38.7823372637082	NaN
	A03	SYBR	S	Unkn	2	36.1041711213387	NaN
	B03	SYBR	S	Unkn	2	36.89	NaN
	C05	SYBR	RdRp	Unkn	2	34.2755986703604	NaN
	C08	SYBR	H30	Unkn	2	24.4997679251452	NaN
	D05	SYBR	RdRp	Unkn	2	35.2279009512676	NaN
	D08	SYBR	H30	Unkn	2	24.3957464769814	NaN
	G01	SYBR	N	Unkn	2	35.5229268482337	NaN
	C03	SYBR	S	Unkn	3	39.6920223774828	NaN
	D03	SYBR	S	Unkn	3	37.6777215659949	NaN
	E05	SYBR	RdRp	Unkn	3	NaN	NaN
	E08	SYBR	H30	Unkn	3	25.7592355629565	NaN
	F01	SYBR	N	Unkn	3	34.1773458272892	NaN
	F05	SYBR	RdRp	Unkn	3	NaN	NaN
	F08	SYBR	H30	Unkn	3	26.2400148745953	NaN
	H01	SYBR	N	Unkn	3	32.7475940177891	NaN
	E01	SYBR	N	Unkn	4	39.6671527556727	NaN
	E03	SYBR	S	Unkn	4	35.3678173346251	NaN
	F03	SYBR	S	Unkn	4	34.9302603359232	NaN
	G05	SYBR	RdRp	Unkn	4	33.043604633469	NaN
	G08	SYBR	H30	Unkn	4	25.7269640861123	NaN
	H05	SYBR	RdRp	Unkn	4	35.5579457839796	NaN
	H08	SYBR	H30	Unkn	4	26.0922668838288	NaN
	H10	SYBR	N	Unkn	4	37.6272658878252	NaN
	A09	SYBR	H30	Unkn	5	25.1220966837658	NaN
	B09	SYBR	H30	Unkn	5	25.2328770085245	NaN
	E06	SYBR	RdRp	Unkn	5	34.6627028543398	NaN
	F06	SYBR	RdRp	Unkn	5	34.7827500329272	NaN
	G03	SYBR	S	Unkn	5	31.0918327930881	NaN
	G09	SYBR	N	Unkn	5	29.7977139837766	NaN
	H03	SYBR	S	Unkn	5	31.2600117330446	NaN
	H09	SYBR	N	Unkn	5	35.1404349677063	NaN
	A06	SYBR	RdRp	Unkn	6	NaN	NaN
	A10	SYBR	N	Unkn	6	NaN	NaN
	B06	SYBR	RdRp	Unkn	6	NaN	NaN
	B10	SYBR	N	Unkn	6	NaN	NaN
	C09	SYBR	H30	Unkn	6	25.1305813904099	NaN
	C10	SYBR	S	Unkn	6	31.1851375091614	NaN
	D09	SYBR	H30	Unkn	6	25.3680294455046	NaN
	D10	SYBR	S	Unkn	6	32.3479680221823	NaN
	A11	SYBR	S	Unkn	7	37.8414346688082	NaN
	C06	SYBR	RdRp	Unkn	7	35.6038804881479	NaN
	D06	SYBR	RdRp	Unkn	7	34.9885235491734	NaN
	E09	SYBR	H30	Unkn	7	25.4198676617303	NaN
	E10	SYBR	N	Unkn	7	39.8532874552058	NaN
	F09	SYBR	H30	Unkn	7	25.5540393894905	NaN
	F10	SYBR	N	Unkn	7	39.6689813271469	NaN
	G10	SYBR	S	Unkn	7	29.3514222377125	NaN
	C11	SYBR	H30	Pos Ctrl	H30_negC	32.8470335519356	NaN
	D11	SYBR	H30	Pos Ctrl	H30_negC	34.332089282667	NaN
	G02	SYBR	N	Pos Ctrl	N_10-2	25.5003078776039	NaN
	H02	SYBR	N	Pos Ctrl	N_10-2	25.5261563406	NaN
	E02	SYBR	N	Pos Ctrl	N_10-3	30.123566431533	NaN
	F02	SYBR	N	Pos Ctrl	N_10-3	29.4904008830738	NaN
	C02	SYBR	N	Pos Ctrl	N_10-4	34.7469604775054	NaN
	D02	SYBR	N	Pos Ctrl	N_10-4	32.679874269485	NaN
	E11	SYBR	N	Pos Ctrl	N_10-5	40.3786635623525	NaN
	F11	SYBR	N	Pos Ctrl	N_10-5	NaN	NaN
	A12	SYBR	H30	NTC	NTC_H30	NaN	NaN
	B12	SYBR	H30	NTC	NTC_H30	NaN	NaN
	C12	SYBR	N	NTC	NTC_N	NaN	NaN
	D12	SYBR	N	NTC	NTC_N	NaN	NaN
	E12	SYBR	RdRp	NTC	NTC_RdRp	NaN	NaN
	F12	SYBR	RdRp	NTC	NTC_RdRp	NaN	NaN
	G11	SYBR	S	NTC	NTC_S	NaN	NaN
	G12	SYBR	S	NTC	NTC_S	NaN	NaN
	G07	SYBR	RdRp	Pos Ctrl	RdRp_10-2	26.6003078776039	NaN
	H07	SYBR	RdRp	Pos Ctrl	RdRp_10-2	26.6261563406	NaN
	E07	SYBR	RdRp	Pos Ctrl	RdRp_10-3	31.023566431533	NaN
	F07	SYBR	RdRp	Pos Ctrl	RdRp_10-3	30.3904008830738	NaN
	C07	SYBR	RdRp	Pos Ctrl	RdRp_10-4	35.7469604775054	NaN
	D07	SYBR	RdRp	Pos Ctrl	RdRp_10-4	33.579874269485	NaN
	A07	SYBR	RdRp	Pos Ctrl	RdRp_10-5	39.4786635623525	NaN
	B07	SYBR	RdRp	Pos Ctrl	RdRp_10-5	NaN	NaN
	G04	SYBR	S	Pos Ctrl	S_10-2	27.5003078776039	NaN
	H04	SYBR	S	Pos Ctrl	S_10-2	27.5261563406	NaN
	E04	SYBR	S	Pos Ctrl	S_10-3	32.123566431533	NaN
	F04	SYBR	S	Pos Ctrl	S_10-3	31.4904008830738	NaN
	C04	SYBR	S	Pos Ctrl	S_10-4	36.7469604775054	NaN
	D04	SYBR	S	Pos Ctrl	S_10-4	34.679874269485	NaN
	A04	SYBR	S	Pos Ctrl	S_10-5	40.3786635623525	NaN
	B04	SYBR	S	Pos Ctrl	S_10-5	40.2786635623525	NaN
	A02	SYBR
	B11	SYBR
	G06	SYBR
	H06	SYBR
	H11	SYBR
	H12	SYBR
