# Supplementary material for: shinyCurves, a shiny web application to analyse multisource qPCR amplification data: a COVID-19 case study
Source: BMC Bioinformatics. 2021 Oct 3;22:476. doi: 10.1186/s12859-021-04392-1 (PMC8487674; doi:10.1186/s12859-021-04392-1)
Supplement: Supplementary file 1 — Additional file 1. COVID-19 toy dataset. A COVID-19 toy dataset containing example files coming from (a) a fluorescent probe analysis (Applied Biosystems Quant Studio) and (b) an intercalating dye analysis (BioRad CFX). [file 12859_2021_4392_MOESM1_ESM.zip › toy/PROBE-Applied/output/ID_result.csv]

ID	Interpretation
1	Negative
2	Undetermined
3	Negative
4	Negative
5	Negative
6	Negative
7	Negative
8	Negative
9	Undetermined
10	Negative
11	Negative
12	Negative
13	Negative
14	Negative
15	Negative
16	Positive
17	Negative
18	Negative
19	Negative
20	Negative
21	Negative
22	Negative
23	Negative
24	Negative
25	Negative
26	Negative
27	Negative
28	Negative
29	Negative
30	Negative
31	Negative
32	Negative
33	Negative
34	Undetermined
35	Negative
36	Negative
37	Negative
38	Negative
39	Negative
40	Negative
41	Negative
42	Negative
43	Positive
44	Negative
45	Negative
46	Negative
47	Negative
48	Negative
49	Negative
50	Negative
51	Negative
52	Negative
53	Negative
54	Negative
55	Negative
56	Negative
57	Negative
58	Negative
59	Negative
