# Supplementary material for: shinyCurves, a shiny web application to analyse multisource qPCR amplification data: a COVID-19 case study
Source: BMC Bioinformatics. 2021 Oct 3;22:476. doi: 10.1186/s12859-021-04392-1 (PMC8487674; doi:10.1186/s12859-021-04392-1)
Supplement: Supplementary file 1 — Additional file 1. COVID-19 toy dataset. A COVID-19 toy dataset containing example files coming from (a) a fluorescent probe analysis (Applied Biosystems Quant Studio) and (b) an intercalating dye analysis (BioRad CFX). [file 12859_2021_4392_MOESM1_ESM.zip › toy/PROBE-Applied/output/ID_well.csv]

Well	Target	ID
A01	N1	1
A02	N1	9
A03	N1	17
A04	N1	25
A05	N1	33
A06	N1	41
A07	N1	49
A08	N1	57
A09	RdRp	1
A10	RdRp	9
A11	RdRp	17
A12	RdRp	25
A13	RdRp	33
A14	RdRp	41
A15	RdRp	49
A16	RdRp	57
A17	RNAseP	1
A18	RNAseP	9
A19	RNAseP	17
A20	RNAseP	25
A21	RNAseP	33
A22	RNAseP	41
A23	RNAseP	49
A24	RNAseP	57
B01	N1	1
B02	N1	9
B03	N1	17
B04	N1	25
B05	N1	33
B06	N1	41
B07	N1	49
B08	N1	57
B09	RdRp	1
B10	RdRp	9
B11	RdRp	17
B12	RdRp	25
B13	RdRp	33
B14	RdRp	41
B15	RdRp	49
B16	RdRp	57
B17	RNAseP	1
B18	RNAseP	9
B19	RNAseP	17
B20	RNAseP	25
B21	RNAseP	33
B22	RNAseP	41
B23	RNAseP	49
B24	RNAseP	57
C01	N1	2
C02	N1	10
C03	N1	18
C04	N1	26
C05	N1	34
C06	N1	42
C07	N1	50
C08	N1	58
C09	RdRp	2
C10	RdRp	10
C11	RdRp	18
C12	RdRp	26
C13	RdRp	34
C14	RdRp	42
C15	RdRp	50
C16	RdRp	58
C17	RNAseP	2
C18	RNAseP	10
C19	RNAseP	18
C20	RNAseP	26
C21	RNAseP	34
C22	RNAseP	42
C23	RNAseP	50
C24	RNAseP	58
D01	N1	2
D02	N1	10
D03	N1	18
D04	N1	26
D05	N1	34
D06	N1	42
D07	N1	50
D08	N1	58
D09	RdRp	2
D10	RdRp	10
D11	RdRp	18
D12	RdRp	26
D13	RdRp	34
D14	RdRp	42
D15	RdRp	50
D16	RdRp	58
D17	RNAseP	2
D18	RNAseP	10
D19	RNAseP	18
D20	RNAseP	26
D21	RNAseP	34
D22	RNAseP	42
D23	RNAseP	50
D24	RNAseP	58
E01	N1	3
E02	N1	11
E03	N1	19
E04	N1	27
E05	N1	35
E06	N1	43
E07	N1	51
E08	N1	59
E09	RdRp	3
E10	RdRp	11
E11	RdRp	19
E12	RdRp	27
E13	RdRp	35
E14	RdRp	43
E15	RdRp	51
E16	RdRp	59
E17	RNAseP	3
E18	RNAseP	11
E19	RNAseP	19
E20	RNAseP	27
E21	RNAseP	35
E22	RNAseP	43
E23	RNAseP	51
E24	RNAseP	59
F01	N1	3
F02	N1	11
F03	N1	19
F04	N1	27
F05	N1	35
F06	N1	43
F07	N1	51
F08	N1	59
F09	RdRp	3
F10	RdRp	11
F11	RdRp	19
F12	RdRp	27
F13	RdRp	35
F14	RdRp	43
F15	RdRp	51
F16	RdRp	59
F17	RNAseP	3
F18	RNAseP	11
F19	RNAseP	19
F20	RNAseP	27
F21	RNAseP	35
F22	RNAseP	43
F23	RNAseP	51
F24	RNAseP	59
G01	N1	4
G02	N1	12
G03	N1	20
G04	N1	28
G05	N1	36
G06	N1	44
G07	N1	52
G08	N1	NTC_N1
G09	RdRp	4
G10	RdRp	12
G11	RdRp	20
G12	RdRp	28
G13	RdRp	36
G14	RdRp	44
G15	RdRp	52
G16	RdRp	NTC_RdRp
G17	RNAseP	4
G18	RNAseP	12
G19	RNAseP	20
G20	RNAseP	28
G21	RNAseP	36
G22	RNAseP	44
G23	RNAseP	52
G24	RNAseP	NTC_RNAseP
H01	N1	4
H02	N1	12
H03	N1	20
H04	N1	28
H05	N1	36
H06	N1	44
H07	N1	52
H08	N1	NTC_N1
H09	RdRp	4
H10	RdRp	12
H11	RdRp	20
H12	RdRp	28
H13	RdRp	36
H14	RdRp	44
H15	RdRp	52
H16	RdRp	NTC_RdRp
H17	RNAseP	4
H18	RNAseP	12
H19	RNAseP	20
H20	RNAseP	28
H21	RNAseP	36
H22	RNAseP	44
H23	RNAseP	52
H24	RNAseP	NTC_RNAseP
I01	N1	5
I02	N1	13
I03	N1	21
I04	N1	29
I05	N1	37
I06	N1	45
I07	N1	53
I08	N1	N1_10-5
I09	RdRp	5
I10	RdRp	13
I11	RdRp	21
I12	RdRp	29
I13	RdRp	37
I14	RdRp	45
I15	RdRp	53
I16	RdRp	RdRp_10-5
I17	RNAseP	5
I18	RNAseP	13
I19	RNAseP	21
I20	RNAseP	29
I21	RNAseP	37
I22	RNAseP	45
I23	RNAseP	53
I24	RNAseP	NTC_RNAseP
J01	N1	5
J02	N1	13
J03	N1	21
J04	N1	29
J05	N1	37
J06	N1	45
J07	N1	53
J08	N1	N1_10-5
J09	RdRp	5
J10	RdRp	13
J11	RdRp	21
J12	RdRp	29
J13	RdRp	37
J14	RdRp	45
J15	RdRp	53
J16	RdRp	RdRp_10-5
J17	RNAseP	5
J18	RNAseP	13
J19	RNAseP	21
J20	RNAseP	29
J21	RNAseP	37
J22	RNAseP	45
J23	RNAseP	53
J24	RNAseP	NTC_RNAseP
K01	N1	6
K02	N1	14
K03	N1	22
K04	N1	30
K05	N1	38
K06	N1	46
K07	N1	54
K08	N1	N1_10-4
K09	RdRp	6
K10	RdRp	14
K11	RdRp	22
K12	RdRp	30
K13	RdRp	38
K14	RdRp	46
K15	RdRp	54
K16	RdRp	RdRp_10-4
K17	RNAseP	6
K18	RNAseP	14
K19	RNAseP	22
K20	RNAseP	30
K21	RNAseP	38
K22	RNAseP	46
K23	RNAseP	54
K24	NA	NA
L01	N1	6
L02	N1	14
L03	N1	22
L04	N1	30
L05	N1	38
L06	N1	46
L07	N1	54
L08	N1	N1_10-4
L09	RdRp	6
L10	RdRp	14
L11	RdRp	22
L12	RdRp	30
L13	RdRp	38
L14	RdRp	46
L15	RdRp	54
L16	RdRp	RdRp_10-4
L17	RNAseP	6
L18	RNAseP	14
L19	RNAseP	22
L20	RNAseP	30
L21	RNAseP	38
L22	RNAseP	46
L23	RNAseP	54
L24	NA	NA
M01	N1	7
M02	N1	15
M03	N1	23
M04	N1	31
M05	N1	39
M06	N1	47
M07	N1	55
M08	N1	N1_10-3
M09	RdRp	7
M10	RdRp	15
M11	RdRp	23
M12	RdRp	31
M13	RdRp	39
M14	RdRp	47
M15	RdRp	55
M16	RdRp	RdRp_10-3
M17	RNAseP	7
M18	RNAseP	15
M19	RNAseP	23
M20	RNAseP	31
M21	RNAseP	39
M22	RNAseP	47
M23	RNAseP	55
M24	NA	NA
N01	N1	7
N02	N1	15
N03	N1	23
N04	N1	31
N05	N1	39
N06	N1	47
N07	N1	55
N08	N1	N1_10-3
N09	RdRp	7
N10	RdRp	15
N11	RdRp	23
N12	RdRp	31
N13	RdRp	39
N14	RdRp	47
N15	RdRp	55
N16	RdRp	RdRp_10-3
N17	RNAseP	7
N18	RNAseP	15
N19	RNAseP	23
N20	RNAseP	31
N21	RNAseP	39
N22	RNAseP	47
N23	RNAseP	55
N24	NA	NA
O01	N1	8
O02	N1	16
O03	N1	24
O04	N1	32
O05	N1	40
O06	N1	48
O07	N1	56
O08	N1	N1_10-2
O09	RdRp	8
O10	RdRp	16
O11	RdRp	24
O12	RdRp	32
O13	RdRp	40
O14	RdRp	48
O15	RdRp	56
O16	RdRp	RdRp_10-2
O17	RNAseP	8
O18	RNAseP	16
O19	RNAseP	24
O20	RNAseP	32
O21	RNAseP	40
O22	RNAseP	48
O23	RNAseP	56
O24	RNAseP	RNAseP_negC
P01	N1	8
P02	N1	16
P03	N1	24
P04	N1	32
P05	N1	40
P06	N1	48
P07	N1	56
P08	N1	N1_10-2
P09	RdRp	8
P10	RdRp	16
P11	RdRp	24
P12	RdRp	32
P13	RdRp	40
P14	RdRp	48
P15	RdRp	56
P16	RdRp	RdRp_10-2
P17	RNAseP	8
P18	RNAseP	16
P19	RNAseP	24
P20	RNAseP	32
P21	RNAseP	40
P22	RNAseP	48
P23	RNAseP	56
P24	RNAseP	RNAseP_negC
