# Supplementary material for: shinyCurves, a shiny web application to analyse multisource qPCR amplification data: a COVID-19 case study
Source: BMC Bioinformatics. 2021 Oct 3;22:476. doi: 10.1186/s12859-021-04392-1 (PMC8487674; doi:10.1186/s12859-021-04392-1)
Supplement: Supplementary file 1 — Additional file 1. COVID-19 toy dataset. A COVID-19 toy dataset containing example files coming from (a) a fluorescent probe analysis (Applied Biosystems Quant Studio) and (b) an intercalating dye analysis (BioRad CFX). [file 12859_2021_4392_MOESM1_ESM.zip › toy/PROBE-Applied/output/Analysis.csv]

ID	N1(MeanCt)	RdRp(MeanCt)	RNAseP(MeanCt)	CtCheck:N1	CtCheck:RdRp	FinalCtCheck	N1(LogCopies)	N1(Copies)	RdRp(LogCopies)	RdRp(Copies)	CopyCheck:N1	CopyCheck:RdRp	FinalCopyCheck	Assignment
1	0	0	23.216	Negative	Negative	Negative	-	-	-	-	-	-	-	Negative
2	Indetermined	38.750	22.487	Indetermined	Check copy number	Check copy number	-	-	0.589	3.880	-	Indetermined	Indetermined	Indetermined
3	0	0	25.176	Negative	Negative	Negative	-	-	-	-	-	-	-	Negative
4	0	0	23.741	Negative	Negative	Negative	-	-	-	-	-	-	-	Negative
5	0	0	24.966	Negative	Negative	Negative	-	-	-	-	-	-	-	Negative
6	0	0	26.159	Negative	Negative	Negative	-	-	-	-	-	-	-	Negative
7	0	0	23.839	Negative	Negative	Negative	-	-	-	-	-	-	-	Negative
8	0	0	23.351	Negative	Negative	Negative	-	-	-	-	-	-	-	Negative
9	0	39.230	23.832	Negative	Check copy number	Check copy number	0	0	0.466	2.921	Negative	Indetermined	Indetermined	Indetermined
10	0	0	26.361	Negative	Negative	Negative	-	-	-	-	-	-	-	Negative
11	0	0	26.367	Negative	Negative	Negative	-	-	-	-	-	-	-	Negative
12	0	0	27.031	Negative	Negative	Negative	-	-	-	-	-	-	-	Negative
13	0	0	26.052	Negative	Negative	Negative	-	-	-	-	-	-	-	Negative
14	0	0	27.224	Negative	Negative	Negative	-	-	-	-	-	-	-	Negative
15	0	0	24.022	Negative	Negative	Negative	-	-	-	-	-	-	-	Negative
16	23.816	23.278	25.373	Positive	Positive	Positive	-	-	-	-	-	-	-	Positive
17	0	0	23.32	Negative	Negative	Negative	-	-	-	-	-	-	-	Negative
18	0	0	23.045	Negative	Negative	Negative	-	-	-	-	-	-	-	Negative
19	0	0	24.631	Negative	Negative	Negative	-	-	-	-	-	-	-	Negative
20	0	0	25.043	Negative	Negative	Negative	-	-	-	-	-	-	-	Negative
21	0	0	23.802	Negative	Negative	Negative	-	-	-	-	-	-	-	Negative
22	0	0	21.668	Negative	Negative	Negative	-	-	-	-	-	-	-	Negative
23	0	0	26.002	Negative	Negative	Negative	-	-	-	-	-	-	-	Negative
24	0	0	24.098	Negative	Negative	Negative	-	-	-	-	-	-	-	Negative
25	0	0	24.089	Negative	Negative	Negative	-	-	-	-	-	-	-	Negative
26	0	0	25.203	Negative	Negative	Negative	-	-	-	-	-	-	-	Negative
27	0	0	27.206	Negative	Negative	Negative	-	-	-	-	-	-	-	Negative
28	0	0	24.844	Negative	Negative	Negative	-	-	-	-	-	-	-	Negative
29	0	0	25.008	Negative	Negative	Negative	-	-	-	-	-	-	-	Negative
30	0	0	25.108	Negative	Negative	Negative	-	-	-	-	-	-	-	Negative
31	0	0	24.861	Negative	Negative	Negative	-	-	-	-	-	-	-	Negative
32	0	0	24.443	Negative	Negative	Negative	-	-	-	-	-	-	-	Negative
33	0	0	25.4	Negative	Negative	Negative	-	-	-	-	-	-	-	Negative
34	0	Indetermined	23.939	Negative	Indetermined	Indetermined	-	-	-	-	-	-	-	Indetermined
35	0	0	25.861	Negative	Negative	Negative	-	-	-	-	-	-	-	Negative
36	0	0	0	Negative	Negative	Negative	-	-	-	-	-	-	-	Negative
37	0	0	0	Negative	Negative	Negative	-	-	-	-	-	-	-	Negative
38	0	0	0	Negative	Negative	Negative	-	-	-	-	-	-	-	Negative
39	0	0	0	Negative	Negative	Negative	-	-	-	-	-	-	-	Negative
40	0	0	0	Negative	Negative	Negative	-	-	-	-	-	-	-	Negative
41	0	0	0	Negative	Negative	Negative	-	-	-	-	-	-	-	Negative
42	0	0	0	Negative	Negative	Negative	-	-	-	-	-	-	-	Negative
43	36.144	0	0	Check copy number	Negative	Check copy number	1.701	50.207	0	0	Positive	Negative	Positive	Positive
44	0	0	0	Negative	Negative	Negative	-	-	-	-	-	-	-	Negative
45	0	0	0	Negative	Negative	Negative	-	-	-	-	-	-	-	Negative
46	0	0	0	Negative	Negative	Negative	-	-	-	-	-	-	-	Negative
47	0	0	0	Negative	Negative	Negative	-	-	-	-	-	-	-	Negative
48	0	0	0	Negative	Negative	Negative	-	-	-	-	-	-	-	Negative
49	0	0	0	Negative	Negative	Negative	-	-	-	-	-	-	-	Negative
50	0	0	0	Negative	Negative	Negative	-	-	-	-	-	-	-	Negative
51	0	0	0	Negative	Negative	Negative	-	-	-	-	-	-	-	Negative
52	0	0	0	Negative	Negative	Negative	-	-	-	-	-	-	-	Negative
53	0	0	0	Negative	Negative	Negative	-	-	-	-	-	-	-	Negative
54	0	0	0	Negative	Negative	Negative	-	-	-	-	-	-	-	Negative
55	0	0	0	Negative	Negative	Negative	-	-	-	-	-	-	-	Negative
56	0	0	0	Negative	Negative	Negative	-	-	-	-	-	-	-	Negative
57	0	0	0	Negative	Negative	Negative	-	-	-	-	-	-	-	Negative
58	0	0	0	Negative	Negative	Negative	-	-	-	-	-	-	-	Negative
59	0	0	0	Negative	Negative	Negative	-	-	-	-	-	-	-	Negative
