# Supplementary material for: shinyCurves, a shiny web application to analyse multisource qPCR amplification data: a COVID-19 case study
Source: BMC Bioinformatics. 2021 Oct 3;22:476. doi: 10.1186/s12859-021-04392-1 (PMC8487674; doi:10.1186/s12859-021-04392-1)
Supplement: Supplementary file 1 — Additional file 1. COVID-19 toy dataset. A COVID-19 toy dataset containing example files coming from (a) a fluorescent probe analysis (Applied Biosystems Quant Studio) and (b) an intercalating dye analysis (BioRad CFX). [file 12859_2021_4392_MOESM1_ESM.zip › toy/PROBE-Applied/output/N1.csv]

Cycle	A01	A02	A03	A04	A05	A06	A07	A08	B01	B02	B03	B04	B05	B06	B07	B08	C01	C02	C03	C04	C05	C06	C07	C08	D01	D02	D03	D04	D05	D06	D07	D08	E01	E02	E03	E04	E05	E06	E07	E08	F01	F02	F03	F04	F05	F06	F07	F08	G01
1	-29.2630149929537	32.1013393571538	32.7932388987324	35.0091443249789	-73.0914247778146	4.3218328184671	6.4893398141362	0.355744983633031	9.39632261476572	46.0231739895021	38.4395713187168	46.5158165449238	46.6270207234152	3.23316200632416	3.30307986372691	5.61368233288749	42.3704600583656	34.3970208611431	54.877570259835	42.7766640475088	45.2065441089399	0.131017962225087	-2.69447800294711	-0.444254149112567	39.2393875007797	57.2879074687935	67.3707838136311	44.9850019715177	55.4399099703928	-2.21531874962284	0.276625613326814	-2.48532462026924	-10.1395772455662	52.9159208790979	51.7899259636933	54.198142023326	43.7641244713163	35.9029679799337	2.71880987601526	-0.839852969118056	37.9533078900731	53.6617813459957	51.2999462506973	54.9540655162041	67.983975847987	33.7862407248713	-0.348755901043205	-4.68949480810807	44.7326639262856
2	-2.45523403376774	33.1457065557784	34.0463605102509	31.5500729642154	-61.9072086073352	2.91148300621489	0.274693438880604	-4.44884603040646	11.5463066238221	27.7041953961625	16.9959013743123	26.8370648062537	31.7726418890757	0.501551134603233	-2.74058444463662	-4.81369994394481	25.5693782048502	30.4055974706007	34.4942261474439	26.7989133685041	23.146629313645	1.52390675525112	0.375671873809097	2.747381550912	17.3543116143651	37.9390493726341	46.7513339971711	22.7005201042789	32.3842437698936	-0.906027490078941	3.22699805709726	2.27151872770673	-12.2647061175794	32.4107032027346	32.1521394205579	31.3739443137392	12.7863884644139	19.8775292850596	-3.77001131069346	-1.60139894307622	28.0273578151537	35.6957085353361	30.7957217266935	32.0374288376674	32.9180811623155	13.8179808939476	-0.319817671567307	0.438233539873181	29.6421845714913
3	6.29434482342231	36.3115197640745	29.5733204541048	23.4610646725719	23.0922514409613	-0.673307528391888	0.290993262716711	-2.17721531735333	9.91288356932137	20.7607279454296	14.0825152806801	23.8527987625216	32.0906993797535	-2.50937049844651	-3.54800012669648	-0.554609284982689	19.4255372214166	25.7612922508538	36.319840395136	19.2736247519033	30.9303680784096	1.04917214147417	-4.01851740229176	-1.8583270393051	15.9465888635464	27.4395169714267	36.8164798837643	24.1155496102065	24.2320749187838	-0.197135251358304	0.560512548682254	-0.209647464659156	-4.9714237186613	25.3322794839478	22.6086654981777	26.1645828810233	23.7024860530378	11.7055243106229	-2.09745121338256	-3.36047758262521	21.0841881859405	22.2032669053219	26.9161750324051	28.8219714102102	28.8844902492015	14.292894005469	-1.74736147153226	-0.873536721659093	25.451369711242
4	6.65068381422361	32.8780636806332	28.7985875810969	17.0572352221029	21.33099008408	-2.02794851635554	-1.45256731253266	-2.76016875669347	17.7257040131672	19.9942009619622	15.3871366938397	20.6443651908539	26.1066169056689	-0.504726048107841	1.05805473377814	-0.400835561367785	17.2056059768843	24.0094680525099	22.6444080678575	27.817155028054	20.7519703415005	-0.531296464551815	4.35642404838291	-3.43708991992617	12.4931604850822	28.3095444720152	27.9465580291285	24.3264595659525	19.2853487875464	0.678445743466455	-3.00724362452775	-0.134475841864969	-7.67505997029821	19.0188718341246	18.5443564708439	24.5965952664892	18.1528984222318	8.90443717430526	-0.731619395159669	-0.405999064100342	19.817795624142	22.4083717249468	19.3007811287548	24.3602629516708	27.0382218434602	13.1126363347462	0.0331632418706249	-0.430330278011752	19.4204445799469
5	13.3410629112841	19.6256618771286	25.0600588509305	16.2325559948281	16.3200469549943	1.62277958362074	0.933639024292461	0.559402614477676	12.0508890818041	15.283595817662	7.20088465957133	17.1950876769047	17.5478800813562	2.12943255794517	-0.382504737003273	-0.352193701199667	9.30524539078351	20.6836344583617	20.5331339558943	19.0786160615276	20.1248242179331	0.495425960132252	0.553884790201209	0.27192818745516	13.3187434033507	22.2946651357488	22.4763752012295	20.3638470001424	22.3541221244363	2.13598425924238	-0.473901843588465	-0.344310872778351	-3.65393905288784	25.638657252448	17.2496270973406	21.7615972654103	24.9261961566158	11.8256067860893	-2.55369427641472	1.15059077227306	20.6382061428503	18.1999215981255	18.2728874694772	16.9054940134965	23.0078423992327	9.36803710155345	-0.037863572229071	1.7598600249471	15.7285856919143
6	11.340352321004	13.6404380705903	16.5336222444912	13.731977932212	16.6992047156955	1.66590574821748	1.91840296329701	3.08780188634137	12.0911568511106	7.79043935486652	7.39951578514319	13.9362963288204	12.5633905921286	-3.99839052600782	3.9546788604257	3.61634799023477	0.990077351169475	18.8863933686935	16.4473356101739	13.7949486334464	19.6020285891764	2.46765098763126	0.287655801871551	3.5926076957885	4.05003842560245	15.3218798453768	21.0596026575145	16.8933482240809	18.413570831322	-1.71473210522163	2.22107204309532	0.366062578694709	-3.7267485156367	15.5965028510864	21.9264761274112	16.2272667791481	17.1622141443208	6.08237085314067	3.5769290271046	0.155142713829719	8.97658707211485	18.8959205514998	13.4489348473157	19.3661471056566	19.7990901403418	3.84395870708158	-2.61585855608882	-0.269213014328216	8.98650702960413
7	4.5812387708329	8.3016990056949	9.35674042108167	14.2446186984416	13.5483889727507	0.0132582975575133	-3.0897118041421	3.20566613460915	9.30823045379384	4.80061587294813	3.56970005641688	10.5568542060582	7.27868519580716	3.86733937756981	0.924600326713062	-3.40200454857222	-3.92935843227406	9.99004470900854	5.46725985489502	2.29226771877893	16.281547046457	1.35227491583828	2.00536594949426	-5.29179845879298	0.86129656353387	6.1647689422216	9.05646149059749	8.0015854215535	9.37530446043593	1.91785419994994	1.87913905067126	2.89300030315189	-2.15592683740215	9.02007470391936	7.24318808483167	4.34002548186299	12.1004606978677	0.748535629287289	3.22984147936313	3.46659793159779	4.81064089631991	9.99321390740261	4.70563380705789	5.74002019158161	17.2135463572035	4.02462024011083	3.56348427596504	1.56834485811987	4.93633522931123
8	6.86319081247757	0.448364775086247	1.70835942584381	6.38793599383962	12.427957588211	0.516176999169602	0.703948210610633	0.213456613484141	5.83870461429206	-3.44907731831518	-3.09628725244283	3.91055951302042	-2.38558799727753	3.46933189961646	-0.194386619501074	0.274918559869093	-6.65088572405648	7.69506084538943	4.31745348237473	4.4056253668914	9.2806052366991	2.1080364875238	-3.83321861326567	-0.144405633629958	-1.80604803197866	2.57384353376619	-3.62852307710909	6.43932686713151	8.12048364117436	0.916961987460581	0.0779046900011053	-0.940023407886201	-3.50201332405459	3.44978666466204	6.2942241474052	0.041336863448123	-1.13672517513487	-2.21501103523633	0.942531235880779	-2.07769464094963	3.24333450121503	-3.94569066389522	4.3157389803996	-2.57485316916564	9.48775846986928	-3.11305972947912	-1.89101062570035	-0.882957592646562	3.90354445224966
9	-0.0877927986443865	-9.05004872133622	-5.22223098413724	4.76033082963431	8.85700222321429	-1.33042360894069	1.73723054286575	1.25240323712933	1.9546287153421	-3.73016472452582	0.0413559013591112	-0.66999643819463	-6.80566557253087	-0.0682389372718717	-1.50879117394425	-2.56508863841646	-1.87738341148815	-5.07166196707976	-5.07524220821915	-1.86329893712855	1.1294277443526	-0.0388295729535457	3.01846800803469	2.7855299028156	-4.44233995776403	-1.10413869463582	-6.76492123761045	2.51995025888573	-3.60869419047003	0.650777930974073	3.12002968183242	-2.51632030769588	3.15969977033546	-3.38135684691497	-1.69804010537109	-1.34277335600291	2.00172536371883	-3.80208643395281	2.66161614414659	1.82405545632082	-4.21090638378109	-5.74812613297672	-5.37362306603609	-2.89518061037688	-2.09189083244564	-3.77796143345449	-0.713430546017662	-1.00701571513719	-4.14858693362839
10	-2.67422879831929	-11.4215841586024	-8.85061451552929	4.52056936329973	-4.77837854528889	3.87530257135859	-1.49012632011181	1.44288350506122	0.662841076251425	-5.8398335188358	-7.34176214437502	-2.86902002781289	-12.0922839028117	-0.164510409123523	4.44604054686261	0.108923318955476	-3.75141688998701	-8.69569513506576	-9.95078405471349	-11.148885790552	-6.85289687064096	-7.81749246756544	3.92722737829172	0.550684353318502	-10.8426912579444	-12.0598992053856	-8.48564684042503	-3.56738167204412	-4.77815134398361	-1.27963673332624	-0.0629661756015594	1.79525853141422	-3.8703214386519	-7.43345950769572	-6.6358688594014	-8.31815955011143	-3.51697678243727	-6.38760941205646	2.10510607903234	-1.3090198452187	-3.97962837688647	-5.11228822547037	-7.37088284953643	-9.9303641854367	-7.28527713902258	-9.47635440443901	-0.975467020053657	1.16285117183907	-5.25449011978844
11	-3.99218493619037	-15.9503224203886	-12.5473059417941	-7.00223101367646	-9.19383133122528	4.76398959454946	1.08413871839957	-2.23889729513166	-4.22897364046185	-5.75285656690539	-0.29062241291831	-0.44107373298084	-9.3339479896149	-1.67432390087242	-0.790919646354268	3.77697388927936	-4.79364415270993	-17.0858343317341	-19.7667525472934	-9.24440282133173	-13.6440883449718	1.84748971129193	-0.873145852288417	2.54537879072632	-2.69135479021588	-11.5984827213288	-10.7212119628402	-11.0414101742617	-11.7435351686231	-0.439523106099387	-0.579698596802245	-1.19932254308787	-4.8557927673719	-14.0998238610196	-5.38151540002855	-10.4437136816964	-9.3042711309181	-7.24570750689054	-3.07728548898513	0.0497588884072684	-9.41679250919469	-9.79936097949167	-4.08279930449726	-9.37984158931931	-17.169683229436	-9.03319742258964	1.75200319143732	-1.51002977935104	-6.41770189177987
12	-4.61857284290636	-11.7246445434985	-13.7752588724784	-12.2831032929193	-14.1306601595875	1.11192458881487	-2.45118103449067	0.00726429820588237	-9.52848196815648	-11.105096109739	-3.11655907500153	-13.825309308686	-16.3787293223959	0.571096954635323	2.23412332626731	-1.27884843824086	-6.58113902309833	-10.6417265735454	-11.6511948454627	-11.1830106408288	-16.5865212633516	3.50833080632538	-0.476437378096762	0.405505152702972	-6.14248736063701	-9.02084662552124	-11.7274659517343	-13.2200628168462	-14.8869577470045	0.166644668032404	-1.49083088396719	2.43683662120475	-6.78269766693711	-10.6294241036708	-4.70975623564254	-16.4511415806242	-6.97285343262638	-6.16862124376985	0.64142031018082	0.0966450163132322	-4.81436596897584	-13.2254328161189	-6.85481648445239	-11.4156455375683	-16.0424560045158	-8.93956046592075	0.475423392570519	3.0928268841908	-10.5951731589071
13	-2.37116608047882	-14.748288772314	-12.1295766876974	-12.2661477736292	-16.7757097799804	-2.73616603221717	0.657278572160976	-3.19467222147614	-9.46202027884283	-8.48816790603814	-3.37677656247797	-11.1913676792083	-14.8539794581734	0.290966147787913	-3.35130470961258	-0.323620801830657	-4.03545765979197	-11.7696984434551	-13.2972696444349	-13.9464925770058	-13.7112589623321	-3.66297944613507	1.21926470683411	-0.646801715299716	-3.39860812043298	-15.0660978431279	-15.0890211173332	-9.99963908219706	-14.1990396974652	-3.30328049050286	-1.05572268010064	2.42260640281302	-10.5676126369567	-11.5692145605935	-6.40692185761964	-14.4246006856347	-12.2955529987753	-6.50281380438673	-4.40699210867388	-0.046524792420314	-13.8526524065792	-4.38041573057853	-9.3490174867643	-11.9414141455331	-15.7513963367678	-7.29455164790897	5.2877172921103	-3.08769871452887	-8.71996034302765
14	-5.12660086295091	-15.0577379586925	-10.5599841696339	-15.0687768589901	-16.0283788610968	-1.84078895377888	1.70378882473869	0.418497898710484	-8.75250776711118	-7.60886037866203	-5.97577244658942	-12.6292973714103	-9.69590050233273	-1.13902920366854	1.57279288871314	-1.13333197634483	3.56395273567341	-12.1382881841255	-13.7487255557548	-10.9305378287968	-11.78344907665	-1.24176073563922	-2.43538887177465	3.85876430922372	-4.62208074936234	-12.4962374198453	-11.9060453955526	-17.9199626821483	-10.4017255049712	1.9399619805763	2.55011632708693	-3.01451894554884	-4.55524162798429	-14.7859374746549	-11.81742364708	-10.4965701320311	-17.9469973477121	-4.99668613073163	-1.96746853099285	-0.146888835060963	-7.82500285378865	-11.7090192215751	-12.955396057595	-7.38668755571371	-19.5343282904169	-7.97526444673758	-1.36218949073191	3.47163950278127	-10.6123337131708
15	-7.39894531799109	-10.6184338336911	-14.4329761052481	-6.51659492552835	-14.702386335262	1.16427284912243	-3.29164704240111	-0.665730515581799	-9.98942709121729	-9.14029594618705	-5.68052464345328	-13.3170402980249	-9.47893803877741	-1.70541842825833	0.0190283318643196	1.03281939171211	-1.24656122001761	-15.3695895667656	-12.0499734175687	-3.28129138870918	-16.8181154791982	-1.75551134320767	-0.253346371058342	2.22152328316542	-2.69556761433842	-8.90980386431283	-10.8199751204711	-9.865433655169	-10.633628862437	-3.05547680359541	2.11841535962049	-2.1570146126478	-7.88962734474035	-11.7606960720846	-11.4661643926161	-9.32172981798931	-10.182762981723	-1.86155958954123	0.600514872821805	-2.04859468375162	-7.00333676596028	-8.83274545276026	-9.32213704031801	-11.5898829941207	-17.5609158433604	-9.58106423298614	2.61849112581649	-2.37099844281647	-12.0032915221609
16	-5.47781695064305	-13.2140655144094	-10.7879095699441	-17.912139724976	-11.9405207599625	1.03937563171075	1.59836101304472	-1.5621636668975	-9.96193792007352	-9.48306721267045	-4.98845054155981	-9.74087990111047	-12.3450062547654	1.98105595755442	-3.33151223167988	1.94113572295646	-9.28452786944081	-9.97317823486537	-13.2353864089214	-12.9661425653367	-12.2935817488997	-0.305856420543023	-1.34128920491412	0.984846758997719	-5.18359109889843	-14.5936432192989	-12.9258440602207	-13.2939575977321	-19.4235309161681	3.44157466762999	-1.73398944822975	2.65508870951498	19.5368498064076	-13.713943979983	-10.8698616669913	-14.0129332980773	-12.1208819416593	-4.63685434726085	-0.886528506819559	-3.89717290463204	-7.86772557135919	-10.5427383964829	-9.8624425180501	-10.3716776582728	-16.026206357536	-4.34275413708565	-2.05820874845404	-1.95608800314812	-8.68774823337026
17	-3.22722498150915	-10.1913525058239	-14.9785763147747	-18.4638790261793	-16.0412470960359	-2.19141552579231	3.67731913469015	0.368992998610793	-5.2900532751496	-6.05969696443572	-1.35564505900629	-8.97516009433457	-9.76300393822521	0.694224206199124	-3.67368181356596	0.19728211845495	-3.64711705219634	-14.6386656648533	-17.437389569146	-12.8326249659212	-14.684057022901	-1.80140298200649	0.237762645279417	1.77388228126802	-4.00294720280317	-18.9203119552503	-14.4686091919066	-15.3830063012651	-11.5019791795294	-1.38743183884299	-0.231037968995224	1.46633145806163	16.0085458366402	-10.0176888241926	-17.3986107028404	-6.03536235553293	-11.5533390329524	-7.92814748570299	1.57465931573006	2.06908833383659	-8.36642867696901	-14.9971406218856	-11.3479112547734	-13.6274217133196	-14.6252118609127	-2.35947015979127	2.2924087316751	-2.8870539846198	-4.87480491446377
18	-5.83601570601877	-10.4756795200874	-11.7313218449035	-12.5610104310936	-15.6240342058531	-2.19540596588422	-1.64897923617627	1.24154809694846	-6.69328701637232	-4.51725790273758	-6.27056894647103	-11.473107467034	-7.78256410050381	-2.40920745035419	-0.758870650412064	1.71588372028646	-2.44917374589068	-7.69345668221558	-5.31924639389808	-3.823952863861	-10.5121649846124	1.88507259359676	-0.61002477892589	3.8050613418086	-6.74849112336278	-18.1723010850474	-14.434190414669	-13.5284707469223	-9.80007144943511	1.43498516486807	-0.909537213435669	-1.47976650049122	18.7974590900035	-9.42030941400935	-9.52173186568825	-10.3383158075321	-21.565363109904	-3.86769874495803	1.0787300389643	-0.10404640577508	-9.87413324003728	-10.8605489690776	-7.75048500437924	-9.84904805681936	-11.8423235424784	-4.24289331198497	-1.41556234282552	-1.02975481397152	-7.36079916742892
19	-9.58622985826059	-12.8082150782766	-13.9845221472219	-11.7870891723437	-12.521032420962	1.83921798083838	1.14662112436918	2.78216628752489	-8.98548982282637	-6.32047052637699	-6.65616979379683	-11.9384843763683	-3.50465706395244	0.257021341556992	-1.10691957354857	-2.99619554933315	-4.97365625343446	-6.70991811711701	-7.60021140907838	-3.66065389630739	-12.7037495104937	-2.14641644749418	4.20340219426998	-1.67788532423583	-7.0144479756691	-3.90036268287577	-13.291675175883	-12.2608256441313	-7.81270654086711	-1.65138612268674	-1.7388493534595	-2.07962615139058	13.589719529627	-4.75350882887642	-14.9527291077607	-7.40922354137092	-7.77476753539531	-5.66691656595731	0.284807150948382	0.921336165239154	-7.60583531819248	-6.24677287811573	-10.8189153384164	-4.86861622683909	-12.0395546807208	-0.752258521161366	-1.0383622168788	1.16855367912785	-6.04950260525357
20	-2.80246040128213	-9.37130224870725	-8.75784242667987	-8.0205683688946	-7.46926097950609	-0.399972253326723	-1.1813516458551	1.64724652681616	-6.3103453846179	-4.69760626429616	-5.6229042714026	-9.08127861718094	-7.60875932845101	-0.78558034549178	0.701851307089328	-1.65761080348648	-3.41904350651248	-10.8544821762989	-7.54204966027146	-8.6318317052087	-14.1640481191457	3.50221197754627	-1.59006035410175	2.19664229516047	2.88599322760911	-6.67785472915239	-9.96718038562449	-12.623510033492	-6.30407352042585	0.90943689822052	-1.01230563393847	-0.743224800783537	6.26051548347732	-5.54209605980168	-6.11440857010666	-2.1534049023353	-4.40309125973681	-0.302849202639209	-0.466445318449587	6.61517719429185	-8.16292049997264	-12.4688199996153	-8.14495317740102	-9.42848665760039	-9.18079332885509	-2.95111859741519	2.48754326310245	3.2974930230198	-6.66826420920688
21	-6.27859894720905	-2.85144659727575	-9.87167588303191	-10.2091974746731	-12.6387547942909	-2.75354574388803	1.54593318200205	-0.684971967223191	-8.69393152374141	-3.08047134817571	-5.90085817669706	-13.940209380034	-4.99121260551328	2.25403851059764	-1.92882129481131	-0.623693967304462	-6.88250860615017	-9.96179670371612	-10.2851744912814	-2.68335936199492	-12.248446039554	1.99295823816146	-1.56463862789451	-6.37703646967839	-1.35896976706681	-10.8735087561986	-10.8032202593504	-8.85706384871082	-7.08904759492589	1.11523108293432	0.0312131319428772	1.18714037066957	8.05983854371061	-10.3532132463693	-11.9707638227442	-11.2777872015304	-21.4716797081564	-0.604242250377865	-3.83250901306019	4.87962743289745	-7.49446689332535	-3.30403998784914	-11.6061098003652	-12.7143062071304	-14.6719117290099	-0.762576414142131	-0.602131833647945	1.64179130336788	-8.21906370849138
22	-7.48286097877826	-6.78272790658048	-6.70608458288416	-3.90524619987491	-3.91099134593605	-1.49485639544082	-3.46126617639629	-1.56834155746719	-4.22378650897235	0.294235203808512	-4.68440310368442	-5.93603365491981	-2.36896033711719	0.641534673612568	-0.139331940105421	4.81188482126663	-4.18657057026439	-5.4793784854869	-4.51554358324165	-7.90437416761142	-4.38563088022147	2.09872115639655	-0.0413947534375438	-3.80948060148376	-3.38279243535771	-0.708487143191633	-9.98585718873619	-6.80389940148734	-8.64897688756491	-2.57545936274755	-0.150848905582734	-2.43116465907451	8.59336851322541	-8.33951053514056	-11.0814223222505	-3.19340248896197	-9.35659017504577	-4.03473917409929	2.22370096785335	0.542806672776351	-8.75132721156751	-7.55400174299348	-6.82745056948852	-6.38226053271137	-8.11563293424979	-0.937304936655892	0.597192930319579	2.18013709512434	-5.21093609880018
23	-5.06346522456533	-3.95746853091123	-5.07757174065455	-7.26893317120494	-1.83141078575363	-1.20358578197738	-0.0559403476913758	2.33530183632365	-9.42477471738266	-4.93140997982846	-3.85061012139431	-6.72825464109656	-7.40896969513005	-1.15261070010274	-1.10401613677823	0.976865516419366	-1.09254277964192	-8.12645460508566	-5.96665049295416	-0.883755253825257	-3.24003912600892	2.8398978057603	0.365594700973361	-0.142486321399701	1.09576097540366	-1.79644927045183	-8.74360172810111	-6.98103449679093	-6.57050417670098	0.0199368112234879	0.00131422254798963	3.06944728363987	7.4001079560212	-6.80009833509939	-10.3887653337874	-12.8827880224944	-5.77537603655446	-2.9304004096939	2.50128458343897	-1.48171855270903	-7.23931905966083	-2.05722030548759	-3.81859029747966	-4.54608124841843	-5.22515617400586	-3.41499013561952	-7.62784871845179	-2.81707854394699	-7.12352085722387
24	-6.51307413869745	-5.72466386871884	-8.26810376181129	-6.0101306665747	-8.03555797599211	-4.07773131716976	3.30841230992246	1.29263836264681	-4.93646381059079	-1.67459470975382	-7.7927797122702	-6.66283642659346	-2.71689020019676	2.5481122118681	1.55297549175111	-0.0580543900878183	-3.89416894535361	-4.63808616903771	-2.31957591121454	-7.73792547690755	-9.0010340148151	-1.64849844971695	-2.40314871824194	0.140495198192184	-1.64675980936045	-6.11412617638098	-9.45174580190314	-4.19274703000474	-5.1144181345353	-2.0826879339952	-2.43036798039202	-1.20424122164786	5.62879993413117	-5.96658783197745	-6.4385242813787	-4.06366454850149	-0.582749352955489	-6.27313923469546	0.596764179020738	-3.64418114151658	-3.80043939183452	-8.50755402682853	-6.03476688433602	-4.45147229259328	-5.44362378660162	-1.41204266821796	0.95236511309804	0.209401760108449	-4.95011348830303
25	-3.45123947675711	-1.98602820619726	-2.84108795639486	-3.51100940880178	-8.69271142008756	2.07477655120556	-0.941056613281035	-3.605366331185	-5.25844717608697	-2.64208477393959	-3.68270478157683	-6.72351842767648	-1.96516625443974	-0.552044110558654	4.40524757998446	2.54265934909427	2.5845986997856	-3.86317209999925	-3.10187519674719	-2.14298397269977	-7.81568991587483	-1.01269179547535	0.857587979738582	0.675471396520152	-6.2805146589194	-9.869592286856	-4.63184430480942	-4.49795389065321	-6.6039210036688	-2.72525927266906	-2.2968414545594	0.52847091563126	2.75092667467425	-5.52849290433142	-3.22873023959846	-0.774182256805034	-5.42515454373506	1.69070662056947	0.584972235902569	-0.102029836901238	-10.1597766180407	-4.88942649114642	-3.05937863791996	-5.36959553780252	-3.37160625600154	3.69761370014112	-0.464614487269046	0.907131832809682	-2.14890605362689
26	-2.61876392520753	0.776224291000744	-4.76491864002446	-4.60285300848182	-4.10092340248093	-0.126200228186008	-0.0853774140805399	2.04833758978884	-5.07025953955781	-3.61420021791673	-7.57591177395761	-6.44018599345191	-0.876504319875039	-1.54437817733469	2.63602099918762	-2.10452301416808	-2.54747977933175	-1.80746825219194	-3.00444542380228	-8.16128077759413	-9.41853741021941	-3.04986262653711	-1.62696070261609	-0.998733355943386	0.493306278670843	1.10508897610953	-3.70453730420741	-4.75756945773219	-6.60086855317104	2.33822590325508	2.99389517876898	-2.13571931607385	3.48305277298505	-3.27829507008619	-7.02138388264257	-2.72763546696433	-3.44530627569247	0.888574227210029	1.49150628214238	-2.48628427050107	-4.13700464822068	-5.07618807522658	-3.56896623439934	-4.61544403603193	-7.86163819182639	1.35669452474713	1.31602081870551	-3.08322063314608	-5.82487837704593
27	-4.82588243901955	-2.83003867252773	-4.31211474553447	-6.83348905802677	0.674554807072582	-2.85279333730114	1.3437573701658	-2.63040201258173	-1.78995430676923	-4.17512103209629	-4.47682528488667	-2.78294581396949	-1.14348847260999	-0.393820189307462	-2.53293863833733	2.40116865358232	2.58076057576545	-3.76992197224126	-3.33803399470798	-10.8871416109223	-8.16777249175948	0.175110411195874	0.623465617396505	-0.683463298692004	-0.250935547748213	-9.53822034772884	-5.51214521748898	-7.08713314136412	3.00945837819836	0.323692845387541	0.77652785606233	-1.27147806913808	3.43845130449563	-4.27721901138329	2.31310801329346	5.4910335921777	0.246946259086599	10.7920331917444	-1.46309477815748	-2.48428606520702	0.573434585573523	-0.633139055221818	-5.76818598467707	-6.89819876286492	1.03642757171883	7.55896598548634	-2.46121429343839	-2.96888001153411	-7.01840211649596
28	-0.462506939603827	-2.21246680542708	-6.44848855633973	2.23887059210438	3.14532938310822	-0.60617806231221	-0.244021452983361	-3.19446028493849	-6.29380721802772	-2.48949270021694	-3.19429884662031	-4.58974406548077	-1.23324066912573	1.78389898004707	0.53022473029705	2.28021921732625	-4.23053972810476	-6.55502764024777	-3.92387341581161	-1.99710850687734	1.18287313586052	0.775660643054835	-2.50351600401609	2.95877217658881	-0.672044095986621	0.851401594876734	-7.40299513302261	1.01948299512196	-1.45346115587381	1.15489107789426	-2.35919942005467	3.31417617394072	5.68165360192097	-1.47287438248941	0.322336351734521	-6.32837605705163	-4.32201969203106	22.5698363884094	-3.03592914141882	-3.86808377140869	1.96853225408131	1.16211832867202	-0.519720605052498	-2.66970712423472	-0.633799077739241	18.8341537168103	2.20553897017453	1.69568303413325	-1.7181274824552
29	-1.28183487811248	-2.69269520869784	-3.38741619972006	-1.64493134684426	-3.03307370596303	0.844493661087654	-3.16370116889539	0.0923335436218622	-2.90641034986902	-3.57014143606239	-0.966462014040189	1.1640656939494	6.03581866742388	-0.47357575069509	2.30823800473081	-1.45073990047649	-1.18770740598484	0.031704862573406	1.52500798241317	-8.88455655907774	-2.00444374636845	-2.98929100359328	-2.72893316392265	-0.844597100823648	3.32878198295202	4.41903706696849	-2.18188951894308	0.0417159176477071	-1.38913795760573	0.123005931876378	0.0840141567678074	-0.887493758574692	-0.290388297828031	2.00027372213435	-6.39397870752418	-4.4349280631327	3.72911511152734	35.9791732413883	-1.45855499664549	2.11631311012343	-1.91221483646495	-2.01507780283828	-0.822052599703511	0.466678641905219	-1.85557279003751	32.0538647880967	-0.136377785255718	3.74017374939876	1.15195287037568
30	1.23620444694961	-1.01063668488996	-0.596702825731882	4.22102676035684	0.174185512442364	2.52984657294792	2.98932437596977	3.49710425249032	-2.51786453416662	-2.14254376341842	1.59279871728586	2.11314831479194	1.5755803962079	0.0844160677561376	4.36764856037189	0.130315286958648	1.60015883608457	1.60283826866635	-2.96018577941686	6.62603423046949	-4.24056013755444	-0.867505543199513	-2.00242969945202	0.119528464033465	-1.77136722284104	2.77648593357071	-1.25918897902147	3.45849348574166	-1.40234154535437	-0.172167595528208	1.87905730372768	-0.750147087564073	2.71790196287111	-1.70015130001912	-3.82298273278229	1.723103456839	-3.15908152576048	69.8352231042577	0.326068161052717	-0.903246882693111	0.113586891299292	5.32847618485266	-3.66168090575638	1.48383825703468	0.576445407531537	59.5662634780278	-0.520754345330715	-0.857175441057279	-0.642466989554123
31	4.45679950396107	2.13712811348978	1.02429015478674	0.72224682513297	1.83791325563925	-1.60805437292584	-0.653566751509516	0.135406830946977	7.49898235344426	2.61183116914162	-1.35147133953069	2.37576193846053	-0.201235404418185	-1.13795278070529	-4.62727831356096	-1.69018058491883	-2.27765742740394	3.89339157452423	3.0735446216554	0.0856745480214158	0.719360295790466	0.714440001392632	-0.562657133290031	-1.52007285671743	-0.232911970500027	3.52763567415741	-1.05400142230701	3.57027511305114	2.16691296070212	3.72823994335658	2.26869406429614	1.75378707737536	-0.147650862897535	2.02637479229134	-2.03003867523694	1.58907632075352	2.50716796639836	130.734952752207	2.6625421560193	3.36633468925629	3.78639006225285	1.17415684742082	-0.828530055367082	6.00147425692057	1.58325409366353	124.676997778444	0.993835534413392	2.11841238623356	5.21820244111723
32	1.50055499874952	1.31449187259477	5.00304491705856	1.03218732376672	-0.14073526238235	0.619622320170492	-1.52786332193182	-2.160790190846	0.946434551885432	-1.39058313523219	3.38890575383039	-1.62517465462588	-1.73736574865779	2.59413874904294	4.11109612092832	-3.87846405186383	1.19008389728788	-0.861593227120011	-1.75147549929397	4.92560212818853	1.80491746424332	-0.234431367679008	1.8157460918278	0.26310713078783	-1.93604886782714	8.72088813804794	3.78090488919588	-1.55303520852385	0.0244986058496579	-4.60268949058491	0.532429585344744	-2.17167087980033	-1.23563850207074	1.21211909290241	-4.24952870261905	2.79030049343191	3.41901495652701	260.434537945639	1.60196674205372	-0.980482364939689	-0.791602655581755	-8.13389808916781	-1.58265588767654	1.13642616169318	-0.711682363981254	244.767257985291	3.81503413697374	2.23748413145813	1.86536589856723
33	-0.714407637611657	6.8435735267708	2.56142054372958	1.57363743597443	5.55957120916901	4.63956962735165	0.268760210824439	4.78137415345373	3.33536962614335	4.22739103387266	0.118286655078464	2.82544101056783	3.1544515363903	-0.525130975730463	3.66083553145972	-0.303724300827525	0.906803204183689	3.86377801605295	7.22043459087354	0.76075254733405	6.82098871473545	1.72332907964892	1.80794737238648	-2.37095943972872	-0.0083027355062768	2.93979324973861	4.69282443235943	7.44804926938514	5.87367901989228	1.58335074443175	0.380200071480886	0.152986776002763	-1.332513950661	5.40239717209488	3.549627513833	-0.294827354865447	-0.41033054690979	414.082652141505	0.659204724460778	4.78163541325739	7.14400450239646	8.76090580929076	6.50319090551466	5.44152087396287	3.00596589638872	392.856380773181	-2.67234893878049	-0.828323115031708	3.65702410778385
34	-1.83639106276496	4.83226642073805	2.20804845692146	4.87372856692627	4.47746323800402	0.199302062437255	1.47052864684383	-4.67002939432359	2.70362746310639	5.37875721862338	3.00787349703796	5.07842943387914	0.0407085292513329	1.61055118697914	-6.74231647659462	-3.98282374670953	1.86592503954625	4.11510015365184	4.69477559894267	10.3097538358425	3.57072430694143	-3.70922910952186	-1.85160421516457	-2.69996052671922	-1.48950292106611	0.33065661308683	5.30990349718286	2.90898566960459	3.06388219108067	-0.985900813145236	-0.809896085713717	0.078278230838805	-4.1750378994866	3.23939122282991	8.65967260746356	-2.18669021318556	7.35246204565738	587.296209914757	-2.65444577137896	2.21413768551793	5.45691530293425	4.88292955633142	3.71285484004102	10.5596173536942	6.23041551034476	564.91666572757	-1.12153948146579	-0.157962101709018	-2.66973286089615
35	2.11826399155507	8.24292664648465	6.24027946745309	1.95528607919641	3.57857865748656	-0.047264212112168	-3.84017058203381	-2.37914098001784	2.84883522668406	2.73517968663054	1.02993646203822	5.76462349780104	2.51707837392405	1.23996482421899	-2.30467375413855	3.32996591509391	4.02554782243351	3.53193095265533	9.73147144080531	11.2683956025871	5.26609102943803	3.85925638748813	-0.699943471114238	-3.33819033450573	3.44744683895533	1.17103360530609	6.46348110877079	4.58605696258337	6.71777253238861	0.0319613267565728	-1.17825398026116	0.503551471759693	-0.243917406112814	2.51226565072329	-4.23246897766285	4.44972823853868	4.39037589359259	751.808563960967	-0.615834962820827	-1.65839379952877	5.32445296205287	7.05659661869367	3.43734986492609	5.39144453619883	11.1464090323934	736.605897079059	2.34409341103174	-0.0103771272088125	-0.986036856636474
36	4.77479851294993	5.45296302947736	7.85211579405041	8.12848973781274	4.90971038456155	-1.21384732068418	0.321547117348018	1.69342476952079	2.51478467200013	8.35957956781249	2.66507516996808	7.63688641985755	6.15046075895452	-0.289926702636421	0.311038510995786	0.744949157238352	0.613134752758924	7.75573428040207	3.21857318159937	0.911764435270925	10.4160764655517	-3.09122880165933	3.07919258854054	3.30770463954059	1.72965344965996	5.31321242637796	9.67103320521437	4.95015708046367	5.8017413176467	2.15689362053126	-1.71122835374354	-1.44379376430379	-4.01495665378525	4.13306835195272	11.8060875593778	12.1527200514979	9.50354507397742	885.098589597173	-1.05690140823799	5.38261937223797	7.58884234141897	7.48103812721729	9.14022942238444	1.33742542553182	8.06932930189896	881.123297021863	1.11096757186579	1.83996869089515	5.34208153683403
37	3.3098576944235	6.14189477465288	10.2101321107566	4.58786696824882	6.68177644189927	-1.58672175497077	3.58396992753751	2.25883971499707	7.14155640469971	3.07961205554602	4.09231319313858	7.35323173338475	5.74447505761918	0.413168542409949	5.41828031276418	-1.10451411099211	4.6025673183035	8.62852607913919	3.49974105893898	8.67883130759947	9.03812497430681	0.13184508202221	1.96072166317936	0.220383465920349	-1.97039325539299	10.5870639938053	9.0846500107923	9.63063321148866	6.02406519838951	-1.84489718718805	-0.625077240603787	2.5043366938703	-1.12349950728549	7.21765240338073	15.2215381455994	3.87976580105533	3.25254207443277	988.11273792885	-0.226334274951114	-1.94831039354176	7.8787556299626	11.470378064032	8.79909955683615	5.14723872250306	5.55633828800546	995.893430107024	0.384213470254963	-3.8072111839947	7.99862752292529
38	7.52953468228316	6.65464177649119	9.43262634238954	9.83556319612671	12.7973720628165	2.5711527075282	0.992901622254976	0.943034283804991	7.11022195669466	1.94505849437928	7.07941255779315	9.78179650965421	8.34943690979935	-3.08830916034776	-1.93527330069719	4.27772674876815	3.3897710544552	9.01439742314415	6.76713068436766	3.63098851060613	11.1742658298926	0.972209040846337	3.18497405593189	-2.57072684573632	4.61025152844786	8.60466549319517	9.45566262846205	10.7938032923284	9.85862847935368	3.1262997440017	0.850799316162465	-2.37678137191824	-7.55824853440026	10.0016967345673	9.21037568801194	8.04879659767084	14.5391134185006	1063.77217312645	-0.593761522090972	0.946918325255865	2.84065837855132	2.53691490195524	6.4447910508834	6.43732702363559	9.47562486197057	1079.45750757765	-1.25335936393458	0.961594007877011	10.3505383325892
39	9.98565106935212	12.8032101282752	11.1803584414374	14.0385240589303	13.383092139411	0.155996997911643	0.277948884267971	2.28232338699718	9.64945284109626	6.02044244514218	8.03604565725846	10.7968773563484	6.86894168197023	-1.45974076620541	-4.33972657354252	-0.709760060460212	5.19779805963844	9.93613228646245	8.39032459028886	10.5258412666803	11.9029166896453	3.12546249378056	0.453447645768392	5.23749830499673	6.14786767793294	10.7424735604241	8.89286418708753	10.7947998058439	7.14541527970823	-3.33430453500705	-1.41556736572102	4.69938039138242	-5.69167768541911	9.68215618396925	15.0727895834921	7.35838260704713	7.43149599068738	1123.0442849977	3.49050270910175	0.71722502211378	6.42880241933699	10.8947991583668	9.21207185657295	10.9797991590985	13.0153903188771	1141.99220605422	1.81010665271469	-2.35595445127001	9.46628231072737
40	3.9016774418501	9.11708590009448	15.4122031554266	12.7454885789075	9.97611123157276	0.544881675232318	-2.06579545106752	-2.75981038751661	9.73491884066334	10.4705350870636	7.63768070163906	11.6848208416368	11.1803067609671	1.04367049670918	1.46805382673892	-1.15449304604772	5.8820634473218	11.6911612448553	14.0127279777316	7.56963026133508	16.6002885531616	-0.280565345310151	-1.40219001565993	1.62653545476542	10.1963143032017	6.85385894656156	19.7635656622747	9.13134325769533	12.9731126052002	1.999678576728	3.77922918472177	-2.23782434810619	-9.3143218980963	12.0794825555263	11.44728961808	15.3722906003168	10.1933299228062	1169.36570786219	-0.62345184271544	-7.23694605075752	8.08188924746401	4.26392020174808	13.0443422359785	9.62515040617745	11.3698253414518	1190.10066140021	-3.11949219172038	0.842758443804541	10.8429724386046
[truncated: 79 more columns]
