# Supplementary material for: shinyCurves, a shiny web application to analyse multisource qPCR amplification data: a COVID-19 case study
Source: BMC Bioinformatics. 2021 Oct 3;22:476. doi: 10.1186/s12859-021-04392-1 (PMC8487674; doi:10.1186/s12859-021-04392-1)
Supplement: Supplementary file 1 — Additional file 1. COVID-19 toy dataset. A COVID-19 toy dataset containing example files coming from (a) a fluorescent probe analysis (Applied Biosystems Quant Studio) and (b) an intercalating dye analysis (BioRad CFX). [file 12859_2021_4392_MOESM1_ESM.zip › toy/PROBE-Applied/output/RdRp.csv]

Cycle	A09	A10	A11	A12	A13	A14	A15	A16	B09	B10	B11	B12	B13	B14	B15	B16	C09	C10	C11	C12	C13	C14	C15	C16	D09	D10	D11	D12	D13	D14	D15	D16	E09	E10	E11	E12	E13	E14	E15	E16	F09	F10	F11	F12	F13	F14	F15	F16	G09
1	1.26639860236173	36.8367491872364	-0.267735424668444	3.5456471434245	2.04843493278713	4.46438667400344	0.358013929156641	-0.532759428035206	-1.50342907718232	37.0637816426188	0.010696978602482	-3.37187170044899	-0.338463249916913	-0.97610193492892	2.809793721809	1.64347850605645	22.8261075032037	-0.128316853088108	3.39238139393274	1.6050353540727	5.78143089658943	3.53915725904835	-0.13670277077199	2.54051567598299	-2.25985988830098	-13.9295705092704	-1.22696215248288	1.26784701940278	7.55227526076806	-3.15669470567127	0.470681374515152	-2.22383511248017	-2.93218123070756	-13.8577057600824	-2.18588634076104	0.0721343984146188	-1.51890532196421	0.861036184025579	1.9909170214305	3.28831906347887	0.259911087330238	1.39326360439372	4.73687613650554	2.9113000489051	-1.84767326213296	-1.21996723021675	2.00742063587995	3.55124647790763	2.55196199415514
2	-0.448938200958764	16.5689152606046	0.489599020150763	2.09615431976727	-0.894774688125835	1.652713403294	-0.65455431835835	-0.884833949291988	-0.0538234185946749	15.6403341553842	1.22940573244841	-4.25728210565376	-1.69089173840666	-2.14203322191133	1.0078135976978	-0.181481057180918	7.67341495529945	-0.775348683473567	-2.66247954478422	4.17525435614243	0.424273310526132	1.24906022882533	2.49492955416918	-1.83399872769041	-10.6757124622209	3.42853125729516	-6.05449283997996	1.71305487344671	0.450002795458204	-2.84815566537463	-0.516759974211254	-0.989932048926221	-3.44426181781409	-17.6122086548385	-4.23946320438199	2.38893679519924	-3.36405979317351	0.59758105033734	-2.23356096633051	3.71487713025908	-1.13921129567325	2.47298119434799	2.49785928825986	2.01257824759523	-3.22097483812831	-5.8430091518494	1.18580980872775	-3.01578621619274	0.213436303515664
3	-0.573233697822616	15.1887153864986	-2.28020804599237	-1.81746594006972	-0.792800035683285	-0.755155050759186	0.0208636178126653	-1.78331366219982	2.07474734640073	13.1238773824257	0.772955084101341	-1.63513628326427	0.142497093165275	-0.972722386803071	-2.88302309104392	0.350852550220225	9.83205485931649	4.46039943224696	2.70618720120819	1.87563145387958	-0.916628813290572	-2.31602074002922	2.46973603716742	-0.444646664538141	-2.94515305453433	-1.06314022542438	-0.757182693843788	-1.76402874120231	2.04316989314066	-2.67315510234221	-2.49141187846135	-5.89816354497907	-1.77641595870091	-4.61726558803548	0.550671198353029	1.66951507666226	-1.41829219649844	-0.709367755381663	4.99950891916387	-0.306189867754256	0.0948143325358615	3.20609850514575	-1.08181256220405	2.66022812780375	-2.5363718840058	0.573053422259363	0.593187057164414	0.460052398638709	1.30404691180001
4	-2.95837239701541	12.4010080851072	-5.10972211651642	0.478859666528933	-0.0777739042805479	1.5127293923274	-3.7255895680305	-1.97454698591991	0.251568772488554	10.0518215210395	-1.98031354046725	0.773548437815862	1.26977897879306	-0.517601020979782	2.7365177895158	-1.01848723782405	1.71646958596602	2.67939512333942	-1.31593949922853	0.71997294326502	2.7438148377023	-1.54579474876255	-0.373572314526882	3.21709560631325	-2.28801200509952	1.53332954820462	3.03399814769045	-1.61420699011433	-0.963324805923548	-2.30415186079517	0.299748894904496	0.514540770708209	2.23647360216091	1.79758009722718	3.43779208425576	-0.689706749247762	-1.86351747016261	-3.30512297627729	-0.192846304207251	1.45556693985645	5.03073503327232	3.41470628146271	2.33400931111328	0.111596385625035	1.35878900423859	0.460519095348445	0.293367671556553	-2.20470974505724	-2.54345455070688
5	-2.70767386005082	5.10928601166324	2.98502679743206	-0.442567934262115	-3.02386616764397	-3.12762238337564	-0.320401252646207	4.63695951677119	0.211129259487279	2.97935968421325	-1.12832342115007	2.39394873769334	2.3281295318402	3.52605972255242	-1.020750850274	0.394022879387649	0.654338760170049	0.5219348648493	1.93119173895639	2.18998829223301	-2.1386326806396	0.054672335280884	1.34320197503621	1.74103809179314	-1.34766175968753	0.683684458520929	3.89844929246783	-0.339676395280094	-3.26632651533691	3.47652991105451	-0.353228170951297	0.28120538343137	-1.2480695289305	2.68785597592705	0.110351833890036	-0.355131995461306	1.3630252111725	-0.00843789766258851	1.21646359393753	4.30281199522597	3.22810146295888	1.14880881645422	2.40440637556367	-0.193717669262242	3.73846503276673	-1.2814309375367	-3.51900985648535	3.66518432694011	1.36306888653598
6	1.05978419777875	1.14960696896605	1.91182298888225	-1.54482490453711	3.8692389405137	0.947208550502637	4.52617877279636	-0.000585440815939364	0.155986780106105	1.57692774553288	2.38255503903065	-0.705890330697002	1.56818450397486	0.9388225728826	4.18922452245442	0.0141682966082044	-0.794878672622417	2.4713861720802	1.09215591096699	-0.900316383419067	-3.36010104342085	3.3198844419403	-1.72825135907624	-0.0028439923780752	-1.4172233896893	-0.925583808582815	-1.96935898630454	-5.15332393002427	-1.50531117858827	-3.93004330012809	0.949179864975122	1.32307071935929	0.903738132971739	2.39171223886706	0.783953339271648	-1.06365471623303	2.2573677582227	2.69663633983328	2.25598903611444	1.06782146070418	3.92095964921691	1.73239762520552	1.8217260671554	-1.29774707320621	0.552159117768042	0.191121819142154	1.70857583798488	-2.76605447065094	3.5369083057717
7	-2.64789888100449	-1.36638115430833	-0.54768125334067	1.09353944188888	0.533206543035703	-0.333388486310014	-0.702619039384444	-0.394174633575403	3.80830078962299	-3.44276466100882	1.89871130390884	-1.83022948668895	0.842412561094989	1.17570431373542	-1.14870392945022	-0.220678419070282	-0.19481171367579	2.42721740350999	0.961272900805398	0.94253055658146	-0.957493090397747	2.90145070656126	-2.40940528256442	-1.32971404122873	-4.91849919684682	-1.41190371491848	2.90125071252669	0.0749422101912387	4.83676480745044	2.02128137843329	-0.905161470462645	-0.995625370296693	-1.03956131569385	-1.60992703941065	1.01291926758449	2.24948012793402	0.246365876294476	3.11812462432727	-2.02371647454811	-3.02430384480385	-4.49511632999884	-0.59093308482943	1.48178791653299	-0.0520620781439902	-3.84748631787079	1.33258800740896	-1.71287007173805	0.507703401608524	2.1997296117529
8	2.27978551570732	-5.24470318913609	-1.6583218708015	3.35275711875693	1.04030348878041	-0.815513025193468	-0.875642456219794	2.73770792637742	1.71122003278242	-3.06023191760005	-2.6959665522495	3.71816488681134	-1.01237891916753	-1.0454419159355	0.356495318150337	-0.0622449090251394	-1.00468717515878	1.79976758197427	-3.55799197657188	-2.59208027956493	-2.41674077207699	3.42772899377951	-1.54668743626598	1.58720913168827	-1.35294841348832	-2.0258583791242	-1.94111540993072	3.60184553617046	-0.722726936685376	-0.11328311584748	-2.40417076436597	0.213717398546578	-0.757603777731219	0.0953429089659039	-3.47335682186258	4.44922115018471	-0.726915406242824	1.14158210624328	2.32048202300984	-1.0923567524178	2.79716025473317	-3.3516978573316	0.670713683576196	-1.55737843723045	-0.119004527683956	-1.85200528661335	3.37615968293039	-2.20319092423688	-0.482646012411351
9	-1.65821771829224	-5.30786778434867	-1.27034886238243	-0.134838035046869	-1.06902025502586	-2.11192588961831	-2.60144552787096	0.709967146287454	-0.652427897839061	-5.62943912502215	-1.3583978696156	-0.670187793119567	0.282208030087986	1.60212765107235	-1.49788100141041	-1.54955286999393	-1.12218553479488	0.520494035758475	1.49862132427825	1.86414733947777	-3.09757140304055	-0.00400478985557129	-5.61331858630956	1.79518423028912	6.50383349832236	1.201984722426	1.25131689035925	-0.916762457218283	-2.08566188234727	-0.252222394279215	0.37546927562471	-0.790614492870645	2.40024905533937	-0.322207897076169	-3.91644632865655	1.12063301875969	-1.72932067760712	-1.89321857886489	-0.523340454574736	0.0252306601551027	-1.14660622464953	-0.527868361084529	-0.770635885618049	-1.29722618755613	0.73731572667657	1.23695204923797	-1.66777468900727	0.838761835393598	1.52550189985914
10	-2.2827428368555	-6.87155610289437	-2.60272241216899	-0.301083650532291	0.722484060331681	-2.25984498132402	0.552911150294676	-2.27377561551612	0.691284810208344	-6.94801035338969	3.89537240289064	2.36290139161565	-1.71444566965511	-1.04612810987192	-3.54168767879173	1.23632541896313	-0.611191523676553	-3.74834840860876	1.02260970837006	-1.5348918356076	2.30653709122817	-0.744132094494944	-2.28175422691902	2.77687657303295	8.66754244747744	-3.290980335109	-0.38966479980536	-0.368931750073898	0.276545810373591	-0.435490123688851	0.889013353160408	0.372445135644739	-1.93731860760363	3.19207455930291	0.374462341549133	-2.34717591137996	-2.47618490683271	-1.52176809524599	2.60270417237371	0.171492453897372	-1.55264514900955	-0.433399515380188	0.834202694813484	0.691687552585336	-0.676499858318948	-0.0108938592588856	-3.11663839638413	1.2690230307644	-1.47481455476918
11	-0.213337751648851	-5.35520822439594	-3.18183646374064	2.5743489123256	-1.48927062295616	0.439732294785699	-3.21406388497462	-3.05231000542472	-0.30218043446439	1.16408533135882	-2.17419694932323	-1.27729264825803	-5.15569738339673	0.552538560152698	-0.0444842621809585	1.62514894079368	0.515791797687143	-3.29932896144783	-0.0627741291368693	-1.33027449746533	-0.840964038518905	0.772469624175756	-0.559549657554271	-0.756589826370146	18.0599732433476	-0.442414666619698	1.42350418027218	0.771804691577017	2.87895215116623	2.95285827559883	0.400151735611871	2.40805757822864	-2.16918805170644	-1.31674474106558	2.5221494876655	0.983594549263216	1.30138497286543	-0.698159540973393	-1.29885203147251	5.62604710219966	0.847836130941232	3.31478439587409	1.61786163736042	-2.09631342820694	-1.66913115544958	-0.664091812560855	0.28061736881773	0.190142739935254	1.57656337686058
12	-2.09551332712317	-0.351084374169659	2.87827331911558	-0.386625883210854	-2.11675587442051	1.05384403899643	-0.934885945223414	3.18110577601237	-3.85600609065705	-2.18431193810011	1.22536082310307	0.800682638206126	0.615606326625766	-2.2362274572979	2.07984190822663	-1.34952915956956	-0.910819745593926	2.3905247486523	2.77767030308405	3.12457915192135	1.21071689662585	-0.721174855811569	2.07254672858744	2.5793048244409	25.2987677197906	3.40062018031904	0.138157971590317	-0.585788203777611	1.56714640246037	-2.84472002396024	0.959125963933275	-0.17178497735631	2.70392032284599	-2.36881494595173	-1.97769566449006	4.23590029580782	0.451897487117094	-3.01386537098279	-2.58954763281963	-0.967841791302362	3.64026994754613	-1.98607709751241	-3.3493772629181	1.56397128649405	-4.11498925441356	2.91224446002298	0.555282144780904	5.41447148753014	-4.13230875234422
13	2.47121943576212	-1.5665215193435	6.11931035637144	-4.05138946656143	0.0787311720132493	-0.646684889342396	3.56205963783805	0.959407448008278	-2.4641865265221	-0.5963689642399	1.11120093280351	-3.8894167992753	-0.755346201255634	-0.567482056148492	-0.274848998306425	0.0961524997719607	-0.460146513328255	0.67218897379189	1.64770495250423	1.61933290566458	-0.532103813547565	-0.189320937255616	0.190405372433816	-7.32804372281998	32.3675109780603	2.18077132918233	0.906929342515014	0.764320500698432	2.28737983082374	-0.174014857409475	1.09273423234117	-0.851653168076155	2.38076451572124	-5.12274182049259	0.133340274682723	-0.610302570086787	-0.926091519947477	-2.08017605753912	-3.16668906485847	0.266067790141278	2.71413879962029	-0.65723733995128	1.8169794648843	-0.0592761777666055	3.3830838025483	0.278641166305988	4.16334364483328	-1.50420318399847	1.73686709157482
14	-2.60264183687514	-3.81021597575773	-3.62460070755151	1.26696772735295	5.61827351791908	3.07685999673095	-1.58122632966433	0.318328081985783	-3.04325352404476	-3.25162754261464	-4.24158313400176	3.12972571770433	-5.37526046097082	1.11593259073106	2.43530131071839	0.410284559429783	-1.1931677807961	-2.52082187708356	-0.448425053317806	0.974023083529119	1.4463432689231	-0.415015038159709	3.28715006477432	-0.540222332545909	38.6626094060612	-1.11215902792082	-0.108810971154981	-3.07430698940971	-0.782663677574419	2.06463530489691	3.3653408402165	4.77800688147727	2.48025041202982	-0.172547964596561	2.25867314514016	-6.71375729321244	4.29985659005342	-0.0478802412876576	-2.05444916363922	1.44372740572135	-3.17776224833869	3.0871046214902	0.521120378970409	2.30182823731866	-0.395810326523588	0.212041286951262	-0.469572615928428	-0.314846508798382	-1.79688306305479
15	3.63676648746105	-3.49929432686304	2.5114335383555	1.0406357500824	-4.69416874397029	2.97385856752862	-2.76233615034243	-0.384331883438335	4.3445512575704	-0.310126667253371	0.451375997255582	-1.50857915309234	0.412465398148015	-0.657617760733956	2.12450671360784	2.30144182036838	-1.71259192723892	-1.30528510235217	-2.34130392365751	0.479383554718879	0.565311816603753	1.74230272428713	3.99910990596482	2.49523693180026	44.4163055818948	3.52277289276753	-0.480742390916475	2.1218186519186	0.0362798236983508	0.0346496863107859	0.193451200939307	0.179472636909395	-1.09661728888568	-4.21749859975853	0.590895700864621	1.02817035532917	-1.17575833494493	-2.29734657413928	-2.04635910631623	-1.67397027144125	-1.59347255167449	-0.676693127716135	-6.20146986489453	-0.439129541576676	1.63631714745816	-0.597649182743226	1.15618293780335	0.527702169939403	-2.2274426005547
16	1.34166144545316	-4.37277013099356	3.41339436566068	2.39167357870383	-0.858639194109855	4.44527133300471	1.0797032310029	1.40897522384466	-1.08130257422408	-2.56985818000385	0.385983284782014	0.787007259558322	0.497673057540851	-0.253814387377133	-0.932053814723076	2.6136749288853	-1.36312401071427	-5.16379461751922	0.959960756109012	-4.20054337722559	1.12645052619018	-2.50200759313657	-0.474341230205937	0.106232386048305	49.9072947752408	-0.800914431861202	0.0750050831165936	-0.0767218196874637	0.118328050150012	3.65478005606974	-3.05543318264154	-0.530990879071396	-0.460792835754091	-0.0556391536119918	-1.477405031746	-0.100414398987596	2.45810014393783	2.15970413245896	2.64284308253627	-6.27818797621148	1.2386160645101	-1.30188232590035	2.93575578509717	-1.73193830549644	-0.97712573256058	-3.21308798761811	2.58274439439629	-2.58845428325867	-2.03615591742573
17	1.68991631431163	1.2491168245183	1.74619399892799	-0.465805903101227	-1.38011809472073	0.288512208028351	0.953234124239771	0.221882278044632	2.14703743183645	7.63727724890896	3.16639979184174	-1.29348218463656	1.82503263643002	-0.909454877495591	0.542967690601927	0.171257381917258	6.32494732270698	0.484588532328416	1.63913049532448	1.24672337712809	4.30300400632586	-2.02916881764077	2.62296847660627	-1.62024854073934	55.8868609645236	-1.05278793388516	-0.658794554165524	3.08379959512604	-1.02867112155491	-2.72207985246223	3.10897305687195	-1.84583426616928	0.725585191768005	3.57801462444104	-1.77871348547433	-4.50055849722912	0.0201618629466793	3.86132602863199	-3.41794665004818	1.32909552975252	-0.0684319216284166	-0.317165151561312	-0.421970949261322	2.44122147556163	0.386963999820637	-0.333216128598451	0.80653124989567	1.54403784410306	-0.443694167977355
18	3.06242297229255	5.52050162072965	-0.112736312135439	2.2353368252061	2.905954088616	0.659148529958202	3.50923907447213	-1.51649943854454	-0.903531942361951	1.05513062138971	-1.90054768381242	-0.791624439294992	-1.27356493310481	1.92807458678635	-3.374521953981	0.86155976364762	-2.33499930509561	-2.59875262056994	-2.19640656841921	-3.14050214008466	4.16119353781278	0.0241977872406096	0.745957824672132	-3.40031419018851	63.5487604810854	-2.17996983290141	-0.842804555101338	-0.630011577192818	-3.1245740325603	0.53776939991667	-0.483302600893239	1.79919895051034	0.765762738304602	0.394390732638385	2.3751376787427	2.83482801394348	3.36357508912579	0.879727585705496	0.753042142768209	-2.34498253053061	-1.88471497350292	0.711151040684854	-0.496595876596984	0.785800046967324	4.45210775953819	0.827676462572981	2.50929774725864	-0.793734801460232	3.5569228855843
19	3.74042268416133	3.8526402990824	-0.571722825963207	2.21070928654217	3.45729037652927	-1.22159304312027	0.135541523306074	-1.23443950624915	-0.19007331965804	0.265125911840187	3.05891767463481	-3.54276564227257	2.59200819612715	-3.55205226381895	-0.146515127585644	-4.3179063371058	-1.77271548158721	0.799520341280186	1.94349330703881	0.639964787688768	5.19519181024316	0.193150217196489	2.75304768710339	0.108829332227288	69.757292960106	4.43267923505846	-2.35067100414562	0.791780142292282	1.95374295310967	0.113445516881711	0.536416499222923	0.563151591042242	-0.0361281401565066	3.29951726573154	-1.54531788851273	3.37682436043588	4.86691167015397	-0.539110883339163	1.00894646055531	1.64681414375946	-1.9421179855226	1.26121671616056	-2.98509630062563	-2.81297680561693	-1.97640993017149	1.1979436004608	-4.22493964340129	4.56452524716178	0.0557940484513892
20	2.10298413683813	0.798326297512176	4.21290231606008	-4.43610698636894	-1.83401286524258	-1.43532372227401	1.77526522367179	2.76501229305904	-0.242768979775974	1.65099185699364	-0.305091126339903	0.0810571407587304	0.378861242739276	-0.525779594350752	-0.825653541353859	0.592525136915356	0.916145026897993	-0.498091068252506	-0.53138689264506	2.17610786462501	-0.117675306201363	3.45280027377248	-1.97196532979888	-1.75655946221832	76.850270852613	1.29609246403743	2.13712220034768	2.51153807470246	1.15865565461399	-0.545026437796878	1.38625931035949	-0.991248578633076	-0.963189903679904	2.35884776765943	0.728882818771126	2.85781524219874	1.60653685877332	-2.02819275150887	0.0465410835208786	-1.26132286586244	-7.92771461837947	0.126395073354161	1.05835639721772	2.87096539747881	3.27162564534137	1.74801828844738	-0.954792920225373	0.326343286497831	-1.34979331542263
21	4.05811764784494	3.2269894488627	8.09248541037732	-0.551138158646154	1.00795829470098	0.145480904998749	2.45363258528323	-0.934104022489919	-4.26294899946288	4.90018965503441	1.14037410775973	2.36404858161404	-1.76714321026657	0.90004444620763	-1.66982229711584	-0.0489976503426988	2.83889921597044	0.512693334371761	-0.167694056361597	1.61018476144272	0.327301138710936	1.14785362813291	-4.75120816727167	-2.47745570504139	82.7757272168245	-0.795584527719257	-4.17507854241148	0.402438526572951	1.06855207388708	-4.06361748745348	-0.102577724339881	-2.10167600514342	-0.245615318433011	1.8517649166256	0.576900452267637	-4.09007107244088	-1.70507496950859	8.49517570826492	0.634240252607469	-4.52898640488729	-2.12756695677854	-4.74790255708149	-0.0487432362338041	-0.896272411931477	1.47897305872721	1.19942624810437	-3.1097160291738	-2.56227254020632	-0.489759571443301
22	-0.143906504191364	1.8156858402167	1.15179387717171	-2.68933376660925	7.5757585673814	-0.629216535556679	1.36126379064672	-1.89502862404152	-0.203550394581725	5.47234179777752	-1.89540656864574	3.03920081789784	2.66591456626566	1.33416514236569	-1.94863290712192	1.14213679511067	1.42542730168619	-0.204054228090172	-3.73969951667823	3.91825796153353	-2.97987699993473	-8.13744566747846	0.846733118185057	1.65560983015075	87.7125210633238	1.0927347007696	-2.8429940073911	4.53142590924153	-0.0559902593076913	5.18313361160335	-2.24754207338947	1.89950615120506	0.52812240617186	-0.548368672537435	4.6070626056644	-1.99886599011188	-3.39680522438994	2.99149185362103	3.01463802907983	-1.95781848180604	0.714774115007003	-0.660401016128617	-4.28870811747993	0.177494521549761	3.1021069926378	-0.346342839327008	-1.47447939742142	1.73149644917339	2.28903653361022
23	3.49021891801385	3.91390442298416	-0.266115896567499	2.62090517852221	-1.8442326574127	1.8775686750696	-1.99103290623862	-0.998520253805054	-1.93508610208346	5.15592642404272	-2.10505076333993	2.86132704368492	2.43238664379169	0.611722838877085	1.07113733324923	0.392270656812343	-0.990213157350809	-1.48992143397527	0.557107483870823	-4.66499223519168	0.0318791034278547	0.682692249797128	2.23802340853308	1.58167072411788	93.7256296198102	-0.694091617660433	-0.642777921134893	1.69523286559297	4.0291674572959	-0.543460512318688	-0.634712783782561	1.66300478994526	1.78408498215094	2.48209150316552	0.0581348107962185	-4.02661764038203	2.47446515446063	3.57082194262557	-2.55511909727056	0.0215398048549105	0.750969075036664	-1.44145712419368	-1.52652957889086	4.78960191801525	-3.47303370983991	-1.38536741466214	-0.745171590308928	-3.97516932233611	0.111152402204425
24	-2.50677577138003	2.28070380679992	-1.9899159500269	0.678789699541085	0.0614647361558127	-3.29618751050475	3.83797152145826	-0.222364157270931	-1.61985492201666	9.14511467561852	1.02441621523894	-0.422460223698181	-0.434641236673997	2.15975729288539	0.202172818394502	-0.88208313105315	-1.46712342753184	0.217491426551987	-0.90487862396003	0.300504452268797	3.93198975241239	-6.31497105360086	3.06390817249621	-4.00659750831665	97.9179832908561	-1.45005932006461	-2.11740078809908	1.84941259148673	-0.131224687521353	1.17774019155195	1.50077337844004	1.13667227415499	0.314944423159886	-0.156945211694165	-1.33209250700384	-1.03157322592233	-0.646845465107617	-1.17988652699842	-2.16935623589961	2.58095166584963	-3.96696193487196	-1.45777617694512	-2.4772023429332	1.76799907152372	1.62586703585839	3.28585070253394	0.70578419082085	-2.22280192948983	0.0281799920621779
25	2.16844483196746	9.09903109847664	-2.71296986972357	2.23676178808	4.93415139430044	-2.76116122366193	-2.29032054264235	-0.30259244011495	0.377686407093734	9.27835323135832	-1.36938281665334	1.920798719083	-0.654830174268682	-2.38248783100698	0.425524230908195	0.0245514023349642	0.792899327795264	6.09328966843577	0.463597027590367	-4.22903084927611	1.54000169688788	3.53106886303749	-0.88859614884359	0.775568252042831	104.314625120654	0.139390712924524	-0.0918325436764462	5.71726694406607	-5.8274638309199	0.478851326875429	1.60177001058901	1.44719846560474	0.143325934084714	-0.274502482751814	2.64781104586245	3.53133975998298	1.44829247384541	1.08175034948727	-3.28689393801551	-1.3481332781339	-0.425678293946476	-0.495414395425087	2.28306699146151	1.62625862866571	2.36366183179325	1.17431468610584	3.13404789514789	-0.408004463406087	1.48404223614352
26	3.46000996421299	13.587411626404	-2.99675966634504	-1.75403772791469	-2.49578558029361	1.19402877231323	-2.7609230869225	1.13300700007312	0.00263436249724691	17.4955408858212	5.75163061974399	-2.07702018784448	2.8594353377066	-2.14688913389728	0.228913139679662	0.301024785875597	0.932567548512301	0.0351480532835922	1.43181326420518	0.280802598991613	-1.71302230684159	-1.21956169017767	3.18537268821638	-1.67248246721465	108.489087639006	1.37660873486948	1.98097105432362	-0.0916654566676698	-3.08619426318501	3.72864096339981	0.0821953636568651	0.739539845951185	-0.510231221741378	2.0782887915525	4.92534946760088	3.65633602813159	-2.87292793424285	-0.504610695069005	-1.78070065782094	0.148797327632565	-0.0410498979554177	-0.283486830859147	0.315598882312315	-0.656819022725813	-1.80963733981798	-2.21133525385403	1.66157588801843	0.113188247057224	2.51566864578626
27	1.55291699659756	20.7175520164885	0.940621482577626	2.43192711792153	-2.61627916036332	-1.17130306635909	4.69460478303517	1.06023637217368	0.0899377379814723	26.5873968875756	-0.801593961446997	2.49669689813391	0.235757327654483	-1.17604732243717	3.82042927343309	-2.45674799741937	-0.966730601238699	-4.20194429164803	-3.2320042181309	-1.13603284921192	1.62113347799777	2.29429434363419	0.00464786687916785	-0.0404570340037935	115.491671305739	1.09661885454489	-0.626679744774719	-0.768198755220055	-0.0270323195045421	3.30149962138466	0.127088389905566	1.16263216770267	0.661781512648759	-1.85302819302206	-2.88852353022867	2.74152548597567	-0.338433561686998	-1.19124685285942	1.476839273927	0.162359043514698	-0.425139912123996	2.012526005165	3.01155174025826	-1.35894791787496	1.5531526402483	-3.42944433991761	-0.128994940306256	-2.76534265401506	-0.485005019258097
28	-2.0394770496755	28.9058983922396	-0.598480435386591	0.161363272332892	-4.08503793843738	1.59404831648999	-3.0941920569453	-4.47960992403705	-0.149299387787778	36.6098299756165	2.3423068256393	-0.383965736936716	4.52980142743399	-4.60858961721851	0.811844625018693	0.696698475373523	-2.61866489601562	0.217576133711646	-1.53471700295222	1.86662588894251	0.155091803440428	0.236810802078708	-0.464059104349417	0.295416476235005	120.739273808002	1.4014299425703	0.90167143357894	1.70663562721256	0.414867940535714	0.416293461029454	-1.99112310946703	2.48707414523005	0.0225738621315941	2.48537162804359	-2.68403348226775	-2.35404711280262	0.858917213197401	-1.9690818364993	-0.476843660405393	2.71497740968925	-0.562205180033288	-2.06950829129346	-1.33103041793765	4.44356202585777	3.46300058723091	-0.337242410010276	-3.03414577624517	0.539530250806365	-0.2031855541818
29	-0.854880490289816	41.9221050741767	-1.2447274553324	0.933092940979805	5.61565725285391	2.06710717763826	4.47319834045265	2.02027868115829	7.73011148493515	51.9173966809866	-1.91129954543067	3.22401213601643	1.67939847627713	3.46830782868528	1.26759548890959	-0.125840420364057	-2.85276964301784	0.547003282659261	-4.27331002423807	-2.16182127962111	1.19315804229291	1.36679250639918	0.517099247104397	-0.9083913523109	127.849806597681	2.95364948161205	0.959099424075703	5.5987177550619	0.612387490493347	-0.747111222264721	-4.32159013408591	-0.709999505153974	1.86143411825879	1.98962261828638	-1.0633002921154	-3.02654996968204	0.135334992975913	-0.551826300565608	2.51238738446773	-0.166104770190941	-2.7630649439543	-1.90806880053606	3.10889016177225	-2.29084678800245	0.288901223345874	-5.80349381109227	1.21791075925603	-1.38356365036998	-2.07607282419849
30	0.982464670183163	60.6803511263079	-3.30498045964441	4.58969221745883	4.34184955039655	4.79280523537273	-0.603099909974389	1.34370757317811	-1.15285935448082	73.2147904078711	3.51852989209146	-1.13615764560973	2.58458286381256	-2.7998757605892	-1.07199305609856	-1.42247892163323	-2.44320216342066	2.03720407655965	0.535714922772513	0.870372257041709	0.158849970745905	-2.54161785912902	-1.72896902808816	0.551626730071348	135.011994411446	1.19540841169237	-0.833496087560434	0.176240999385755	-0.766553533229853	-3.12072139105339	0.946531178834903	-1.83391025471656	-0.0253294027725133	4.79383443133656	-2.07195157095657	2.14295961071866	3.60571203210884	-5.82085077157717	1.77823675793343	-0.0541301922889943	-1.76943297365415	1.99588894337103	-0.398329839181315	1.83371702479872	-0.619952899139207	1.25364587164131	-0.577342326771486	1.89819984870655	0.0669374321528267
31	2.42406420381803	84.9163758174341	4.82236267755206	-0.765346053364283	0.876419062145942	-2.13153892321088	-0.620702338163937	1.8684680098886	-0.957915812281499	101.310211974459	-2.30119963939205	0.915313779833923	1.69957070151713	0.46063026583488	-3.16738084322697	-1.00740594657691	-2.29431048127996	-3.04017212113649	-3.76165055873571	1.85393544058843	-1.30573859535161	-3.75663719533941	-1.24145683816459	0.479743209513799	144.114620233119	-1.78519670686455	-2.20899631042585	1.58736386212377	-0.0403009741330607	0.602348509008607	-0.172882497773116	1.21415402215007	-6.45983770255043	3.53501017173721	-3.48001777596755	-2.80509998606021	1.98552213117682	2.38209835592534	0.04629440366989	4.66484591043991	0.0626346344806734	1.41582453336969	3.28764311848954	0.54395320786125	1.06977487636959	2.01805355396482	1.11562918921072	1.7249907971518	-0.186551209408208
32	-1.74278780140685	112.289353762098	-2.70436112242169	2.02770700110113	-2.49270615995056	3.5710909766949	-0.901514331221733	-2.69724362078841	0.898664011906021	133.412589201286	-3.97692918592793	-0.70981341434026	0.75564468211951	3.70937194097769	2.14133210671253	-0.246606726303526	-0.612614110462346	-3.05662095236085	-0.126706265054963	-1.29355827110112	-2.30581954275294	4.00932251391123	-1.90678576813798	5.37542140235519	151.137866403702	-0.555848409977443	-0.372204676009915	-2.26759365486805	4.2241168266346	-2.01169681012561	1.96139954782666	-4.78070647373897	-0.0420169952344622	-1.31713494990117	0.0651076496483256	0.742122376575935	-0.0387063285888871	-1.4104299207238	0.475954627470855	-2.0310465734683	1.49446346374589	-0.585978882776089	-2.08111544335407	2.115054458754	0.324376642546213	-3.59748546385254	0.0882635045882125	-0.40919787368648	0.191373361268234
33	0.0613480293413886	141.138716801639	2.52874617184034	-5.69346024426795	2.02701747453557	-1.98450154801822	-3.8265402755851	1.07568873617765	1.13365947526381	167.331601834387	1.94109965562438	-0.130077798168713	3.06660377639219	0.454345722615926	2.77358072263814	-1.18707358210577	1.79247464209084	-0.023105234472041	-2.04471294762925	-1.43819969401738	1.19530860552413	0.904934911312012	4.00438159179703	-4.22293701001854	156.823575198315	3.30283578316448	-0.837064574889155	-6.18050653222281	1.97840871720791	3.85041784874238	-0.461417725994579	-2.35065668137668	-6.03105504713722	3.05278113668101	-0.312771783277185	1.47163415987279	-0.28544125931603	-2.6638461992311	-4.99515630545329	1.2235550258174	0.163731696317427	-1.89099432528474	6.31113504305267	0.370388863980224	3.37165462765824	1.01933681996934	-0.984882601444042	0.975509420848539	-2.81779050497744
34	0.455338634571035	170.858529419648	-0.196976222582634	-2.54525136794746	-2.89913937012079	-5.13205286309767	-0.0679703625437469	1.67041947741836	0.970071808396369	201.424735161522	1.65655820175016	-0.211949821558846	4.42695779508858	0.906471486939154	3.60124069220865	-1.61365587628688	2.93946781021138	2.78196127314004	2.47885825045159	2.33043463087051	0.185561125556433	1.05716679627585	-2.99536811032931	-1.9355532943141	162.922914669044	1.03120092068139	0.710372038785408	-2.38175066207441	10.720687196776	-3.27239353691357	2.17275672140568	3.47733884587205	0.614741090891584	-2.93734024117248	2.8497261188586	2.72431794590466	-2.66735983149056	-2.27347511618109	-1.01575525187445	-0.933505376459834	2.42318037437644	1.77070075311985	-0.28509252507547	0.924976860984316	-0.321942930400382	1.53502629914419	1.98719389153302	-0.263712851534819	-4.38871916437574
35	-0.0770449201063457	202.091090312625	0.153875905392852	4.94326153597467	-3.47630170161847	0.969260136886533	0.908026007884473	1.66878840672962	1.19673738404163	234.100935151464	-1.41513131226111	1.16930544591833	-3.22164318248633	-0.777035380502184	-3.52557507651682	2.74202155491184	2.86535020649535	2.89771947085319	2.54080237172593	1.85535262910571	3.31751244223187	0.805240842948933	0.0327485173747846	-2.40946662454053	167.135124883932	3.53763402427603	0.496049604617383	-0.0465283001335592	16.9509888738075	-0.143370537703504	0.649003042884033	2.20116656141181	-1.03518037594677	-0.789266451316053	0.4275928315069	-0.210189236967835	2.39275357527686	0.779533800238369	0.607006215165256	0.654677199162961	-0.185164174619331	2.99383382329779	5.95415109702208	-0.17453066893404	-1.14488356061202	1.13169838922704	-0.718124259363776	0.533521768832088	1.6021746385959
36	-0.815130138342283	232.501660951193	0.271084264194542	-0.180840733772129	-3.1324861661883	1.04370787765401	0.632800578463957	-2.7445519986195	0.49734668624933	265.700811995029	-1.4550209417439	-2.82604850979624	-1.53436624818687	-1.96202103742189	-1.55428063758154	1.9202449022855	3.04939643287253	0.0820432814712149	-1.42724550223102	1.48327142360722	-1.00246787234528	1.38612608030235	-1.32880706825335	5.41108884269715	172.424343355651	3.32760895216188	1.99856908725269	2.88432074660341	37.5479281068933	0.179002380463771	-1.13021109196779	-4.88060036063644	3.86907168206926	0.337098871100807	1.71767225004442	3.25845623037503	0.598273842249	-0.141682115328877	-1.77721415298583	0.137666837717461	1.96700221626679	-0.501204804319514	0.670664206114907	-1.86852467152767	2.1413517065148	0.022160705056649	0.790147226985937	-0.623869146039397	0.25247819814831
37	-2.92017272803605	263.787138169437	0.876608878959814	-0.450682206359033	2.81843067156933	1.47675671253364	3.03710119581183	-3.90640907617399	-0.704693766591845	297.224163443614	1.65633847348272	-3.57648840204274	-1.96146266616779	2.50620190610016	2.04026642401732	-3.90348910243119	2.9024839899051	0.431952244325203	1.16162681356764	5.72317650528612	-1.38777652680301	-0.427677520390716	-2.78415543067285	0.240559464919443	176.721346269653	-1.34308214821795	4.54807043262508	-0.591433812101513	72.5635924372468	-4.00989819533788	1.33107456942025	-0.399436728064302	-0.154558672598796	1.0027644463762	2.65348016845155	2.63703675120451	0.675411176985563	2.81563733694929	1.39666347513412	-2.1016162904416	4.34148643859317	1.46560714838461	-3.944504250911	-0.942930367123154	3.71683076253521	-2.07466211709198	-0.227335072892402	-1.42467962754108	3.89463138154042
38	-3.00555874346537	292.178290815292	2.06199708403665	-1.24680513992416	2.23624391455132	1.0534602935636	-1.45458274398288	-0.385043117395071	1.65522481932521	327.639745736378	-1.30175582124502	0.84001085189675	-3.44253170054617	-0.75727157143001	-0.783505908703319	2.3762699219883	2.07413886614207	-1.85627988125952	2.02341623072061	-3.77652508126675	0.23160648250041	-0.451606238203112	3.00558884148131	1.11114641583617	183.56287743745	-1.79698515767768	-1.46526461913572	-4.29410677127453	124.873021464659	-1.7548323542851	-1.15020366509998	-3.9922018534462	1.99727697895923	-4.09609648266314	-2.54422871151792	1.5637273772918	0.878422372513342	2.05781934033848	0.20819072324548	1.05444508045139	0.646428517291952	1.19654071004652	-1.82269200272685	-3.25709478327008	-4.75694412385747	0.946802242273861	-0.663406858784128	2.28722957979062	1.85639160624487
39	1.77226222118543	321.435880573423	-1.4547133636288	0.700033559543499	0.777686700659615	-6.47917161658324	-1.29339643728736	0.0806839311626391	-2.841736245839	356.834253397916	-2.61870928232565	3.3201498141616	-1.49827563655253	0.285946698772477	-0.798790292456488	-0.132551443997727	1.00635653989063	3.54333603170062	3.50180276670017	-1.8125782662587	-2.46845886106803	-2.34002352379321	-0.800160975651124	1.36886669064279	190.311431606892	-6.39488488048482	-1.20438207256666	1.43219650801075	187.669034358215	3.05564804672667	-0.829339317139329	0.111282356655465	1.35794212902056	-4.11969487019132	0.375575611522436	-2.1180028829358	-3.55304508076051	1.30740702420235	4.52631593418937	1.57572362125438	1.48549714930959	1.48955371516877	-0.117537171400272	0.608196086711359	-1.55823032036869	-0.180560048187999	1.51347539644757	-0.773189924704184	-2.04152059597209
40	-3.01168387041571	349.48381768839	-3.61450111707063	-0.434702771343382	-1.26519335373814	2.5024256778006	-2.49592316696544	4.80685114981588	0.624009477835898	384.586293831888	3.25720515625198	0.0520000377614451	-1.35347590084666	1.37344519174621	-1.66428270162032	2.37213289812644	0.300821305984755	3.26858649304859	3.03351346174441	1.82659404081005	-1.31626023185891	3.06368018778176	0.13409707193523	0.506357953293445	196.64890180858	-1.17068594082502	3.83583892687193	-2.78020140984836	255.453298958801	-0.607652330482324	-0.325663041533971	3.90872720588777	1.40830147058159	-0.104216302153873	1.03555278538261	-2.32167736907422	0.139446028732891	-1.98672785394592	2.52065511993533	-0.0313845290979771	1.73587709156936	1.24153093544555	-0.637433598246844	0.828445130966429	-3.27824981792628	3.59108248212806	-1.71445030736913	1.60645433114496	2.87588301362166
[truncated: 79 more columns]
