# Supplementary material for: shinyCurves, a shiny web application to analyse multisource qPCR amplification data: a COVID-19 case study
Source: BMC Bioinformatics. 2021 Oct 3;22:476. doi: 10.1186/s12859-021-04392-1 (PMC8487674; doi:10.1186/s12859-021-04392-1)
Supplement: Supplementary file 1 — Additional file 1. COVID-19 toy dataset. A COVID-19 toy dataset containing example files coming from (a) a fluorescent probe analysis (Applied Biosystems Quant Studio) and (b) an intercalating dye analysis (BioRad CFX). [file 12859_2021_4392_MOESM1_ESM.zip › toy/PROBE-Applied/output/RNAseP.csv]

Cycle	A17	A18	A19	A20	A21	A22	A23	A24	B17	B18	B19	B20	B21	B22	B23	B24	C17	C18	C19	C20	C21	C22	C23	C24	D17	D18	D19	D20	D21	D22	D23	D24	E17	E18	E19	E20	E21	E22	E23	E24	F17	F18	F19	F20	F21	F22	F23	F24	G17
1	6.7459665124934	14.440352678836	9.06963087919939	-7.26027479315917	-7.88952990336747	1.55233124319329	0.470449956732409	6.32888050885958	27.5842587577504	30.0764595856531	29.4479288757025	28.0029219431494	30.9080765970057	-0.710337231197173	5.2393529256733	-0.498102235412716	18.2462262282529	28.1741743654679	25.3934854431441	18.7773067330236	10.2131150841619	-0.346128086381668	2.01334096989513	4.72357677304944	28.1831256390628	25.7080528703796	18.5702186216795	20.8837917354676	13.6200998819336	2.26508204606125	0.47457196740379	3.60662024342946	23.1178915388205	22.1907730535427	17.0161182944066	26.9538101868825	8.10263040352902	-0.530137036097585	1.22911024578525	-0.163560538409911	25.7414482635368	32.9253269849019	21.1920339755684	7.96077625908947	25.0007530652128	-5.15957844275954	2.83453814265067	1.04382864479476	24.4189799021865
2	7.4874415730178	12.8028845221634	9.13809181909392	-7.94655869514781	6.28565102236644	-1.27322505453094	1.80047394830535	2.06986092405805	7.98325734087439	15.3933162217818	13.684395777324	10.7467510232636	11.6384949090502	-2.48247172545689	0.669714698336975	-1.71694887752847	7.07128178464927	16.4525473448002	11.0609092425184	8.03837631482656	-7.79117240174037	0.284559754122256	1.04284723162846	-0.30316605401822	9.77172159851398	10.2212877685279	1.64147595010172	10.6431853452405	6.02287439687098	3.52853951430279	-5.31428610020748	-4.66149972733911	5.26713872179971	2.90533301515006	2.14597656315482	13.4512989375162	0.390817011229501	-2.04601618913648	-2.09371608469837	-1.94461231764626	9.42921564974358	18.3982139334526	2.05186271896855	2.90575319234404	8.84924150591542	1.23305394272165	-0.998191946864154	-0.422715933601921	8.54439205052677
3	5.22033963391823	6.01497669797027	10.9372442781146	3.00321615080702	5.21210124724848	0.677530254545218	-2.6025970715591	1.91723573246645	7.77493037069189	16.3829365433908	7.36929275793364	4.28466660126787	12.0026585240475	-3.97373031954203	1.72356611485884	-3.76040245487957	7.41143718023568	5.49423410983945	10.3017715197789	10.9623952586398	0.326520178090504	0.842266593353088	1.81278099953806	1.82692571292637	9.15903807856239	7.36171876246863	12.7550261620686	5.16104682930154	2.70629494600826	0.615017751892992	2.24105977210866	0.66460917915947	6.39360952884181	5.91873922160494	3.3762068244796	6.04974785593049	6.38938424166145	-0.585696956596621	2.63423985016789	1.94313357669716	10.2379202388006	12.7691777380364	1.61480931320966	5.17010053507738	6.73003827979755	2.83868539457717	-1.57887905055532	1.06493252848713	10.2260847536581
4	1.55131542294248	9.1200191106318	9.43201025602411	6.5263041248968	4.33689496000761	-1.53684925202651	-2.78058665440722	1.49578325252969	6.95119341322106	3.45478929312458	8.40075811321958	-0.848718531939994	7.23388876754188	-1.90883567179571	-0.52661890177842	0.835622457288991	3.98188873700428	7.76165188923642	6.97732786487177	4.74580372356559	2.43244220743509	-0.227667766968807	0.672341984832201	0.47780015435319	2.12629947110781	8.70537527617489	5.52257530043244	-1.38035473132413	5.00073423557978	-1.7703433298957	4.04491860535745	4.68930121323592	4.27150615020764	6.72494909616262	3.11471389723738	10.8645487712975	3.01381033933876	2.73640707123286	2.15730455957464	0.967826787586546	4.15843995042496	15.5747662514182	7.76951191473927	3.16380925154363	6.77685758615644	-0.297027550562234	1.74551165427783	-1.51135414686178	-0.688424011467305
5	10.2852860344669	4.46110215428962	9.16076421470189	3.37482477071444	4.45661064768319	6.13925302609005	-6.85934676468105	4.70897889458274	6.604660921103	12.6995311676833	6.94829766616294	2.83004410545664	6.41634988600208	-2.06404217131467	-0.812063926594874	3.62094801456715	6.30801531493944	9.76551576060592	2.84604993030462	3.7972958000305	8.67040686240261	3.09510093746121	3.05009463570559	0.0366672991071937	5.37069864264322	3.07584647284966	4.87892603355158	0.483023047287588	8.53586004640556	-1.39969109364301	2.50369112816543	3.80051620833547	1.13727690409314	5.2754999183544	6.13070003146504	4.82740421307153	3.91124967195765	1.11676942023405	3.70009315414381	1.12587686245797	1.75408903481275	12.233374725568	1.93543899807901	8.07433522318706	8.29586766562716	1.25355963286211	2.01260442204875	3.10603553719375	3.72270253532861
6	5.58892602717106	7.83092345489194	7.71769153430478	3.90107640238784	10.4737978659364	-4.22348524793051	7.70888200117224	-1.27511679541612	2.10082449775382	2.41642442553348	2.08135447894665	-1.53566318782487	7.49499125007742	0.63537609010973	-2.25756770302178	-4.252338856596	2.56556838540291	5.58594436374005	2.02601180650845	3.0374558561507	3.69264389885757	4.19117169371657	1.5754619742861	6.22731461949252	1.44208817292247	4.83582897507767	0.322274433874554	4.25960789886221	1.54314421131994	0.146529336567255	1.29038878776328	-0.454459135971319	6.33365180857754	9.78591516784036	6.853574974597	7.75612595103348	4.6226755327607	-0.952076685440261	-1.53997900416425	-3.94601537919834	1.90256885070676	4.30987471508888	8.52695945857658	4.7802552447688	3.07217568917486	-1.87250705699762	6.13577800542816	3.63371593459942	2.14009356603674
7	-2.5415824059296	-3.98192652209718	3.42496067494767	4.54766534728196	0.235537124844996	-1.6461669478249	7.21355329800281	1.86221297946759	-4.02819508418816	3.79817080371959	-2.29118077292014	-0.118351740136859	-8.68597065284621	4.73204453497601	-3.40454037313975	3.29232264466418	4.41466930307888	-5.00993048156261	-0.194092432344405	-2.19341780120612	7.85081693624898	-5.70772667234269	-3.90132190897157	-5.14690686302902	-2.63440297950774	1.41851777689863	-1.16926574055196	5.68728952523361	0.911856396577605	2.18995790227291	-2.80433597330239	-3.12732003854535	2.80599107418584	2.96983469385896	1.46895613187417	1.86020670407106	4.77854386972513	-4.9525317179382	-0.297987758071486	-3.45373573413144	-1.06084956502718	5.60519637204743	-2.44554575728625	5.15601105133874	-2.57033693680933	-1.59870275572621	0.147487752230063	-4.69518734761414	2.28383056598977
8	0.930175068826884	-2.29051192432371	-4.85414992351571	1.24293672143403	-7.64302348999126	1.49594570974114	0.00464087619002385	-2.32576833987787	-5.13148020010976	-3.8022260792095	-3.97637207274056	1.41621135615105	-2.07506365369227	3.62234247065135	-0.522830074014109	-0.0599103996091799	-3.90777251887175	0.285761296049259	-5.60359001029656	-3.34668276729781	2.15829176523857	2.60383605789639	-1.88972572410512	1.94020944949716	-2.34577761835453	-1.50648423527673	-6.72611287925383	5.77178209142494	-4.43085234870887	-1.72691638838933	-0.145741340585573	-1.67751368519339	-0.0678745326154058	1.9169958714424	-0.183272928869883	-1.28323812923827	-3.86594192508937	2.29891118034584	1.13584687819821	3.52149898447396	-1.4668004691116	-1.0650369360219	1.33152459894291	5.70741641275163	-3.37252071489729	-2.41857195489638	-1.31232799907548	-0.439807594737886	-1.85302738266273
9	-7.69113802007769	-6.75596137143748	-12.8454703321941	-0.543482906505233	-2.86857440189306	-7.1024008123195	1.04264357284364	-5.84748535951849	-5.20274085781421	-7.99399178111207	-8.89185020998775	-1.7463396520784	-11.4253792267505	3.58633063025036	-1.20416486127442	4.48265599789056	-8.53805717439218	-4.79369785286826	-7.1392117518576	-3.8094532881837	-2.24200925462037	-2.56215673636189	-0.558829231246364	-1.90429178786735	-4.56489075975378	-3.90327047043638	-5.56247617459985	-2.31017204517138	-6.79555299369804	0.970871370219811	-0.654749915097	-1.66855607162825	-0.538155509231729	-2.65353685253785	-9.85716699050454	-2.47960080750772	-2.75572254484405	0.198101061864236	-2.28323146306366	-2.53259279862004	-1.93427647462568	0.27922280584562	-2.08746452100013	3.30103239816526	-7.07996759164234	4.99907372817415	-1.05068922176088	-0.47940270561412	-6.76544210441989
10	-4.54283289863952	-6.67567119793193	-9.84145708144843	-7.59897179456493	-6.8137088245212	1.83322436422895	2.49260085917194	-4.49851296802535	-6.2423047020261	-9.21921651374532	-8.76681788825454	2.20479014155444	-4.69877370143877	-2.49965891727516	-0.277210877647576	0.796265893457985	-6.0076042348046	-5.40206991142122	-7.52260613182261	-8.96372395780509	-8.01338792827164	-0.40280836609918	-0.631916268884197	-1.93655105453172	-5.82530278560853	-4.52375235001682	-6.85963052405123	-1.22090802141565	-5.15823489859213	-1.44599839370949	0.0861408335126725	-0.147364215039943	-5.86479165900028	-5.85256074188237	-3.51416270861137	-6.06575740622338	-7.54848297919852	0.943593563519698	-2.12123005056401	-2.14118731746703	-3.64409108642803	-2.80281754750104	-7.28986425652056	-1.64606387584308	-2.2351629224745	-1.4737267310461	-3.74499957106127	0.898666248401241	-4.79648099074439
11	-3.86643329868321	-4.0202216382736	-7.02101796379975	-7.72883154200645	0.164032726383084	-2.32058189152258	-0.822556943393465	2.82659076589198	-7.37930091414455	-6.86532249630136	-6.77748160512829	-1.2042152373383	-3.10149717179183	0.780863195811889	3.37304666275941	-4.046016507074	-4.96457637238473	-6.9265428161134	-6.23358519830617	-5.36095987862564	-8.92371828158412	-1.28787296004066	-1.58474649088566	3.04573775628796	-3.41187629139813	-4.37956276847945	-5.22893811146241	-2.06281015470722	0.332702185993639	3.38347172509657	-2.22038492664751	0.328213887578386	-7.93020767645703	-7.041826146532	-5.60997570709696	-6.48399759758559	-3.77129691018217	0.440515417615643	0.640179647538844	0.419883415491313	-3.85188816165919	-10.2623988585819	-0.133242219831573	-7.71985024961987	-4.02399383256034	-1.44476357603207	0.330088578812138	-2.46345744409655	-4.49525519248664
12	-4.78400407559411	-4.45528876214894	-13.0624396428407	-7.55398841574561	0.696904241248831	2.84174950139413	1.77334077113846	-3.13410495187509	-4.38474348557293	-6.49871036989407	-4.08439296007646	-2.85336296443393	0.709349805788861	-0.876144403251601	-0.498923748746165	1.81825052733484	-5.31323781757965	-6.83877773907807	-8.19180456482491	-7.29423271709493	-10.2228945931079	-2.73053996086173	0.69718215606963	-0.493308322938901	-6.52724699989312	-8.43505415718846	-8.81348563846132	1.43678176276944	-3.62052705345513	2.39860184644158	-2.66111593401683	-0.685925568402126	-5.3445943073807	-7.90458495969051	-4.04283021491528	-4.97768099550149	-2.5853054516997	-0.178997401457764	-2.47055682327118	0.0939251991294441	-2.50138456890409	-5.2489833062873	-4.74152482738464	-16.1729746326409	-4.33657133478846	-0.263512744182663	-2.44490679184992	-2.12270631569936	-1.6773222889592
13	-5.38484134254395	-7.55474561353867	-8.54321029174207	-5.26102486203854	-3.56212539435592	2.90754767176031	-3.06904533047145	0.170900510494448	-5.19577471811044	-9.61788313519673	-6.76689082372741	-3.4955750591912	1.10988224441371	-4.00046406640968	2.40365032798218	-0.113547666327577	-1.76482137222774	-6.76593070086119	-1.48469297263273	0.444845614298629	-6.30324362450983	0.498713320604566	-0.0573515581650099	-4.10880666906769	-5.48908556538072	-1.71266002216134	-6.39963748567789	0.524384271383497	-3.80033398989417	-0.946055168582006	1.06562687052474	-4.62679807503446	-4.06188762536749	-9.41238516256453	-7.19413876308909	-3.96621836037775	-6.19702197581501	1.4253729695165	1.05848946242622	2.88888823987372	-2.23214424803064	-12.5108017692173	-4.33408021310333	-16.6513396049118	-2.41056959091657	-4.03936847119303	2.24517951883126	2.87594551525763	-4.37451570085068
14	-5.67670049395656	-3.14608465211131	-5.46264997121807	-6.88413765611767	-8.14119382802801	3.53676969722801	-3.36807757612587	4.46949232273755	-3.67915608406383	-6.70496593776443	2.57151555359951	4.45468266650141	-2.819297714188	3.95418800612651	0.321057922611544	-1.38910915606766	-11.2807916715537	-1.49975202063888	-2.90011202421601	-4.32301581916272	-4.09403441152654	1.53134886400903	2.51641239091077	8.52142125562159	-1.91817584406317	-5.82266556533432	-2.37186502776285	3.22755708403292	-2.02611912589691	-2.08992024994814	0.335150525093923	5.70823607401599	-2.47391007114084	-4.39731999478363	-5.69576538704041	-2.83803730471982	1.82687944872941	-1.53201603575326	0.0184550588314778	0.687240567317076	-1.31844160302944	-7.18409165444655	-1.68782191753144	-10.1780375359158	1.39579201881315	2.23406088363299	-3.69000716153141	-3.48116701959589	0.00733772971670987
15	-7.97844255396058	0.789356809336823	-10.751584125082	-6.47080296285094	0.679404660953423	0.45774939301873	-2.38162982076619	-4.99896580449922	1.65940364376456	-6.11309486845266	-2.22817589880151	3.0095185069772	-3.84326936751995	2.73053031503878	0.108158898825423	-2.37701377433996	-6.22302249199129	-5.34640070084924	-0.984402016566946	1.54421302607261	-3.88456989480392	2.74942716407531	2.4381043045787	2.35261524258112	1.37946596736901	-0.879439352290774	-0.236174919830773	2.71355961566451	5.71448487339421	-1.19674924154742	-1.0553043754494	1.74048596841521	-2.1005281277512	-4.85930153829304	4.93926716293981	-5.35963582918703	-0.16666802103191	-3.27157306405024	-2.52478286744554	0.412737378022484	2.12024033180433	-4.49323538902991	-2.10306623132965	-3.54837251061781	-3.75979366015872	2.22512381510023	-0.65946556806648	-1.46728411792856	3.65856325510549
16	2.19384435382563	-6.26752167121049	-3.86461362258342	2.02021912775399	-8.19338954305385	3.85443723317076	-6.82174174005922	4.63891062908397	0.343389854143425	-2.85127004509013	-1.90648008535891	3.72246568125047	-1.46791587695134	2.14959300315377	1.01178169728973	-4.31666694482692	0.383340693099399	0.691655923016242	-0.537585989350646	-1.62726304399757	4.8669951349375	-6.32069918034085	-1.03837542391739	-1.15733771668465	1.34232139961296	-0.520496883265423	-0.765076080154358	3.19843996545524	2.30407234119912	4.19919500532205	0.0896176087858294	-0.561805954152987	1.56642573538193	-0.865894075384858	3.16418468979009	-3.25466350416036	-0.626269355731438	1.17398153493514	3.4149573976124	-2.78308252745228	-1.64914980400181	-8.02213034509214	-3.41586077943748	-2.13971369271394	2.19713914795875	1.00582815044618	-0.175241422767613	-1.87126559763374	0.967420363660494
17	-0.503890456294357	-0.77045351093102	-1.3673216289867	6.34732060519127	0.184820239087003	-0.221552864726618	3.4667114313429	-3.74816227644578	3.11580557311254	1.09461719093224	1.69263917182116	2.56135457030177	0.937741814428591	2.81986317709197	-0.907113144109189	1.55544071927625	3.04373677502645	2.7743415527284	1.14567010018254	3.52023295716299	3.51418078429879	0.649617158667752	1.93883505421218	-0.0919114494240603	4.94632967865255	2.16989204250694	3.81220265205684	-2.21120230262568	5.79338397264246	-4.88981824087205	3.09349930051894	0.125989573585684	3.86373011700698	-1.24673451849685	0.97013966015129	3.77764989298385	0.438691549996747	0.25262014733471	1.57993317465844	4.34395626776177	5.79292428408689	-6.37871084137259	4.3619683373945	-3.70501005128972	5.56418013408666	-3.29424913687762	3.59872698073468	4.66500025548885	-2.39613105863191
18	6.86842717003583	3.99269281287661	6.96476295879484	8.52528570804907	3.39706036443613	1.52279593811909	-0.122896844418392	5.98446461774984	5.40411546843234	1.17674985587428	6.35396065701116	-2.76828419512276	2.68385425398719	-0.0758526199138032	1.59393048500351	-0.92882724383071	7.36810906788332	3.22390554314097	9.07024890309594	6.44637133221022	6.34693684284957	-3.21285346759851	-3.11327228271057	-7.35515555998154	10.6518346677822	5.86840377482076	5.24313226983395	1.00642877315022	4.24631989096952	0.162524285740801	-3.19026223887977	-2.59861271551472	7.48175933319681	-7.00245496475327	3.04959826906361	-0.633051048505877	6.71034676616182	-0.466495023273183	-3.73081812034252	1.68829479904934	0.681791194030211	-6.04323960232296	-2.58858588490648	2.20594648002543	7.07768584965561	-1.03579079774909	-0.708151297360928	2.32182481724794	2.80846295449601
19	15.4312559069267	9.16923525470838	10.5253713088196	4.02949926743486	10.4052797990907	2.05772656891668	-1.99960639929623	0.00320607731418932	9.22130414116282	-1.08719051109028	11.990877746041	-1.32376346810361	7.01682986149217	-4.35224363740281	1.15411585048514	1.44480633899457	14.5642189304294	7.84520453842606	9.39936976298532	9.82269339594131	9.53835006551071	1.52311410136508	-1.96794103067032	-0.0550577291460286	17.5458900638528	6.31949751619186	12.8333092836406	1.30132085452897	9.42006446852929	-0.13694517490012	-2.4219943568587	-1.02093707210497	8.6907456677659	1.87752029852754	9.34182774334386	-1.90668461322912	9.61764961194922	-1.0800637242728	-0.974899040542823	-1.91419852227045	3.57689928616446	-5.31757466420459	8.59966262188209	7.39370995974605	6.96441467405748	0.751735124404604	1.35230508589348	2.45229329355288	10.1157249050707
20	14.408969028349	10.9561771616145	21.7727462148619	5.64116779993356	9.30656908674109	-5.31123112336672	-2.11479409222238	-0.446780808380936	24.9204622950419	11.0750813255254	21.4860775873417	2.92357080705324	12.4177053025769	-1.72696379642275	0.556632628401076	2.22058028025685	30.5645815447137	10.8095410790852	25.804576299447	11.4279450715176	17.1952594142122	1.50366434158877	-2.77465166120237	-4.02739996872469	33.3985118793562	10.1317914314272	24.1396757158213	7.01590523628374	15.8760418764946	2.40692117615299	-3.40619173879531	-5.22825752243489	9.57248073603705	6.49274741925638	15.5302528076845	1.12343919355999	11.1914598774561	-0.0568874886912454	-1.17939989071556	-3.47664715770543	7.37844789792825	-3.16544970667337	8.59673011769564	12.6066765100086	7.1943827540922	1.34818335031969	-0.0718213667259988	-2.02429354322248	10.1284548096191
21	28.0721173444244	32.3906080978304	28.5787262760905	20.350048564997	9.73951219365426	2.21169184128439	-2.18811373550398	8.40701058578361	34.0607613892594	21.3582782752255	32.3763633464532	18.4016549570938	13.6398004660086	-5.0736483153114	-1.32084551589742	-1.73010517624061	54.8693517406264	15.4875780564366	37.44447079769	18.6073291344032	27.2336023485159	0.619185911404202	2.83043740125459	0.120988499949817	63.0058836465178	7.84511661295255	51.1901304167795	0.38314978706012	25.1637265930726	-2.12668495635353	3.56744414687955	0.670888599276168	13.5573661827157	7.96717408943823	23.1350105978704	3.56619170113026	15.3701081450399	-3.75670243847435	1.36506486850658	-1.39011539669673	10.5856810881874	1.1334273395214	12.5127687267209	12.6039415019227	10.5037839059928	-1.59371311423502	-2.33003014169844	-1.41112521745481	23.5300056667415
22	65.4783634361097	49.3313206585285	69.1865007867705	42.136112746563	28.6648046891305	-1.35396251480734	2.78412125374871	0.955158094964645	71.504876453138	35.336107301478	68.3154838716641	31.5895599907662	23.8904015001845	-2.27770218094429	3.3572317924677	3.79644081146716	103.612156630666	20.7958959443304	76.9495306810923	28.3589931598449	53.1911457048841	2.52293740233654	-3.61533908400861	-0.93878666971932	112.212759387498	18.5681953906774	77.7665310326361	12.0580228029567	46.9701456703642	1.42600204263636	-3.07520571613395	0.3116104280125	26.4539754308435	15.2711519555837	36.5514408466029	9.53761564269325	22.774181894396	2.30310399392329	-2.00690403106182	-0.188062628460557	18.8258458823661	4.81402181931071	28.8980460645457	16.7312707875026	20.521177089689	4.58985328234803	-2.74912985132733	-0.632394068876238	52.7599501995778
23	120.497924492729	93.0980891003824	116.884275452598	76.3538836655562	36.6405133690478	-1.64066294683016	4.27485168816565	-7.4889928716666	133.187426905555	74.5539881447448	122.020203816752	68.7361334807169	38.0829777118297	4.27418757258965	1.80539065090625	1.89259481978524	185.435540310212	27.4924730405464	140.935063871889	45.4604851535782	87.0713453508438	-2.02474777338466	-2.09537934357058	-4.85993142113603	200.636313075747	24.0759030002901	148.252539644147	25.203152263809	78.7006614032089	1.32320901516368	0.0755102598550366	0.406047160225171	39.3453661528933	18.9185001794554	62.2109560473577	11.0458144879126	34.5453331963568	-2.64106987732794	-1.68752615654194	0.070952449604647	42.3839714854294	17.1418117144835	53.4050819956906	27.1107286920997	32.9595095547534	0.526723275649601	-0.406125864494697	-0.670829380683244	93.9658868445636
24	228.155764154701	175.66614942063	210.690499798046	147.558609301213	65.6149002620637	-3.94411459860794	1.07342456796687	-2.03812669438094	229.784830131099	150.347971743852	213.925151688279	130.236494586128	64.5529563160871	-4.01079703495452	2.73703425272424	-3.89515932376798	328.984311336174	44.4346876430027	241.008272227056	80.1900982160055	159.067556900396	3.35476620279906	3.16203242538495	0.989798516633073	346.562595461062	39.8012268246548	260.69333214666	59.9289107567906	147.465474081991	0.520109382088776	-2.6545186759372	0.443312585794502	69.9410238664409	44.815032729834	105.210133662448	17.8734896764418	52.3069798481883	-0.0788204534069337	1.36142731177188	-1.62163255269479	75.2311227274608	30.289952908126	94.555054451369	34.2277269916749	47.8448701372317	-1.08690244680975	-2.71304645556711	-2.12529582670868	168.688129488579
25	380.266216122824	312.439245586373	365.746261141567	271.66924942493	119.213461186299	1.94784583919454	2.75243822806351	4.1854783569629	386.050687613324	276.305386230458	364.396342499382	244.991471082601	109.893835048024	-5.63269285261231	0.177726681446075	-4.16640187977737	543.202247044846	79.4341237630501	421.884964641856	135.936019432725	274.72570744096	-1.83250757031556	0.148336014986398	-1.40631672535119	565.540572650417	64.3583550076892	442.228214669115	121.395169216518	258.833635696568	4.17195186194112	-1.16802433303064	-2.29307140577248	125.351864616718	79.726964791766	181.526886774494	37.8736903741392	89.668296498553	4.20054205975612	2.85876694451963	1.19522079086073	138.856696506462	36.2101172989906	174.167146654316	49.2459373567722	86.9878657671879	-1.85851073908225	2.96557338656794	5.71339996810229	288.598770176706
26	603.039327766584	528.027996090002	599.621380569737	463.262882135307	205.000780387809	-2.50410336352343	1.55915539761918	-5.09776366231245	601.61934189069	477.915351567615	589.785152910209	421.196557702237	197.048818485186	2.46656075352303	-4.07666617184259	0.801878199403745	779.429774632139	123.699010964801	668.064113090951	241.566597335228	466.582957551987	-4.21272449372736	-2.42266376081216	-2.69763373546857	800.980337508607	108.205706331818	693.598425469123	220.388974512081	432.70985316637	2.42094927195694	1.02648346973092	-2.41892683968263	218.005519898571	139.027421704226	323.015537998113	65.8704007561469	161.964873303457	1.93863748296781	0.416107315140835	2.54541009085506	247.569643789636	86.5961981488963	300.050536974149	83.3240048935131	156.176837731945	-3.91719396383451	1.74977956019984	3.112987183521	471.109040990538
27	843.313998497416	765.200020842854	857.712193549631	720.67367796132	354.901487334851	1.18994539930964	4.94002760607418	-1.50810614306374	831.340117966818	699.154658898818	832.492309289476	655.554206770601	348.664818976376	-1.63772279490877	2.01552748724953	-0.974396867879932	1030.7785094393	221.732141398305	930.697152609629	412.823231491727	682.995686602844	1.3116656341731	0.818001762677795	1.20355038173238	1046.82732576328	196.916947621932	961.132204849731	377.306522225562	659.751519822514	-0.592026721682032	0.238376679060366	2.80920229911453	369.274919863716	246.34316086149	543.479303546848	116.534341035935	282.89706388854	0.277458578863389	-1.81481997853825	1.0154476259072	411.596585756796	184.269016624969	508.340359255792	140.377923519618	268.432254878865	2.3578950181618	2.83683514363929	-0.00510960828160023	670.819862889275
28	1084.87053940242	1018.80682828691	1128.74936387405	986.908835548343	585.398095833226	-2.03431266465122	-0.103858238122939	0.999197029359493	1067.65614787766	940.278229872657	1090.11701421683	897.374182056496	578.422557047827	-1.55618567912643	1.53436635382923	3.68296178374476	1268.08295978675	375.608434509226	1200.74856936932	651.780154272197	928.974068339436	2.18501985919647	0.569623465156837	3.76643933537798	1283.0174398667	340.758870289731	1236.02166284349	592.561125558975	898.963101855846	-2.90832362842093	-0.630362645721107	1.54118718430072	585.583885196386	414.911819215232	786.261316475795	215.018475598283	478.640395313623	0.876563233411161	-6.2818052567327	-1.46306331731739	643.492194388438	345.365547232734	733.042698637309	248.784135489189	471.502912551218	2.93471790667127	1.29887659678116	-1.87704334185537	886.735997934623
29	1309.84684260671	1263.09079267973	1395.26682818554	1246.17453661097	828.803504996512	-4.24168219676221	-3.21493015647411	0.44482658122115	1285.42847456931	1175.69098248404	1331.40979855151	1142.73868052562	830.128893213452	0.632015457879788	-2.4417518091368	1.62018295228154	1473.63829568617	598.106046807144	1449.06327277597	896.09604620674	1175.23061572916	1.36017841886996	3.67727036169163	0.636632499986263	1485.84789698425	547.217578248921	1484.89831544192	814.372761751864	1138.73357841832	-3.44591149630969	0.315875960465291	1.06606721675735	810.624870049539	643.078414388668	1045.52176492563	374.118796009359	694.419939036724	0.464254835228985	-0.362045267666417	-0.0345779968529314	879.802126749267	566.872968988663	972.290140575336	423.001144836452	698.191268117064	2.29296259314924	-1.36656188010238	-4.35342799276623	1094.01007523528
30	1502.39880327648	1483.02220598152	1620.99653016845	1482.60463761933	1071.49040920021	0.170945345995733	2.05945213520727	-1.45701709430887	1473.52385167641	1387.80984049977	1544.58609256053	1368.89290061521	1098.11218700477	6.30104811779165	-4.09280936926689	-0.768505367556827	1640.81607117855	834.793322925956	1657.48146851251	1137.66180146682	1401.56000054563	-1.44086285060575	1.65546671884294	-1.90141629159507	1651.8820165045	768.454050807543	1694.38764410635	1034.98058824998	1359.00027107606	2.20157271710696	-0.488582366333958	-0.540118000165421	1037.63417857747	878.263246991875	1296.62187759412	595.119886659697	928.00914886375	2.45801516245729	-1.91012312095381	1.30263075439188	1112.59779265728	794.141695874166	1203.28201623254	655.073826081345	950.097635500861	0.757592305499202	-0.424096632124474	-1.95289748178266	1277.54013568282
31	1660.29502227847	1664.30049908531	1804.32239301437	1674.16103464673	1298.20834175062	4.05598567742572	-4.54138365854533	7.00617369351312	1621.63993375141	1558.75224329721	1717.22354985361	1566.11979163251	1348.99188107881	1.13283961068737	-0.312268220601254	4.8394675794566	1769.83776201244	1072.07132596844	1821.67167957067	1350.59109734139	1588.59138171984	3.03156541879798	-1.31888295477756	-0.695357224709824	1778.65883141774	993.106684829653	1856.15186421777	1233.68974931415	1542.30144772576	0.171377437113733	-0.513494519003871	-0.310485221320505	1244.3214672365	1102.53190294442	1512.81332974636	817.424934201492	1154.89690937592	-3.29709178373651	3.42983710550971	2.96253948933781	1321.80873898461	1016.31373860224	1402.83032122932	888.490361361098	1196.42668907032	-3.09249498125018	1.71828383298816	3.42738096024186	1426.84444050787
32	1784.29162428547	1805.48198423585	1940.62555485018	1826.85106905207	1484.00305474817	1.64312678581518	1.87347680946414	-3.29046156812819	1733.1323814633	1689.54987729421	1851.06601799826	1725.92172572695	1563.97854705161	4.30809406558183	-5.65132892475276	1.6456804360746	1863.43052375057	1287.41506587981	1942.80497029985	1524.57919810503	1738.41548449917	3.54604035614875	0.164287134944516	4.50615298919001	1875.86888641498	1198.10809160257	1977.03327153942	1399.35432774753	1686.20029760029	-5.22844133193803	4.28038834513654	2.69214914075928	1415.79579637441	1303.63220496627	1683.14342921672	1029.42672305508	1353.44643234306	1.09392316152389	-4.65929780765009	-0.568846076118462	1496.08404493821	1211.52323293351	1562.1296846914	1108.97255518854	1416.58326585409	3.51676330142527	-2.21185818715503	-1.90501491323903	1542.65073891085
33	1868.32657281813	1907.46869004853	2039.88528648253	1936.80964114384	1635.47456935648	-3.21835407599065	0.277278921116249	-5.41278738533629	1810.57933204529	1785.49321164761	1941.73378131007	1846.66570930137	1733.44078462147	1.25128782262937	3.49133120814395	-1.50729700474221	1928.15510397573	1468.95095184253	2027.06128267902	1656.36524418196	1851.62777912386	-2.94838163126406	2.61371224759023	-1.26436481045266	1940.62040791746	1369.36153299174	2061.03797539182	1524.86577067609	1791.30763676727	0.914931846057243	0.367788349056809	-1.140264369948	1544.36284632013	1460.53292188747	1812.93957810373	1213.00239970989	1515.09129847481	0.826769566861003	5.11491642131023	1.43942963208747	1627.91093319924	1372.02470582878	1680.9185818796	1299.70512196138	1594.81592356152	-4.27649208337562	-3.02898408180727	1.15142967006295	1627.29823138081
34	1925.89973195145	1984.32154668001	2107.90742779893	2022.39551717545	1736.66692970012	-5.03650640505657	3.99277328277958	-6.95476874326687	1866.60686615306	1856.70489249433	2004.03304383463	1936.72544682726	1859.4790872752	0.967555443717629	0.301225022858489	3.1017360802839	1973.17190314551	1613.29415836036	2087.73641712377	1753.29997733612	1933.48499978867	0.155258956491707	-2.68965679103439	1.28545776172632	1986.17348277165	1506.13477029557	2118.16803260891	1618.97383828227	1864.35443096835	2.47069955158759	-1.63325809939579	-1.96159938474329	1637.39232128405	1583.96378826827	1903.44535810286	1357.99589863654	1636.40079124289	3.38633530409606	-0.694714246149942	-2.80421083256579	1725.97145692859	1494.9374086297	1768.61786946472	1451.58340460332	1730.61505324691	2.38945279950212	-4.03031938152071	0.260082121374126	1687.69691174573
35	1958.91117922111	2039.89165404947	2160.10383713895	2085.62232691365	1818.20086891736	3.95803735782101	-2.63398909836178	1.18654312568151	1906.01252652287	1905.1286033623	2045.48430250527	1995.49061455112	1950.79446252767	-0.599423594750533	-3.76513074794912	-0.963924252726883	2005.20086419967	1720.17636943777	2126.29338341334	1826.17166757634	1987.38301600639	0.919350315268275	-4.23872809228169	0.44094848196255	2015.17665066818	1605.0715804425	2158.47087563689	1682.53945921944	1917.52206734065	1.26735695063917	-0.830674632807586	-0.210343577138246	1706.40144662418	1668.96106771671	1973.039546653	1468.30931546406	1723.78041733296	-0.301421006949568	1.06717033406221	0.171872324939159	1795.44629573737	1586.12086559785	1828.83289017608	1567.69693651635	1831.20815156254	-0.690147985269959	1.78059124067613	2.51183712935199	1730.09677333913
36	1984.37475804305	2073.25485105124	2191.45951496408	2126.17494205483	1870.10356005572	-0.440751173404351	2.24863717330845	0.40107567864834	1933.25599020036	1936.39778653514	2078.15772604388	2039.64424128499	2013.09341030234	1.60662889545983	1.26595681240042	1.6253929850468	2032.00594841431	1792.63443328554	2157.06254722079	1871.40860945813	2026.63209069513	-0.502466338150043	2.79777891797357	4.07203653361967	2037.57079149728	1675.45310807681	2187.13470119246	1727.47391113171	1954.72480163294	-5.44196877727609	-0.642276340528042	4.15329269515405	1754.70431261352	1733.99504048552	2017.41684191925	1546.68131923161	1781.3604140387	1.69000601334574	-0.2423806642405	-0.651309494389352	1845.13022183982	1648.49828730454	1869.88986215085	1654.85370776333	1902.85949524018	-0.046260736554359	2.32928618948699	-1.53577712247625	1757.74947710233
37	2004.19201065015	2092.61227871025	2216.99505864809	2152.09772196712	1908.2045863003	-2.042943737717	2.60760396507339	6.91234085082397	1949.87511070322	1955.23791878806	2096.84404426416	2067.60563321936	2057.32579563511	-3.94027282088382	3.33463345398059	-4.97796469663081	2049.1380026875	1843.35596220105	2172.89123614773	1902.7652923961	2052.35050737245	2.08005574911567	-0.887989697313969	3.1235982892681	2053.60176766879	1725.15407696626	2204.28609654745	1758.32039512361	1980.26936288403	-4.40767951140924	2.15878629317967	-0.117448432500169	1787.21030378506	1779.73206168239	2045.88015405003	1599.64207225487	1819.00352833919	-4.5697328241481	1.86789104671652	2.00677625977823	1876.00855869322	1694.75565611072	1896.89507485087	1714.65526260404	1954.75533474949	-1.24960059221348	1.35612835898837	0.241894102734022	1775.46286560033
38	2020.30790477388	2111.22221336909	2224.74778224879	2166.16746084304	1925.27474633273	3.09653763401911	-0.315025328758566	-5.46251650458134	1962.28524374989	1971.76140789918	2109.90196941466	2090.89013030126	2084.36083526583	-1.34531477559722	4.355771094175	-4.99762329808027	2061.84321639536	1873.59265388167	2183.86922161242	1919.72312625784	2067.81838625397	-4.44295275558989	-0.123882915496324	-2.65865513301924	2064.91366028997	1760.0851426961	2215.50437539521	1781.29375115892	1994.08424051773	-0.386174321719864	1.8967143693053	0.270129225303663	1809.14587322038	1810.94184770729	2062.98357806169	1638.97352389788	1846.46328276376	0.687454737057578	-1.53841343055046	-1.98881216727523	1894.4449224581	1724.50888382825	1917.30149540466	1758.853331448	1989.2133120051	-0.661204112136147	-0.0567044837544017	-0.907492090720098	1784.98726569598
39	2029.07812021755	2121.27321777009	2234.81138007717	2181.56178216446	1943.52690638873	1.60852036875622	-3.57663881744702	3.12859719612288	1969.76853820948	1983.37096267801	2119.38124256627	2103.30593456094	2103.56008724693	-1.38751441992144	-3.24989682218074	-0.36334919266119	2065.84672172175	1901.99968014355	2195.08159308638	1936.04908242563	2076.49264668673	0.2559196775278	2.37253168616826	0.313557595726252	2074.54763448476	1785.73344068623	2221.31024841261	1799.70375871678	2002.47265456318	7.75637240572496	0.684600550048799	-1.55686857583623	1824.91781422584	1832.4462804364	2076.88907754429	1667.465890992	1867.61512313021	-1.87134433669598	1.25305681778991	-0.34665561824113	1908.46800943785	1745.39307316744	1929.5734819087	1789.37595458472	2010.40629712548	-0.254599175769272	2.82201574521832	-1.37887149091739	1795.06130325581
40	2033.55233871946	2119.95228139667	2239.24482788757	2194.39856623654	1968.20057439086	1.88179843101534	-4.36235919081082	4.56462946507327	1976.0202733202	1992.84609918644	2130.5080736703	2111.04683492513	2119.00201372904	0.435088566284321	-0.720477846881749	2.5706610884713	2069.91616405272	1932.87319108276	2213.75221338924	1947.68002330404	2086.35893828151	-0.131584936140825	-0.255673849239884	-1.99616509200951	2081.6385942439	1806.31808900641	2228.72074608036	1812.49769024908	2009.40402783423	0.357844191385539	0.30960041647495	0.931531825438014	1837.52469343893	1850.78368428221	2094.7898378525	1693.63112236091	1884.39956395604	-0.83043115759574	2.96556781010122	-1.00696009008925	1922.98545143462	1758.4609797127	1937.06550708936	1815.68880345273	2023.24905662672	1.22454474196093	-0.797573011937402	1.29218587555579	1805.44411859456
[truncated: 75 more columns]
