# Supplementary material for: shinyCurves, a shiny web application to analyse multisource qPCR amplification data: a COVID-19 case study
Source: BMC Bioinformatics. 2021 Oct 3;22:476. doi: 10.1186/s12859-021-04392-1 (PMC8487674; doi:10.1186/s12859-021-04392-1)
Supplement: Supplementary file 1 — Additional file 1. COVID-19 toy dataset. A COVID-19 toy dataset containing example files coming from (a) a fluorescent probe analysis (Applied Biosystems Quant Studio) and (b) an intercalating dye analysis (BioRad CFX). [file 12859_2021_4392_MOESM1_ESM.zip › toy/PROBE-Applied/input/PROBE_Applied_384w_Quantification Cq Results.xlsx]

## Sheet: Sample Setup
Block Type	384-Well Block
Calibration Background is expired	No
Calibration Background performed on	07-16-2019
Calibration Pure Dye ABY is expired	No
Calibration Pure Dye ABY performed on	07-16-2019
Calibration Pure Dye CY5 is expired	No
Calibration Pure Dye CY5 performed on	07-16-2019
Calibration Pure Dye FAM is expired	No
Calibration Pure Dye FAM performed on	07-16-2019
Calibration Pure Dye JUN is expired	No
Calibration Pure Dye JUN performed on	07-16-2019
Calibration Pure Dye MUSTANG PURPLE is expired	No
Calibration Pure Dye MUSTANG PURPLE performed on	07-16-2019
Calibration Pure Dye NED is expired	No
Calibration Pure Dye NED performed on	07-16-2019
Calibration Pure Dye ROX is expired	No
Calibration Pure Dye ROX performed on	07-16-2019
Calibration Pure Dye SYBR is expired	No
Calibration Pure Dye SYBR performed on	07-16-2019
Calibration Pure Dye TAMRA is expired	No
Calibration Pure Dye TAMRA performed on	07-16-2019
Calibration Pure Dye VIC is expired	No
Calibration Pure Dye VIC performed on	07-16-2019
Calibration ROI is expired	No
Calibration ROI performed on	07-16-2019
Calibration Uniformity is expired	No
Calibration Uniformity performed on	07-16-2019
Chemistry	TAQMAN
Date Created	2020-05-23 08:25:34 AM PDT
Experiment File Name	D:\Users\INSTR-USER\Desktop\Covid19\runs\230520\230520_TaqMan_IAG_P2_all.eds
Experiment Name	2020-05-08_081510
Experiment Run End Time	2020-05-23 05:14:33 AM PDT
Experiment Type	Standard Curve
Instrument Name	272531255
Instrument Serial Number	272531255
Instrument Type	QuantStudio™ 5 System
Passive Reference	ROX
Post-read Stage/Step
Pre-read Stage/Step
Quantification Cycle Method	Ct
Signal Smoothing On	true
Stage/ Cycle where Ct Analysis is performed	Stage2, Step2
Well	Well Position	Sample Name	Sample Color	Biogroup Name	Biogroup Color	Target Name	Target Color	Task	Reporter	Quencher	Quantity	Comments
1	A1	61	RGB(176,23,31)			N1	RGB(176,23,31)	UNKNOWN	FAM	NFQ-MGB
2	A2	69	RGB(0,245,255)			N1	RGB(176,23,31)	UNKNOWN	FAM	NFQ-MGB
3	A3	77	RGB(0,0,255)			N1	RGB(176,23,31)	UNKNOWN	FAM	NFQ-MGB
4	A4	85	RGB(238,220,130)			N1	RGB(176,23,31)	UNKNOWN	FAM	NFQ-MGB
5	A5					N1	RGB(176,23,31)	UNKNOWN	FAM	NFQ-MGB
6	A6					N1	RGB(176,23,31)	UNKNOWN	FAM	NFQ-MGB
7	A7					N1	RGB(176,23,31)	UNKNOWN	FAM	NFQ-MGB
8	A8					N1	RGB(176,23,31)	UNKNOWN	FAM	NFQ-MGB
9	A9	61	RGB(176,23,31)			N2	RGB(0,0,255)	UNKNOWN	FAM	NFQ-MGB
10	A10	69	RGB(0,245,255)			N2	RGB(0,0,255)	UNKNOWN	FAM	NFQ-MGB
11	A11	77	RGB(0,0,255)			N2	RGB(0,0,255)	UNKNOWN	FAM	NFQ-MGB
12	A12	85	RGB(238,220,130)			N2	RGB(0,0,255)	UNKNOWN	FAM	NFQ-MGB
13	A13					N2	RGB(0,0,255)	UNKNOWN	FAM	NFQ-MGB
14	A14					N2	RGB(0,0,255)	UNKNOWN	FAM	NFQ-MGB
15	A15					N2	RGB(0,0,255)	UNKNOWN	FAM	NFQ-MGB
16	A16					N2	RGB(0,0,255)	UNKNOWN	FAM	NFQ-MGB
17	A17	61	RGB(176,23,31)			RNAsep	RGB(0,139,69)	UNKNOWN	FAM	NFQ-MGB
18	A18	69	RGB(0,245,255)			RNAsep	RGB(0,139,69)	UNKNOWN	FAM	NFQ-MGB
19	A19	77	RGB(0,0,255)			RNAsep	RGB(0,139,69)	UNKNOWN	FAM	NFQ-MGB
20	A20	85	RGB(238,220,130)			RNAsep	RGB(0,139,69)	UNKNOWN	FAM	NFQ-MGB
21	A21					RNAsep	RGB(0,139,69)	UNKNOWN	FAM	NFQ-MGB
22	A22					RNAsep	RGB(0,139,69)	UNKNOWN	FAM	NFQ-MGB
23	A23					RNAsep	RGB(0,139,69)	UNKNOWN	FAM	NFQ-MGB
24	A24					RNAsep	RGB(0,139,69)	UNKNOWN	FAM	NFQ-MGB
25	B1	61	RGB(176,23,31)			N1	RGB(176,23,31)	UNKNOWN	FAM	NFQ-MGB
26	B2	69	RGB(0,245,255)			N1	RGB(176,23,31)	UNKNOWN	FAM	NFQ-MGB
27	B3	77	RGB(0,0,255)			N1	RGB(176,23,31)	UNKNOWN	FAM	NFQ-MGB
28	B4	85	RGB(238,220,130)			N1	RGB(176,23,31)	UNKNOWN	FAM	NFQ-MGB
29	B5					N1	RGB(176,23,31)	UNKNOWN	FAM	NFQ-MGB
30	B6					N1	RGB(176,23,31)	UNKNOWN	FAM	NFQ-MGB
31	B7					N1	RGB(176,23,31)	UNKNOWN	FAM	NFQ-MGB
32	B8					N1	RGB(176,23,31)	UNKNOWN	FAM	NFQ-MGB
33	B9	61	RGB(176,23,31)			N2	RGB(0,0,255)	UNKNOWN	FAM	NFQ-MGB
34	B10	69	RGB(0,245,255)			N2	RGB(0,0,255)	UNKNOWN	FAM	NFQ-MGB
35	B11	77	RGB(0,0,255)			N2	RGB(0,0,255)	UNKNOWN	FAM	NFQ-MGB
36	B12	85	RGB(238,220,130)			N2	RGB(0,0,255)	UNKNOWN	FAM	NFQ-MGB
37	B13					N2	RGB(0,0,255)	UNKNOWN	FAM	NFQ-MGB
38	B14					N2	RGB(0,0,255)	UNKNOWN	FAM	NFQ-MGB
39	B15					N2	RGB(0,0,255)	UNKNOWN	FAM	NFQ-MGB
40	B16					N2	RGB(0,0,255)	UNKNOWN	FAM	NFQ-MGB
41	B17	61	RGB(176,23,31)			RNAsep	RGB(0,139,69)	UNKNOWN	FAM	NFQ-MGB
42	B18	69	RGB(0,245,255)			RNAsep	RGB(0,139,69)	UNKNOWN	FAM	NFQ-MGB
43	B19	77	RGB(0,0,255)			RNAsep	RGB(0,139,69)	UNKNOWN	FAM	NFQ-MGB
44	B20	85	RGB(238,220,130)			RNAsep	RGB(0,139,69)	UNKNOWN	FAM	NFQ-MGB
45	B21					RNAsep	RGB(0,139,69)	UNKNOWN	FAM	NFQ-MGB
46	B22					RNAsep	RGB(0,139,69)	UNKNOWN	FAM	NFQ-MGB
47	B23					RNAsep	RGB(0,139,69)	UNKNOWN	FAM	NFQ-MGB
48	B24					RNAsep	RGB(0,139,69)	UNKNOWN	FAM	NFQ-MGB
49	C1	62	RGB(0,0,255)			N1	RGB(176,23,31)	UNKNOWN	FAM	NFQ-MGB
50	C2	70	RGB(238,220,130)			N1	RGB(176,23,31)	UNKNOWN	FAM	NFQ-MGB
51	C3	78	RGB(0,139,69)			N1	RGB(176,23,31)	UNKNOWN	FAM	NFQ-MGB
52	C4	86	RGB(238,238,0)			N1	RGB(176,23,31)	UNKNOWN	FAM	NFQ-MGB
53	C5					N1	RGB(176,23,31)	UNKNOWN	FAM	NFQ-MGB
54	C6					N1	RGB(176,23,31)	UNKNOWN	FAM	NFQ-MGB
55	C7					N1	RGB(176,23,31)	UNKNOWN	FAM	NFQ-MGB
56	C8					N1	RGB(176,23,31)	UNKNOWN	FAM	NFQ-MGB
57	C9	62	RGB(0,0,255)			N2	RGB(0,0,255)	UNKNOWN	FAM	NFQ-MGB
58	C10	70	RGB(238,220,130)			N2	RGB(0,0,255)	UNKNOWN	FAM	NFQ-MGB
59	C11	78	RGB(0,139,69)			N2	RGB(0,0,255)	UNKNOWN	FAM	NFQ-MGB
60	C12	86	RGB(238,238,0)			N2	RGB(0,0,255)	UNKNOWN	FAM	NFQ-MGB
61	C13					N2	RGB(0,0,255)	UNKNOWN	FAM	NFQ-MGB
62	C14					N2	RGB(0,0,255)	UNKNOWN	FAM	NFQ-MGB
63	C15					N2	RGB(0,0,255)	UNKNOWN	FAM	NFQ-MGB
64	C16					N2	RGB(0,0,255)	UNKNOWN	FAM	NFQ-MGB
65	C17	62	RGB(0,0,255)			RNAsep	RGB(0,139,69)	UNKNOWN	FAM	NFQ-MGB
66	C18	70	RGB(238,220,130)			RNAsep	RGB(0,139,69)	UNKNOWN	FAM	NFQ-MGB
67	C19	78	RGB(0,139,69)			RNAsep	RGB(0,139,69)	UNKNOWN	FAM	NFQ-MGB
68	C20	86	RGB(238,238,0)			RNAsep	RGB(0,139,69)	UNKNOWN	FAM	NFQ-MGB
69	C21					RNAsep	RGB(0,139,69)	UNKNOWN	FAM	NFQ-MGB
70	C22					RNAsep	RGB(0,139,69)	UNKNOWN	FAM	NFQ-MGB
71	C23					RNAsep	RGB(0,139,69)	UNKNOWN	FAM	NFQ-MGB
72	C24					RNAsep	RGB(0,139,69)	UNKNOWN	FAM	NFQ-MGB
73	D1	62	RGB(0,0,255)			N1	RGB(176,23,31)	UNKNOWN	FAM	NFQ-MGB
74	D2	70	RGB(238,220,130)			N1	RGB(176,23,31)	UNKNOWN	FAM	NFQ-MGB
75	D3	78	RGB(0,139,69)			N1	RGB(176,23,31)	UNKNOWN	FAM	NFQ-MGB
76	D4	86	RGB(238,238,0)			N1	RGB(176,23,31)	UNKNOWN	FAM	NFQ-MGB
77	D5					N1	RGB(176,23,31)	UNKNOWN	FAM	NFQ-MGB
78	D6					N1	RGB(176,23,31)	UNKNOWN	FAM	NFQ-MGB
79	D7					N1	RGB(176,23,31)	UNKNOWN	FAM	NFQ-MGB
80	D8					N1	RGB(176,23,31)	UNKNOWN	FAM	NFQ-MGB
81	D9	62	RGB(0,0,255)			N2	RGB(0,0,255)	UNKNOWN	FAM	NFQ-MGB
82	D10	70	RGB(238,220,130)			N2	RGB(0,0,255)	UNKNOWN	FAM	NFQ-MGB
83	D11	78	RGB(0,139,69)			N2	RGB(0,0,255)	UNKNOWN	FAM	NFQ-MGB
84	D12	86	RGB(238,238,0)			N2	RGB(0,0,255)	UNKNOWN	FAM	NFQ-MGB
85	D13					N2	RGB(0,0,255)	UNKNOWN	FAM	NFQ-MGB
86	D14					N2	RGB(0,0,255)	UNKNOWN	FAM	NFQ-MGB
87	D15					N2	RGB(0,0,255)	UNKNOWN	FAM	NFQ-MGB
88	D16					N2	RGB(0,0,255)	UNKNOWN	FAM	NFQ-MGB
89	D17	62	RGB(0,0,255)			RNAsep	RGB(0,139,69)	UNKNOWN	FAM	NFQ-MGB
90	D18	70	RGB(238,220,130)			RNAsep	RGB(0,139,69)	UNKNOWN	FAM	NFQ-MGB
91	D19	78	RGB(0,139,69)			RNAsep	RGB(0,139,69)	UNKNOWN	FAM	NFQ-MGB
92	D20	86	RGB(238,238,0)			RNAsep	RGB(0,139,69)	UNKNOWN	FAM	NFQ-MGB
93	D21					RNAsep	RGB(0,139,69)	UNKNOWN	FAM	NFQ-MGB
94	D22					RNAsep	RGB(0,139,69)	UNKNOWN	FAM	NFQ-MGB
95	D23					RNAsep	RGB(0,139,69)	UNKNOWN	FAM	NFQ-MGB
96	D24					RNAsep	RGB(0,139,69)	UNKNOWN	FAM	NFQ-MGB
97	E1	63	RGB(0,139,69)			N1	RGB(176,23,31)	UNKNOWN	FAM	NFQ-MGB
98	E2	71	RGB(238,238,0)			N1	RGB(176,23,31)	UNKNOWN	FAM	NFQ-MGB
99	E3	79	RGB(255,127,0)			N1	RGB(176,23,31)	UNKNOWN	FAM	NFQ-MGB
100	E4					N1	RGB(176,23,31)	UNKNOWN	FAM	NFQ-MGB
101	E5					N1	RGB(176,23,31)	UNKNOWN	FAM	NFQ-MGB
102	E6					N1	RGB(176,23,31)	UNKNOWN	FAM	NFQ-MGB
103	E7					N1	RGB(176,23,31)	UNKNOWN	FAM	NFQ-MGB
104	E8					N1	RGB(176,23,31)	UNKNOWN	FAM	NFQ-MGB
105	E9	63	RGB(0,139,69)			N2	RGB(0,0,255)	UNKNOWN	FAM	NFQ-MGB
106	E10	71	RGB(238,238,0)			N2	RGB(0,0,255)	UNKNOWN	FAM	NFQ-MGB
107	E11	79	RGB(255,127,0)			N2	RGB(0,0,255)	UNKNOWN	FAM	NFQ-MGB
108	E12					N2	RGB(0,0,255)	UNKNOWN	FAM	NFQ-MGB
109	E13					N2	RGB(0,0,255)	UNKNOWN	FAM	NFQ-MGB
110	E14					N2	RGB(0,0,255)	UNKNOWN	FAM	NFQ-MGB
111	E15					N2	RGB(0,0,255)	UNKNOWN	FAM	NFQ-MGB
112	E16					N2	RGB(0,0,255)	UNKNOWN	FAM	NFQ-MGB
113	E17	63	RGB(0,139,69)			RNAsep	RGB(0,139,69)	UNKNOWN	FAM	NFQ-MGB
114	E18	71	RGB(238,238,0)			RNAsep	RGB(0,139,69)	UNKNOWN	FAM	NFQ-MGB
115	E19	79	RGB(255,127,0)			RNAsep	RGB(0,139,69)	UNKNOWN	FAM	NFQ-MGB
116	E20					RNAsep	RGB(0,139,69)	UNKNOWN	FAM	NFQ-MGB
117	E21					RNAsep	RGB(0,139,69)	UNKNOWN	FAM	NFQ-MGB
118	E22					RNAsep	RGB(0,139,69)	UNKNOWN	FAM	NFQ-MGB
119	E23					RNAsep	RGB(0,139,69)	UNKNOWN	FAM	NFQ-MGB
120	E24					RNAsep	RGB(0,139,69)	UNKNOWN	FAM	NFQ-MGB
121	F1	63	RGB(0,139,69)			N1	RGB(176,23,31)	UNKNOWN	FAM	NFQ-MGB
122	F2	71	RGB(238,238,0)			N1	RGB(176,23,31)	UNKNOWN	FAM	NFQ-MGB
123	F3	79	RGB(255,127,0)			N1	RGB(176,23,31)	UNKNOWN	FAM	NFQ-MGB
124	F4					N1	RGB(176,23,31)	UNKNOWN	FAM	NFQ-MGB
125	F5					N1	RGB(176,23,31)	UNKNOWN	FAM	NFQ-MGB
126	F6					N1	RGB(176,23,31)	UNKNOWN	FAM	NFQ-MGB
127	F7					N1	RGB(176,23,31)	UNKNOWN	FAM	NFQ-MGB
128	F8					N1	RGB(176,23,31)	UNKNOWN	FAM	NFQ-MGB
129	F9	63	RGB(0,139,69)			N2	RGB(0,0,255)	UNKNOWN	FAM	NFQ-MGB
130	F10	71	RGB(238,238,0)			N2	RGB(0,0,255)	UNKNOWN	FAM	NFQ-MGB
131	F11	79	RGB(255,127,0)			N2	RGB(0,0,255)	UNKNOWN	FAM	NFQ-MGB
132	F12					N2	RGB(0,0,255)	UNKNOWN	FAM	NFQ-MGB
133	F13					N2	RGB(0,0,255)	UNKNOWN	FAM	NFQ-MGB
134	F14					N2	RGB(0,0,255)	UNKNOWN	FAM	NFQ-MGB
135	F15					N2	RGB(0,0,255)	UNKNOWN	FAM	NFQ-MGB
136	F16					N2	RGB(0,0,255)	UNKNOWN	FAM	NFQ-MGB
137	F17	63	RGB(0,139,69)			RNAsep	RGB(0,139,69)	UNKNOWN	FAM	NFQ-MGB
138	F18	71	RGB(238,238,0)			RNAsep	RGB(0,139,69)	UNKNOWN	FAM	NFQ-MGB
139	F19	79	RGB(255,127,0)			RNAsep	RGB(0,139,69)	UNKNOWN	FAM	NFQ-MGB
140	F20					RNAsep	RGB(0,139,69)	UNKNOWN	FAM	NFQ-MGB
141	F21					RNAsep	RGB(0,139,69)	UNKNOWN	FAM	NFQ-MGB
142	F22					RNAsep	RGB(0,139,69)	UNKNOWN	FAM	NFQ-MGB
143	F23					RNAsep	RGB(0,139,69)	UNKNOWN	FAM	NFQ-MGB
144	F24					RNAsep	RGB(0,139,69)	UNKNOWN	FAM	NFQ-MGB
145	G1	64	RGB(255,127,0)			N1	RGB(176,23,31)	UNKNOWN	FAM	NFQ-MGB
146	G2	72	RGB(142,142,56)			N1	RGB(176,23,31)	UNKNOWN	FAM	NFQ-MGB
147	G3	80	RGB(139,137,112)			N1	RGB(176,23,31)	UNKNOWN	FAM	NFQ-MGB
148	G4					N1	RGB(176,23,31)	UNKNOWN	FAM	NFQ-MGB
149	G5					N1	RGB(176,23,31)	UNKNOWN	FAM	NFQ-MGB
150	G6					N1	RGB(176,23,31)	UNKNOWN	FAM	NFQ-MGB
151	G7					N1	RGB(176,23,31)	UNKNOWN	FAM	NFQ-MGB
152	G8					N1	RGB(176,23,31)	UNKNOWN	FAM	NFQ-MGB
153	G9	64	RGB(255,127,0)			N2	RGB(0,0,255)	UNKNOWN	FAM	NFQ-MGB
154	G10	72	RGB(142,142,56)			N2	RGB(0,0,255)	UNKNOWN	FAM	NFQ-MGB
155	G11	80	RGB(139,137,112)			N2	RGB(0,0,255)	UNKNOWN	FAM	NFQ-MGB
156	G12					N2	RGB(0,0,255)	UNKNOWN	FAM	NFQ-MGB
157	G13					N2	RGB(0,0,255)	UNKNOWN	FAM	NFQ-MGB
158	G14					N2	RGB(0,0,255)	UNKNOWN	FAM	NFQ-MGB
159	G15					N2	RGB(0,0,255)	UNKNOWN	FAM	NFQ-MGB
160	G16					N2	RGB(0,0,255)	UNKNOWN	FAM	NFQ-MGB
161	G17	64	RGB(255,127,0)			RNAsep	RGB(0,139,69)	UNKNOWN	FAM	NFQ-MGB
162	G18	72	RGB(142,142,56)			RNAsep	RGB(0,139,69)	UNKNOWN	FAM	NFQ-MGB
163	G19	80	RGB(139,137,112)			RNAsep	RGB(0,139,69)	UNKNOWN	FAM	NFQ-MGB
164	G20					RNAsep	RGB(0,139,69)	UNKNOWN	FAM	NFQ-MGB
165	G21					RNAsep	RGB(0,139,69)	UNKNOWN	FAM	NFQ-MGB
166	G22					RNAsep	RGB(0,139,69)	UNKNOWN	FAM	NFQ-MGB
167	G23					RNAsep	RGB(0,139,69)	UNKNOWN	FAM	NFQ-MGB
168	G24					RNAsep	RGB(0,139,69)	UNKNOWN	FAM	NFQ-MGB
169	H1	64	RGB(255,127,0)			N1	RGB(176,23,31)	UNKNOWN	FAM	NFQ-MGB
170	H2	72	RGB(142,142,56)			N1	RGB(176,23,31)	UNKNOWN	FAM	NFQ-MGB
171	H3	80	RGB(139,137,112)			N1	RGB(176,23,31)	UNKNOWN	FAM	NFQ-MGB
172	H4					N1	RGB(176,23,31)	UNKNOWN	FAM	NFQ-MGB
173	H5					N1	RGB(176,23,31)	UNKNOWN	FAM	NFQ-MGB
174	H6					N1	RGB(176,23,31)	UNKNOWN	FAM	NFQ-MGB
175	H7					N1	RGB(176,23,31)	UNKNOWN	FAM	NFQ-MGB
176	H8					N1	RGB(176,23,31)	UNKNOWN	FAM	NFQ-MGB
177	H9	64	RGB(255,127,0)			N2	RGB(0,0,255)	UNKNOWN	FAM	NFQ-MGB
178	H10	72	RGB(142,142,56)			N2	RGB(0,0,255)	UNKNOWN	FAM	NFQ-MGB
179	H11	80	RGB(139,137,112)			N2	RGB(0,0,255)	UNKNOWN	FAM	NFQ-MGB
180	H12					N2	RGB(0,0,255)	UNKNOWN	FAM	NFQ-MGB
181	H13					N2	RGB(0,0,255)	UNKNOWN	FAM	NFQ-MGB
182	H14					N2	RGB(0,0,255)	UNKNOWN	FAM	NFQ-MGB
183	H15					N2	RGB(0,0,255)	UNKNOWN	FAM	NFQ-MGB
184	H16					N2	RGB(0,0,255)	UNKNOWN	FAM	NFQ-MGB
185	H17	64	RGB(255,127,0)			RNAsep	RGB(0,139,69)	UNKNOWN	FAM	NFQ-MGB
186	H18	72	RGB(142,142,56)			RNAsep	RGB(0,139,69)	UNKNOWN	FAM	NFQ-MGB
187	H19	80	RGB(139,137,112)			RNAsep	RGB(0,139,69)	UNKNOWN	FAM	NFQ-MGB
188	H20					RNAsep	RGB(0,139,69)	UNKNOWN	FAM	NFQ-MGB
189	H21					RNAsep	RGB(0,139,69)	UNKNOWN	FAM	NFQ-MGB
190	H22					RNAsep	RGB(0,139,69)	UNKNOWN	FAM	NFQ-MGB
191	H23					RNAsep	RGB(0,139,69)	UNKNOWN	FAM	NFQ-MGB
192	H24					RNAsep	RGB(0,139,69)	UNKNOWN	FAM	NFQ-MGB
193	I1	65	RGB(139,137,112)			N1	RGB(176,23,31)	UNKNOWN	FAM	NFQ-MGB
194	I2	73	RGB(238,44,44)			N1	RGB(176,23,31)	UNKNOWN	FAM	NFQ-MGB
195	I3	81	RGB(238,121,66)			N1	RGB(176,23,31)	UNKNOWN	FAM	NFQ-MGB
196	I4					N1	RGB(176,23,31)	UNKNOWN	FAM	NFQ-MGB
197	I5					N1	RGB(176,23,31)	UNKNOWN	FAM	NFQ-MGB
198	I6					N1	RGB(176,23,31)	UNKNOWN	FAM	NFQ-MGB
199	I7					N1	RGB(176,23,31)	UNKNOWN	FAM	NFQ-MGB
200	I8					N1	RGB(176,23,31)	NTC	FAM	NFQ-MGB
201	I9	65	RGB(139,137,112)			N2	RGB(0,0,255)	UNKNOWN	FAM	NFQ-MGB
202	I10	73	RGB(238,44,44)			N2	RGB(0,0,255)	UNKNOWN	FAM	NFQ-MGB
203	I11	81	RGB(238,121,66)			N2	RGB(0,0,255)	UNKNOWN	FAM	NFQ-MGB
204	I12					N2	RGB(0,0,255)	UNKNOWN	FAM	NFQ-MGB
205	I13					N2	RGB(0,0,255)	UNKNOWN	FAM	NFQ-MGB
206	I14					N2	RGB(0,0,255)	UNKNOWN	FAM	NFQ-MGB
207	I15					N2	RGB(0,0,255)	UNKNOWN	FAM	NFQ-MGB
208	I16					N2	RGB(0,0,255)	NTC	FAM	NFQ-MGB
209	I17	65	RGB(139,137,112)			RNAsep	RGB(0,139,69)	UNKNOWN	FAM	NFQ-MGB
210	I18	73	RGB(238,44,44)			RNAsep	RGB(0,139,69)	UNKNOWN	FAM	NFQ-MGB
211	I19	81	RGB(238,121,66)			RNAsep	RGB(0,139,69)	UNKNOWN	FAM	NFQ-MGB
212	I20					RNAsep	RGB(0,139,69)	UNKNOWN	FAM	NFQ-MGB
213	I21					RNAsep	RGB(0,139,69)	UNKNOWN	FAM	NFQ-MGB
214	I22					RNAsep	RGB(0,139,69)	UNKNOWN	FAM	NFQ-MGB
215	I23					RNAsep	RGB(0,139,69)	UNKNOWN	FAM	NFQ-MGB
216	I24					RNAsep	RGB(0,139,69)	NTC	FAM	NFQ-MGB
217	J1	65	RGB(139,137,112)			N1	RGB(176,23,31)	UNKNOWN	FAM	NFQ-MGB
218	J2	73	RGB(238,44,44)			N1	RGB(176,23,31)	UNKNOWN	FAM	NFQ-MGB
219	J3	81	RGB(238,121,66)			N1	RGB(176,23,31)	UNKNOWN	FAM	NFQ-MGB
220	J4					N1	RGB(176,23,31)	UNKNOWN	FAM	NFQ-MGB
221	J5					N1	RGB(176,23,31)	UNKNOWN	FAM	NFQ-MGB
222	J6					N1	RGB(176,23,31)	UNKNOWN	FAM	NFQ-MGB
223	J7					N1	RGB(176,23,31)	UNKNOWN	FAM	NFQ-MGB
224	J8					N1	RGB(176,23,31)	NTC	FAM	NFQ-MGB
225	J9	65	RGB(139,137,112)			N2	RGB(0,0,255)	UNKNOWN	FAM	NFQ-MGB
226	J10	73	RGB(238,44,44)			N2	RGB(0,0,255)	UNKNOWN	FAM	NFQ-MGB
227	J11	81	RGB(238,121,66)			N2	RGB(0,0,255)	UNKNOWN	FAM	NFQ-MGB
228	J12					N2	RGB(0,0,255)	UNKNOWN	FAM	NFQ-MGB
229	J13					N2	RGB(0,0,255)	UNKNOWN	FAM	NFQ-MGB
230	J14					N2	RGB(0,0,255)	UNKNOWN	FAM	NFQ-MGB
231	J15					N2	RGB(0,0,255)	UNKNOWN	FAM	NFQ-MGB
232	J16					N2	RGB(0,0,255)	NTC	FAM	NFQ-MGB
233	J17	65	RGB(139,137,112)			RNAsep	RGB(0,139,69)	UNKNOWN	FAM	NFQ-MGB
234	J18	73	RGB(238,44,44)			RNAsep	RGB(0,139,69)	UNKNOWN	FAM	NFQ-MGB
235	J19	81	RGB(238,121,66)			RNAsep	RGB(0,139,69)	UNKNOWN	FAM	NFQ-MGB
236	J20					RNAsep	RGB(0,139,69)	UNKNOWN	FAM	NFQ-MGB
237	J21					RNAsep	RGB(0,139,69)	UNKNOWN	FAM	NFQ-MGB
238	J22					RNAsep	RGB(0,139,69)	UNKNOWN	FAM	NFQ-MGB
239	J23					RNAsep	RGB(0,139,69)	UNKNOWN	FAM	NFQ-MGB
240	J24					RNAsep	RGB(0,139,69)	NTC	FAM	NFQ-MGB
241	K1	66	RGB(238,121,66)			N1	RGB(176,23,31)	UNKNOWN	FAM	NFQ-MGB
242	K2	74	RGB(51,161,201)			N1	RGB(176,23,31)	UNKNOWN	FAM	NFQ-MGB
243	K3	82	RGB(142,56,142)			N1	RGB(176,23,31)	UNKNOWN	FAM	NFQ-MGB
244	K4					N1	RGB(176,23,31)	UNKNOWN	FAM	NFQ-MGB
245	K5					N1	RGB(176,23,31)	UNKNOWN	FAM	NFQ-MGB
246	K6					N1	RGB(176,23,31)	UNKNOWN	FAM	NFQ-MGB
247	K7					N1	RGB(176,23,31)	UNKNOWN	FAM	NFQ-MGB
248	K8	CovN 10-5	RGB(139,137,112)			N1	RGB(176,23,31)	UNKNOWN	FAM	NFQ-MGB
249	K9	66	RGB(238,121,66)			N2	RGB(0,0,255)	UNKNOWN	FAM	NFQ-MGB
250	K10	74	RGB(51,161,201)			N2	RGB(0,0,255)	UNKNOWN	FAM	NFQ-MGB
251	K11	82	RGB(142,56,142)			N2	RGB(0,0,255)	UNKNOWN	FAM	NFQ-MGB
252	K12					N2	RGB(0,0,255)	UNKNOWN	FAM	NFQ-MGB
253	K13					N2	RGB(0,0,255)	UNKNOWN	FAM	NFQ-MGB
254	K14					N2	RGB(0,0,255)	UNKNOWN	FAM	NFQ-MGB
255	K15					N2	RGB(0,0,255)	UNKNOWN	FAM	NFQ-MGB
256	K16	CovN 10-5	RGB(139,137,112)			N2	RGB(0,0,255)	UNKNOWN	FAM	NFQ-MGB
257	K17	66	RGB(238,121,66)			RNAsep	RGB(0,139,69)	UNKNOWN	FAM	NFQ-MGB
258	K18	74	RGB(51,161,201)			RNAsep	RGB(0,139,69)	UNKNOWN	FAM	NFQ-MGB
259	K19	82	RGB(142,56,142)			RNAsep	RGB(0,139,69)	UNKNOWN	FAM	NFQ-MGB
260	K20					RNAsep	RGB(0,139,69)	UNKNOWN	FAM	NFQ-MGB
261	K21					RNAsep	RGB(0,139,69)	UNKNOWN	FAM	NFQ-MGB
262	K22					RNAsep	RGB(0,139,69)	UNKNOWN	FAM	NFQ-MGB
263	K23					RNAsep	RGB(0,139,69)	UNKNOWN	FAM	NFQ-MGB
264	K24					RNAsep	RGB(0,139,69)	UNKNOWN	FAM	NFQ-MGB
265	L1	66	RGB(238,121,66)			N1	RGB(176,23,31)	UNKNOWN	FAM	NFQ-MGB
266	L2	74	RGB(51,161,201)			N1	RGB(176,23,31)	UNKNOWN	FAM	NFQ-MGB
267	L3	82	RGB(142,56,142)			N1	RGB(176,23,31)	UNKNOWN	FAM	NFQ-MGB
268	L4					N1	RGB(176,23,31)	UNKNOWN	FAM	NFQ-MGB
269	L5					N1	RGB(176,23,31)	UNKNOWN	FAM	NFQ-MGB
270	L6					N1	RGB(176,23,31)	UNKNOWN	FAM	NFQ-MGB
271	L7					N1	RGB(176,23,31)	UNKNOWN	FAM	NFQ-MGB
272	L8	CovN 10-5	RGB(139,137,112)			N1	RGB(176,23,31)	UNKNOWN	FAM	NFQ-MGB
273	L9	66	RGB(238,121,66)			N2	RGB(0,0,255)	UNKNOWN	FAM	NFQ-MGB
274	L10	74	RGB(51,161,201)			N2	RGB(0,0,255)	UNKNOWN	FAM	NFQ-MGB
275	L11	82	RGB(142,56,142)			N2	RGB(0,0,255)	UNKNOWN	FAM	NFQ-MGB
276	L12					N2	RGB(0,0,255)	UNKNOWN	FAM	NFQ-MGB
277	L13					N2	RGB(0,0,255)	UNKNOWN	FAM	NFQ-MGB
278	L14					N2	RGB(0,0,255)	UNKNOWN	FAM	NFQ-MGB
279	L15					N2	RGB(0,0,255)	UNKNOWN	FAM	NFQ-MGB
280	L16	CovN 10-5	RGB(139,137,112)			N2	RGB(0,0,255)	UNKNOWN	FAM	NFQ-MGB
281	L17	66	RGB(238,121,66)			RNAsep	RGB(0,139,69)	UNKNOWN	FAM	NFQ-MGB
282	L18	74	RGB(51,161,201)			RNAsep	RGB(0,139,69)	UNKNOWN	FAM	NFQ-MGB
283	L19	82	RGB(142,56,142)			RNAsep	RGB(0,139,69)	UNKNOWN	FAM	NFQ-MGB
284	L20					RNAsep	RGB(0,139,69)	UNKNOWN	FAM	NFQ-MGB
285	L21					RNAsep	RGB(0,139,69)	UNKNOWN	FAM	NFQ-MGB
286	L22					RNAsep	RGB(0,139,69)	UNKNOWN	FAM	NFQ-MGB
287	L23					RNAsep	RGB(0,139,69)	UNKNOWN	FAM	NFQ-MGB
288	L24					RNAsep	RGB(0,139,69)	UNKNOWN	FAM	NFQ-MGB
289	M1	67	RGB(142,56,142)			N1	RGB(176,23,31)	UNKNOWN	FAM	NFQ-MGB
290	M2	75	RGB(238,18,137)			N1	RGB(176,23,31)	UNKNOWN	FAM	NFQ-MGB
291	M3	83	RGB(198,113,113)			N1	RGB(176,23,31)	UNKNOWN	FAM	NFQ-MGB
292	M4					N1	RGB(176,23,31)	UNKNOWN	FAM	NFQ-MGB
293	M5					N1	RGB(176,23,31)	UNKNOWN	FAM	NFQ-MGB
294	M6					N1	RGB(176,23,31)	UNKNOWN	FAM	NFQ-MGB
295	M7					N1	RGB(176,23,31)	UNKNOWN	FAM	NFQ-MGB
296	M8	CovN10-4	RGB(238,121,66)			N1	RGB(176,23,31)	UNKNOWN	FAM	NFQ-MGB
297	M9	67	RGB(142,56,142)			N2	RGB(0,0,255)	UNKNOWN	FAM	NFQ-MGB
298	M10	75	RGB(238,18,137)			N2	RGB(0,0,255)	UNKNOWN	FAM	NFQ-MGB
299	M11	83	RGB(198,113,113)			N2	RGB(0,0,255)	UNKNOWN	FAM	NFQ-MGB
300	M12					N2	RGB(0,0,255)	UNKNOWN	FAM	NFQ-MGB
301	M13					N2	RGB(0,0,255)	UNKNOWN	FAM	NFQ-MGB
302	M14					N2	RGB(0,0,255)	UNKNOWN	FAM	NFQ-MGB
303	M15					N2	RGB(0,0,255)	UNKNOWN	FAM	NFQ-MGB
304	M16	CovN10-4	RGB(238,121,66)			N2	RGB(0,0,255)	UNKNOWN	FAM	NFQ-MGB
305	M17	67	RGB(142,56,142)			RNAsep	RGB(0,139,69)	UNKNOWN	FAM	NFQ-MGB
306	M18	75	RGB(238,18,137)			RNAsep	RGB(0,139,69)	UNKNOWN	FAM	NFQ-MGB
307	M19	83	RGB(198,113,113)			RNAsep	RGB(0,139,69)	UNKNOWN	FAM	NFQ-MGB
308	M20					RNAsep	RGB(0,139,69)	UNKNOWN	FAM	NFQ-MGB
309	M21					RNAsep	RGB(0,139,69)	UNKNOWN	FAM	NFQ-MGB
310	M22					RNAsep	RGB(0,139,69)	UNKNOWN	FAM	NFQ-MGB
311	M23					RNAsep	RGB(0,139,69)	UNKNOWN	FAM	NFQ-MGB
312	M24					RNAsep	RGB(0,139,69)	UNKNOWN	FAM	NFQ-MGB
313	N1	67	RGB(142,56,142)			N1	RGB(176,23,31)	UNKNOWN	FAM	NFQ-MGB
314	N2	75	RGB(238,18,137)			N1	RGB(176,23,31)	UNKNOWN	FAM	NFQ-MGB
315	N3	83	RGB(198,113,113)			N1	RGB(176,23,31)	UNKNOWN	FAM	NFQ-MGB
316	N4					N1	RGB(176,23,31)	UNKNOWN	FAM	NFQ-MGB
317	N5					N1	RGB(176,23,31)	UNKNOWN	FAM	NFQ-MGB
318	N6					N1	RGB(176,23,31)	UNKNOWN	FAM	NFQ-MGB
319	N7					N1	RGB(176,23,31)	UNKNOWN	FAM	NFQ-MGB
320	N8	CovN10-4	RGB(238,121,66)			N1	RGB(176,23,31)	UNKNOWN	FAM	NFQ-MGB
321	N9	67	RGB(142,56,142)			N2	RGB(0,0,255)	UNKNOWN	FAM	NFQ-MGB
322	N10	75	RGB(238,18,137)			N2	RGB(0,0,255)	UNKNOWN	FAM	NFQ-MGB
323	N11	83	RGB(198,113,113)			N2	RGB(0,0,255)	UNKNOWN	FAM	NFQ-MGB
324	N12					N2	RGB(0,0,255)	UNKNOWN	FAM	NFQ-MGB
325	N13					N2	RGB(0,0,255)	UNKNOWN	FAM	NFQ-MGB
326	N14					N2	RGB(0,0,255)	UNKNOWN	FAM	NFQ-MGB
327	N15					N2	RGB(0,0,255)	UNKNOWN	FAM	NFQ-MGB
328	N16	CovN10-4	RGB(238,121,66)			N2	RGB(0,0,255)	UNKNOWN	FAM	NFQ-MGB
329	N17	67	RGB(142,56,142)			RNAsep	RGB(0,139,69)	UNKNOWN	FAM	NFQ-MGB
330	N18	75	RGB(238,18,137)			RNAsep	RGB(0,139,69)	UNKNOWN	FAM	NFQ-MGB
331	N19	83	RGB(198,113,113)			RNAsep	RGB(0,139,69)	UNKNOWN	FAM	NFQ-MGB
332	N20					RNAsep	RGB(0,139,69)	UNKNOWN	FAM	NFQ-MGB
333	N21					RNAsep	RGB(0,139,69)	UNKNOWN	FAM	NFQ-MGB
334	N22					RNAsep	RGB(0,139,69)	UNKNOWN	FAM	NFQ-MGB
335	N23					RNAsep	RGB(0,139,69)	UNKNOWN	FAM	NFQ-MGB
336	N24					RNAsep	RGB(0,139,69)	UNKNOWN	FAM	NFQ-MGB
337	O1	68	RGB(198,113,113)			N1	RGB(176,23,31)	UNKNOWN	FAM	NFQ-MGB
338	O2	76	RGB(176,23,31)			N1	RGB(176,23,31)	UNKNOWN	FAM	NFQ-MGB
339	O3	84	RGB(0,245,255)			N1	RGB(176,23,31)	UNKNOWN	FAM	NFQ-MGB
340	O4					N1	RGB(176,23,31)	UNKNOWN	FAM	NFQ-MGB
341	O5					N1	RGB(176,23,31)	UNKNOWN	FAM	NFQ-MGB
342	O6					N1	RGB(176,23,31)	UNKNOWN	FAM	NFQ-MGB
343	O7					N1	RGB(176,23,31)	UNKNOWN	FAM	NFQ-MGB
344	O8	CovN 10-2	RGB(142,56,142)			N1	RGB(176,23,31)	UNKNOWN	FAM	NFQ-MGB
345	O9	68	RGB(198,113,113)			N2	RGB(0,0,255)	UNKNOWN	FAM	NFQ-MGB
346	O10	76	RGB(176,23,31)			N2	RGB(0,0,255)	UNKNOWN	FAM	NFQ-MGB
347	O11	84	RGB(0,245,255)			N2	RGB(0,0,255)	UNKNOWN	FAM	NFQ-MGB
348	O12					N2	RGB(0,0,255)	UNKNOWN	FAM	NFQ-MGB
349	O13					N2	RGB(0,0,255)	UNKNOWN	FAM	NFQ-MGB
350	O14					N2	RGB(0,0,255)	UNKNOWN	FAM	NFQ-MGB
351	O15					N2	RGB(0,0,255)	UNKNOWN	FAM	NFQ-MGB
352	O16	CovN 10-2	RGB(142,56,142)			N2	RGB(0,0,255)	UNKNOWN	FAM	NFQ-MGB
353	O17	68	RGB(198,113,113)			RNAsep	RGB(0,139,69)	UNKNOWN	FAM	NFQ-MGB
354	O18	76	RGB(176,23,31)			RNAsep	RGB(0,139,69)	UNKNOWN	FAM	NFQ-MGB
355	O19	84	RGB(0,245,255)			RNAsep	RGB(0,139,69)	UNKNOWN	FAM	NFQ-MGB
356	O20					RNAsep	RGB(0,139,69)	UNKNOWN	FAM	NFQ-MGB
357	O21					RNAsep	RGB(0,139,69)	UNKNOWN	FAM	NFQ-MGB
358	O22					RNAsep	RGB(0,139,69)	UNKNOWN	FAM	NFQ-MGB
359	O23					RNAsep	RGB(0,139,69)	UNKNOWN	FAM	NFQ-MGB
360	O24	HeLa	RGB(198,113,113)			RNAsep	RGB(0,139,69)	UNKNOWN	FAM	NFQ-MGB
361	P1	68	RGB(198,113,113)			N1	RGB(176,23,31)	UNKNOWN	FAM	NFQ-MGB
362	P2	76	RGB(176,23,31)			N1	RGB(176,23,31)	UNKNOWN	FAM	NFQ-MGB
363	P3	84	RGB(0,245,255)			N1	RGB(176,23,31)	UNKNOWN	FAM	NFQ-MGB
364	P4					N1	RGB(176,23,31)	UNKNOWN	FAM	NFQ-MGB
365	P5					N1	RGB(176,23,31)	UNKNOWN	FAM	NFQ-MGB
366	P6					N1	RGB(176,23,31)	UNKNOWN	FAM	NFQ-MGB
367	P7					N1	RGB(176,23,31)	UNKNOWN	FAM	NFQ-MGB
368	P8	CovN 10-2	RGB(142,56,142)			N1	RGB(176,23,31)	UNKNOWN	FAM	NFQ-MGB
369	P9	68	RGB(198,113,113)			N2	RGB(0,0,255)	UNKNOWN	FAM	NFQ-MGB
370	P10	76	RGB(176,23,31)			N2	RGB(0,0,255)	UNKNOWN	FAM	NFQ-MGB
371	P11	84	RGB(0,245,255)			N2	RGB(0,0,255)	UNKNOWN	FAM	NFQ-MGB
372	P12					N2	RGB(0,0,255)	UNKNOWN	FAM	NFQ-MGB
373	P13					N2	RGB(0,0,255)	UNKNOWN	FAM	NFQ-MGB
374	P14					N2	RGB(0,0,255)	UNKNOWN	FAM	NFQ-MGB
375	P15					N2	RGB(0,0,255)	UNKNOWN	FAM	NFQ-MGB
376	P16	CovN 10-2	RGB(142,56,142)			N2	RGB(0,0,255)	UNKNOWN	FAM	NFQ-MGB
377	P17	68	RGB(198,113,113)			RNAsep	RGB(0,139,69)	UNKNOWN	FAM	NFQ-MGB
378	P18	76	RGB(176,23,31)			RNAsep	RGB(0,139,69)	UNKNOWN	FAM	NFQ-MGB
379	P19	84	RGB(0,245,255)			RNAsep	RGB(0,139,69)	UNKNOWN	FAM	NFQ-MGB
380	P20					RNAsep	RGB(0,139,69)	UNKNOWN	FAM	NFQ-MGB
381	P21					RNAsep	RGB(0,139,69)	UNKNOWN	FAM	NFQ-MGB
382	P22					RNAsep	RGB(0,139,69)	UNKNOWN	FAM	NFQ-MGB
383	P23					RNAsep	RGB(0,139,69)	UNKNOWN	FAM	NFQ-MGB
384	P24	HeLa	RGB(198,113,113)			RNAsep	RGB(0,139,69)	UNKNOWN	FAM	NFQ-MGB

## Sheet: Raw Data
Block Type	384-Well Block
Calibration Background is expired	No
Calibration Background performed on	07-16-2019
Calibration Pure Dye ABY is expired	No
Calibration Pure Dye ABY performed on	07-16-2019
Calibration Pure Dye CY5 is expired	No
Calibration Pure Dye CY5 performed on	07-16-2019
Calibration Pure Dye FAM is expired	No
Calibration Pure Dye FAM performed on	07-16-2019
Calibration Pure Dye JUN is expired	No
Calibration Pure Dye JUN performed on	07-16-2019
Calibration Pure Dye MUSTANG PURPLE is expired	No
Calibration Pure Dye MUSTANG PURPLE performed on	07-16-2019
Calibration Pure Dye NED is expired	No
Calibration Pure Dye NED performed on	07-16-2019
Calibration Pure Dye ROX is expired	No
Calibration Pure Dye ROX performed on	07-16-2019
Calibration Pure Dye SYBR is expired	No
Calibration Pure Dye SYBR performed on	07-16-2019
Calibration Pure Dye TAMRA is expired	No
Calibration Pure Dye TAMRA performed on	07-16-2019
Calibration Pure Dye VIC is expired	No
Calibration Pure Dye VIC performed on	07-16-2019
Calibration ROI is expired	No
Calibration ROI performed on	07-16-2019
Calibration Uniformity is expired	No
Calibration Uniformity performed on	07-16-2019
Chemistry	TAQMAN
Date Created	2020-05-23 08:25:35 AM PDT
Experiment File Undeterminedme	D:\Users\INSTR-USER\Desktop\Covid19\runs\230520\230520_TaqMan_IAG_P2_all.eds
Experiment Undeterminedme	2020-05-08_081510
Experiment Run End Time	2020-05-23 05:14:33 AM PDT
Experiment Type	Standard Curve
Instrument Undeterminedme	272531255
Instrument Serial Number	272531255
Instrument Type	QuantStudio™ 5 System
Passive Reference	ROX
Post-read Stage/Step
Pre-read Stage/Step
Quantification Cycle Method	Ct
SigUndeterminedl Smoothing On	true
Stage/ Cycle where Ct AUndeterminedlysis is performed	Stage2, Step2
Well	Well Position	Cycle	x1-m1	x2-m2	x3-m3	x4-m4	x5-m5
1	A01	1	-29.2630149929537	47429	173112	1.0825e+06	1592.16
2	A02	1	32.1013393571538	41965.7	176836	1.02753e+06	1524.8
3	A03	1	32.7932388987324	36585.4	175338	956317	1411.55
4	A04	1	35.0091443249789	34862.7	182913	946042	2877.72
5	A05	1	-73.0914247778146	1414.79	473.872	1329.94	5040.69
6	A06	1	4.3218328184671	1843.26	-359.986	1925.89	4735.8
7	A07	1	6.4893398141362	555.349	-305.581	708.977	3724.4
8	A08	1	0.355744983633031	693.068	605.255	1000.94	2467.55
9	A09	1	1.26639860236173	34610.2	263315	1.14906e+06	-3764.3
10	A10	1	36.8367491872364	27514.3	226574	962439	-2297.1
11	A11	1	-0.267735424668444	24569.6	214080	892463	-3024.35
12	A12	1	3.5456471434245	27469.5	230052	955450	769.684
13	A13	1	2.04843493278713	-1016.15	-188.754	-191.203	-1904.9
14	A14	1	4.46438667400344	-1347.58	-516.102	-725.726	-1934.49
15	A15	1	0.358013929156641	1410.27	444.961	1352.79	5522.69
16	A16	1	-0.532759428035206	941.367	-248.789	1118.14	4076.13
17	A17	1	6.7459665124934	28017.4	256368	1.1438e+06	-2485.22
18	A18	1	14.440352678836	25963.5	230589	1.06534e+06	-2539.74
19	A19	1	9.06963087919939	25158.5	206594	975512	-518.072
20	A20	1	-7.26027479315917	25940.4	198409	987456	-122.039
21	A21	1	-7.88952990336747	1331.52	906.939	1766.75	4768.95
22	A22	1	1.55233124319329	2276.48	425.245	1179.87	4700.19
23	A23	1	0.470449956732409	1929.17	867.98	2129.79	5367.67
24	A24	1	6.32888050885958	2502.87	721.599	2018	8017.78
25	B01	1	9.39632261476572	48160.4	186235	1.11696e+06	4942.33
26	B02	1	46.0231739895021	39304.4	176865	998384	3420.78
27	B03	1	38.4395713187168	35883	182952	961387	5231.09
28	B04	1	46.5158165449238	32272.8	180888	896852	3429.01
29	B05	1	46.6270207234152	1566.25	645.525	1965.92	9272.93
30	B06	1	3.23316200632416	1765.41	1412.26	2782.52	9476.26
31	B07	1	3.30307986372691	1132.64	923.738	4540.58	11554.2
32	B08	1	5.61368233288749	1698.78	734.034	3680.27	9574.14
33	B09	1	-1.50342907718232	38178.2	299066	1.24692e+06	3598.56
34	B10	1	37.0637816426188	29600.1	246371	987701	4983.85
35	B11	1	0.010696978602482	27719.2	239329	945767	1989.04
36	B12	1	-3.37187170044899	26431.2	234830	927030	3489.14
37	B13	1	-0.338463249916913	2019.82	1059.93	3636.35	9205.28
38	B14	1	-0.97610193492892	1219.35	1173.05	2729.35	9484.32
39	B15	1	2.809793721809	1507.73	1545.52	4939.6	11599
40	B16	1	1.64347850605645	1757.13	1452.56	3060.43	11570.2
41	B17	1	27.5842587577504	29401.2	276211	1.16889e+06	1567.65
42	B18	1	30.0764595856531	28782.3	255545	1.1137e+06	2707.52
43	B19	1	29.4479288757025	27483	232950	1.04524e+06	3955.21
44	B20	1	28.0029219431494	26385.7	207305	978146	4907.29
45	B21	1	30.9080765970057	1875.64	540.664	2748.39	10786.7
46	B22	1	-0.710337231197173	1443.08	1279.71	2031.11	10729.7
47	B23	1	5.2393529256733	1665.76	671.424	2625.29	9051.62
48	B24	1	-0.498102235412716	441.2	173.903	1896.08	5549.04
49	C01	1	42.3704600583656	49158.7	198777	1.15933e+06	5201.19
50	C02	1	34.3970208611431	42361.3	194895	1.05588e+06	4635.34
51	C03	1	54.877570259835	39409.7	209127	1.06439e+06	1569.43
52	C04	1	42.7766640475088	36234.6	208540	994783	3512
53	C05	1	45.2065441089399	1954.05	596.878	1504.18	10563.2
54	C06	1	0.131017962225087	2327.82	918.657	3751.24	13448.2
55	C07	1	-2.69447800294711	2478.49	1678.53	4568.81	13559.4
56	C08	1	-0.444254149112567	1925.18	1227.7	3862.9	10710.5
57	C09	1	22.8261075032037	33838.8	276574	1.107e+06	5607.33
58	C10	1	-0.128316853088108	30349.1	261904	1.02399e+06	7870.31
59	C11	1	3.39238139393274	29202.1	264963	1.02171e+06	1057.09
60	C12	1	1.6050353540727	27091.7	255696	973331	5434.31
61	C13	1	5.78143089658943	1917.05	1575.82	3544.81	12170.7
62	C14	1	3.53915725904835	1858.28	1064.9	3326.47	10768.6
63	C15	1	-0.13670277077199	1240.21	466.136	3425.51	8357.11
64	C16	1	2.54051567598299	1559.94	799.906	2544.46	10869.3
65	C17	1	18.2462262282529	29737.1	277651	1.13295e+06	345.138
66	C18	1	28.1741743654679	29870.4	273792	1165134	5580.44
67	C19	1	25.3934854431441	28350.3	256445	1.12313e+06	1081.88
68	C20	1	18.7773067330236	27866.5	231694	1.0623e+06	1479.03
69	C21	1	10.2131150841619	3124.51	1048.12	4401.41	14315.1
70	C22	1	-0.346128086381668	2881.26	903.507	4144.14	11516.2
71	C23	1	2.01334096989513	2740.44	500.064	3726.54	11506.4
72	C24	1	4.72357677304944	2708.81	756.991	2715.91	12514.9
73	D01	1	39.2393875007797	43911.2	189853	1.08343e+06	2048.11
74	D02	1	57.2879074687935	41188.9	198995	1.03826e+06	5201.32
75	D03	1	67.3707838136311	37639.9	211918	1.04282e+06	491.882
76	D04	1	44.9850019715177	34267.7	214689	993754	3969.81
77	D05	1	55.4399099703928	2588.54	1180.63	3879.14	13014.9
78	D06	1	-2.21531874962284	2089.86	803.294	3272.35	11977.7
79	D07	1	0.276625613326814	1706.62	853.062	4440.23	11823.9
80	D08	1	-2.48532462026924	1505.68	1074.62	4237.11	11802.2
81	D09	1	-2.25985988830098	30779.6	272422	1.0473e+06	3285.69
82	D10	1	-13.9295705092704	29410.9	264623	989676	7944.59
83	D11	1	-1.22696215248288	29750.5	285080	1.0506e+06	2254.1
84	D12	1	1.26784701940278	28159.4	262012	959538	9524.5
85	D13	1	7.55227526076806	1986.79	1004.56	4813.34	13639.2
86	D14	1	-3.15669470567127	1665.31	1395.6	4995.89	11515.7
87	D15	1	0.470681374515152	1594.68	1701.51	3946.47	11697.7
88	D16	1	-2.22383511248017	1839.01	405.562	3075.09	9557.73
89	D17	1	28.1831256390628	29077.4	293702	1.14946e+06	4676.6
90	D18	1	25.7080528703796	27852.1	273712	1.10128e+06	6990.04
91	D19	1	18.5702186216795	27961.3	260804	1.1049e+06	806.173
92	D20	1	20.8837917354676	26996.3	231201	1.01706e+06	2452.39
93	D21	1	13.6200998819336	3612.56	885.002	4191.09	15497.6
94	D22	1	2.26508204606125	2110.23	791.892	5133.76	15229.1
95	D23	1	0.47457196740379	2162.43	489.623	4424.87	14137.5
96	D24	1	3.60662024342946	2511.45	669.59	3889.38	14927.1
97	E01	1	-10.1395772455662	45442.4	201304	1.10811e+06	2928.48
98	E02	1	52.9159208790979	38585.7	200199	1.02997e+06	4645.78
99	E03	1	51.7899259636933	38312.4	221546	1.06141e+06	2358.29
100	E04	1	54.198142023326	38820.6	250405	1.16174e+06	2602
101	E05	1	43.7641244713163	2609.73	698.548	2407.02	11824.4
102	E06	1	35.9029679799337	2212.24	919.047	5007.88	13217.4
103	E07	1	2.71880987601526	2109.07	1759.41	4704.13	11798.5
104	E08	1	-0.839852969118056	2403.54	825.88	5476.28	12750.5
105	E09	1	-2.93218123070756	34245.1	303234	1.14421e+06	5177.2
106	E10	1	-13.8577057600824	29038.2	269420	987143	8343.67
107	E11	1	-2.18588634076104	29745	296880	1.06607e+06	3403.29
108	E12	1	0.0721343984146188	32011.8	318554	1168824	3349.71
109	E13	1	-1.51890532196421	3082.9	2142.55	5586.34	12468.9
110	E14	1	0.861036184025579	2495.15	897.088	3353.91	9409.7
111	E15	1	1.9909170214305	1722.82	702.978	4488.66	11389.9
112	E16	1	3.28831906347887	2341.75	834.527	3203.57	11275.4
113	E17	1	23.1178915388205	28387.3	292474	1.11775e+06	3701.11
114	E18	1	22.1907730535427	27689	274363	1.08902e+06	4545.21
115	E19	1	17.0161182944066	28207.6	275226	1.12477e+06	1001.47
116	E20	1	26.9538101868825	31104.1	281022	1.23656e+06	1080.89
117	E21	1	8.10263040352902	3785.26	615.787	5002.74	17664.2
118	E22	1	-0.530137036097585	3116.14	1427.73	5808.79	17477
119	E23	1	1.22911024578525	3094.57	498.911	4974.61	15990.4
120	E24	1	-0.163560538409911	3548.52	1791.51	4891.38	15233.6
121	F01	1	37.9533078900731	43000.9	204544	1.10868e+06	4062.9
122	F02	1	53.6617813459957	36183.8	197231	988925	4398.89
123	F03	1	51.2999462506973	36926.2	223091	1.04527e+06	2906.84
124	F04	1	54.9540655162041	39277	259794	1.18347e+06	2174.77
125	F05	1	67.983975847987	2245.57	450.745	2407.01	12434.7
126	F06	1	33.7862407248713	2132.52	343.307	3991.05	12659.1
127	F07	1	-0.348755901043205	1533.02	389.832	4876.35	11174.1
128	F08	1	-4.68949480810807	1586.03	858.122	4046.2	12476.3
129	F09	1	0.259911087330238	32011.8	294270	1.08449e+06	5942.62
130	F10	1	1.39326360439372	27571.7	265045	947655	10856.6
131	F11	1	4.73687613650554	29683.1	304800	1.07831e+06	4281.06
132	F12	1	2.9113000489051	32486.9	325476	1.18547e+06	3829.99
133	F13	1	-1.84767326213296	2064.33	1615.1	4609.12	11832.3
134	F14	1	-1.21996723021675	3527.45	4527.46	6944.89	10792.7
135	F15	1	2.00742063587995	2308.64	1517.51	4733.03	15236.5
136	F16	1	3.55124647790763	1799.39	1005.99	2550.74	14005.6
137	F17	1	25.7414482635368	28511.6	300846	1.12628e+06	5324.22
138	F18	1	32.9253269849019	25622	275768	1.07051e+06	5770.08
139	F19	1	21.1920339755684	29078.8	285293	1.14512e+06	1714.97
140	F20	1	7.96077625908947	30813.8	278270	1.2078e+06	1721.14
141	F21	1	25.0007530652128	3131.49	1093.85	5725.45	19423.6
142	F22	1	-5.15957844275954	3984.61	477.597	5734.11	17991
143	F23	1	2.83453814265067	2609.08	1260.78	6517.85	17898.5
144	F24	1	1.04382864479476	3689.98	1052.82	5595.53	21638.4
145	G01	1	44.7326639262856	44198.1	213422	1.14142e+06	3601.81
146	G02	1	63.3576777535727	39585.3	218367	1.08718e+06	1934.01
147	G03	1	54.2720649172898	36606.4	217678	1.00014e+06	6432.55
148	G04	1	50.553122845633	39344	266556	1.20385e+06	2195.74
149	G05	1	1.10045175397045	2131.39	466.409	2966.95	14835.7
150	G06	1	2.81285583118051	2118.9	1182.27	3890.49	9794.93
151	G07	1	-3.19829471049388	2791.9	1233.74	4856.97	10190.5
152	G08	1	48.8410738143061	1559.66	1222.34	4029.18	11414.4
153	G09	1	2.55196199415514	31336.4	294134	1.0844e+06	6351.94
154	G10	1	2.80098140607652	30986.7	306013	1.09052e+06	5097.1
155	G11	1	1.07210469265146	28554.1	290674	1.00442e+06	8279.63
156	G12	1	4.11201515813718	31700.9	331976	1.17828e+06	4166.59
157	G13	1	1.53147080835515	1411.23	1275.65	4845.12	11186.9
158	G14	1	-0.878455459497673	1271.65	895.949	3688.74	5165.72
159	G15	1	-3.85556648753754	1866.39	1347.44	4488.42	12992
160	G16	1	0.707585098682557	2053.35	-11.426	2867.25	15112.3
161	G17	1	24.4189799021865	31679.6	334494	1.25501e+06	2390.23
162	G18	1	50.5367750647169	29667.1	319879	1.23688e+06	1036.25
163	G19	1	19.0760245578244	26136.1	268628	1.05456e+06	4876.82
164	G20	1	10.922318216999	30356	283932	1.20452e+06	1960.85
165	G21	1	-2.37867420176144	2595.74	1797.82	6083.34	17311.3
166	G22	1	0.997690310222424	2561.13	1044.87	6836.28	21216.4
167	G23	1	4.82932207910881	3353.53	1373.84	5582.4	21187.9
168	G24	1	1.9381340096129	2657.32	559.634	5344.29	20111.8
169	H01	1	43.6599101619022	40722.8	198453	1.06021e+06	2800.59
170	H02	1	53.1759768283459	39892	220160	1.08932e+06	1338.72
171	H03	1	-105.378322665899	35350	218067	998031	4817.06
172	H04	1	39.5300080643738	33330.6	231304	1.05262e+06	1104.2
173	H05	1	-3.28505239276546	2113.41	560.966	4105	16241
174	H06	1	4.36879141219242	2252.26	222.941	5823.42	18860
175	H07	1	2.63979076615669	2055.35	1171.31	4686.11	13725.7
176	H08	1	41.5716548850437	1649.16	1051.88	3952.62	10657.3
177	H09	1	1.82380055981594	29873.3	289281	1.05006e+06	7422.97
178	H10	1	3.66794099017397	29882.9	295641	1.05085e+06	4994.02
179	H11	1	8.09128513106907	29031.3	293019	1.01007e+06	7269.19
180	H12	1	1.94257878822964	32350.1	343498	1217737	2910.49
181	H13	1	0.513447211231778	1580.76	1733.76	4379.95	12262.3
182	H14	1	2.67735767765998	1281.43	1469.36	3682.7	9254.52
183	H15	1	-1.60277207736817	1992.39	1410.79	5821.96	14564.1
184	H16	1	0.40295721898201	6185.95	6129.46	10301.2	22406.9
185	H17	1	20.8682847798809	27882.9	302773	1.11379e+06	10079.3
186	H18	1	34.4227642941569	27483.5	296935	1.12165e+06	925.778
187	H19	1	32.609330993922	25337.5	260717	1.01447e+06	5057.09
188	H20	1	25.5918193729012	28056.1	276466	1.16786e+06	-87.0904
189	H21	1	5.27363824107169	2315.04	1255.32	6302.57	17428
190	H22	1	-0.922052850202363	2615.94	1115.49	6976.51	18472.2
191	H23	1	1.62942769337906	2888.65	1143.7	7009.69	19068.3
192	H24	1	-4.51052055313903	2222.29	966.902	5797.68	21263.5
193	I01	1	53.4945807956838	43579.4	207037	1.1037e+06	5378.69
194	I02	1	63.0786686673787	39974.1	225814	1.12034e+06	2468.82
195	I03	1	48.9990946146863	37332	225226	1.0298e+06	4202.38
196	I04	1	22.9643474774489	38217.9	265155	1.18678e+06	825.394
197	I05	1	-0.134959698314105	1770.56	424.535	3380.52	15955.4
198	I06	1	0.992662303756333	1980.45	1276.73	6217.75	18025.2
199	I07	1	-1.53584984177769	1482.23	919.761	4506.73	13835
200	I08	1	45.2315708864858	32596.8	290321	1.0698e+06	4531.93
201	I09	1	-2.03667684840821	32096.4	303190	1.09752e+06	6738.42
202	I10	1	-0.24852441571602	29782	301171	1.0717e+06	4111.73
203	I11	1	4.71018603456605	27924.1	286929	987156	8128.27
204	I12	1	4.6741004100104	32442.1	337409	1.19747e+06	1142.88
205	I13	1	-2.35961998709627	1670.68	1490.24	5647	14076.4
206	I14	1	0.845467275930787	539.528	1303.07	4545.22	8731.08
207	I15	1	1.07173349974119	1989.23	1056.21	4329.93	15239.5
208	I16	1	-0.613365669614723	27386.2	279520	998904	2277.77
209	I17	1	26.0040681405308	28470.9	316384	1169806	4762.11
210	I18	1	19.4378699993154	27264.6	306651	1.17254e+06	1208.57
211	I19	1	14.9362781955756	26107.3	268078	1.04134e+06	4929.09
212	I20	1	26.7073622707271	28911.1	276070	1175545	1611.21
213	I21	1	-1.24810364015821	2824.69	1778.12	4971.92	16366.7
214	I22	1	-1.22703757351974	2372.83	1786.76	6644.58	17244.8
215	I23	1	3.86148404943469	2517.26	957.119	3032.16	17040
216	I24	1	-8.81782081899291	27919.2	187487	987020	-410.516
217	J01	1	47.0757796547819	43019.6	203559	1.07918e+06	3928.47
218	J02	1	58.8162567927352	39104.7	218993	1.09137e+06	1241.07
219	J03	1	57.7253371300726	35946.6	222012	1.01986e+06	3568.55
220	J04	1	49.6974494855676	39710.6	267473	1.2014e+06	2074.4
221	J05	1	-1.2585772058801	2325.2	546.36	4830.87	16647.4
222	J06	1	-0.321151994466163	2785.48	1131.72	5533.74	18307.1
223	J07	1	-2.31802253342175	3411.58	1960.13	6847.66	15148.1
224	J08	1	43.1394888680402	35407.1	313235	1.17084e+06	3400.87
225	J09	1	5.20487896206168	30402.1	287735	1.04574e+06	5702.24
226	J10	1	3.14890447281186	29939.8	298812	1.06459e+06	3376.09
227	J11	1	3.43321579034273	27968.2	282068	978711	6344.11
228	J12	1	-0.820750706021954	31779	326076	1.16369e+06	2456.64
229	J13	1	-2.45449699049732	1401.66	1568.86	3885.84	10380
230	J14	1	0.584749596680012	2589.09	2157.74	4958.02	10354.8
231	J15	1	-2.69276337389147	1699.37	1099.13	3048.2	13745.6
232	J16	1	3.11380049761556	28018.3	275085	985463	3531.86
233	J17	1	26.9065724886609	27288.6	307339	1.13671e+06	6290.05
234	J18	1	26.6803774722785	28492.6	299510	1.14095e+06	1658.43
235	J19	1	23.8580494407174	27900.8	277209	1.0858e+06	3391.86
236	J20	1	15.7540150024133	28630	279965	1.19369e+06	1614.7
237	J21	1	-2.25964754051483	2848.02	2402.93	6251.08	16819.1
238	J22	1	-1.33850962157567	2418.24	1046.34	5255.54	16327.7
239	J23	1	1.60248846260538	2756.82	306.944	1494.05	14898.2
240	J24	1	30.6353765991685	28600.3	189053	1.00677e+06	-464.862
241	K01	1	50.5655738038217	41200.2	194255	1.03684e+06	4168.05
242	K02	1	56.7820287874906	39731.5	206500	1.03677e+06	4735.68
243	K03	1	-45.2831712805764	37984.1	217410	1.01473e+06	5310.04
244	K04	1	66.1527623322854	40970.7	270567	1.23275e+06	1043.92
245	K05	1	-2.1240928777911	2188.54	1133.01	4635.87	17889.7
246	K06	1	0.578780177084809	2867.48	1148.87	7274	18010.4
247	K07	1	-1.16242010036467	2556.95	1208.87	6357.6	17489.5
248	K08	1	50.6247757467254	32733	290692	1.08843e+06	3786.3
249	K09	1	3.73713980585671	32683.6	297411	1.09899e+06	6103.18
250	K10	1	4.53532900033679	29443.3	278359	996946	8113.93
251	K11	1	3.21461110044675	27583.4	279424	982752	5533.96
252	K12	1	2.25871065165575	32257.2	322273	1.16377e+06	1090.82
253	K13	1	-2.06358554105736	2317.88	1626.32	5355.36	12769
254	K14	1	0.854214591183336	1559.12	1280.55	4515.13	12092.6
255	K15	1	-0.51837133096933	1760.15	1239.73	4532.09	16478.5
256	K16	1	2.79225274334885	26392.2	264726	946876	319.59
257	K17	1	29.5129074028559	28608.7	301992	1.13904e+06	5220.67
258	K18	1	33.7303721635276	27489.1	282727	1.08413e+06	5218.71
259	K19	1	27.1162903107897	25617	255202	1.00734e+06	4915.81
260	K20	1	23.3910466206648	29522.2	274689	1.17616e+06	1159.42
261	K21	1	3.90871812020396	2846.03	801.603	6780.92	20249.1
262	K22	1	1.77508092293283	2196.14	1280.7	5865.3	15012.3
263	K23	1	-1.70179655293896	3158.53	-240.566	1872.03	16276.7
264	K24	1	Undetermined	29949.1	191250	1.05162e+06	482.104
265	L01	1	53.0549468637269	44410.9	203120	1108140	3229.33
266	L02	1	-64.7921359265356	39493.4	202589	1.03536e+06	4796.16
267	L03	1	51.2891718581755	37185.1	213399	1.00885e+06	5093.42
268	L04	1	69.1641289733902	41305.5	261083	1.23131e+06	1502.49
269	L05	1	1.84356657429043	2375.62	1417.92	3139.18	17369.9
270	L06	1	-0.97119423067943	2213.38	1370.71	5829.07	18281.7
271	L07	1	-1.56773420234867	2341.24	1601.04	6843.62	17487.2
272	L08	1	71.9258919035897	35089.2	303533	1175143	2820.68
273	L09	1	3.31010685118054	30429.4	277433	1.03688e+06	7347.62
274	L10	1	4.4478441464762	29086.6	267351	974119	6972.45
275	L11	1	0.139757616543648	27362.8	271625	979193	5569.01
276	L12	1	6.39282448353379	33085.8	317634	1.17066e+06	1726.47
277	L13	1	0.338416290470377	1830.44	1624.52	6415.66	16911.2
278	L14	1	0.34080542038555	2396.53	1463.27	5466.9	15173.3
279	L15	1	-0.099386604225856	2904.72	1535.9	6218.53	17740
280	L16	1	1.55421407851009	25084.5	247899	912410	1355.62
281	L17	1	38.3262250830358	26613.1	283886	1.08267e+06	5729.84
282	L18	1	34.7611221942557	25921.6	264036	1.03585e+06	5913.76
283	L19	1	38.3630552065242	25139.4	241945	984360	6671.63
284	L20	1	24.3831252604637	29462.3	263537	1.15027e+06	913.525
285	L21	1	1.66969139394905	3485.09	1515.55	6192.48	17661.1
286	L22	1	2.59911810422818	2767.76	1637.2	5586.36	16262.6
287	L23	1	-4.05206587965404	2746.14	596.531	16.5637	15791.7
288	L24	1	Undetermined	30423.7	191199	1.0688e+06	-34.3476
289	M01	1	52.1428957853327	43654	188947	1.06317e+06	2854.01
290	M02	1	59.7527670357658	40203.7	198170	1.03399e+06	5087.28
291	M03	1	60.0445083909644	37835.3	210530	1.0337e+06	3017.77
292	M04	1	69.6608753560872	40021.1	250688	1.18955e+06	967.179
293	M05	1	-1.97856541957026	1591.7	823.532	2516.25	15709.9
294	M06	1	-1.59359847421092	1715.98	963.843	7114.52	19590.5
295	M07	1	2.34384532561035	2119.61	1193.9	6202.47	19227.6
296	M08	1	70.7033568183192	35351.9	284985	1128049	424.42
297	M09	1	3.12700773515917	34401.6	289375	1.12258e+06	3980.97
298	M10	1	7.01450060925345	29564.1	268102	1.00477e+06	6907.21
299	M11	1	-0.32964823516113	28306.1	273384	1.01547e+06	1572.74
300	M12	1	3.46455863925894	31169.2	296840	1.11649e+06	1116.08
301	M13	1	0.5965188543164	2308.71	1606.13	6013.34	17266.9
302	M14	1	-1.96842458790661	2382.02	604.795	5336.79	17459.5
303	M15	1	-1.50304237327964	3121.91	821.085	7070.16	19098.8
304	M16	1	2.60779244331525	25555.5	236706	899578	572.161
305	M17	1	32.6727641698449	28467.9	282223	1.11052e+06	4146.89
306	M18	1	33.3904362637822	28170.8	271742	1.09732e+06	4378.07
307	M19	1	33.3590022551225	27581.4	251625	1.05793e+06	643.37
308	M20	1	17.2390982058728	29645.7	250570	1.12641e+06	1042.69
309	M21	1	-2.03411466416628	2393.25	848.953	5668.27	17502.1
310	M22	1	-0.571490932346023	2053.12	808.827	5358.67	15279.2
311	M23	1	2.35340618669306	2488.36	598.622	-132.276	13967.2
312	M24	1	Undetermined	28996	172469	992234	354.342
313	N01	1	29.4566529069934	40688.8	172339	987210	4598.84
314	N02	1	57.8891338620206	39631.6	182208	983957	4641.82
315	N03	1	77.0268118894905	38585.2	204395	1.03623e+06	2300.36
316	N04	1	68.7289870887089	27557	160520	808358	1249.6
317	N05	1	2.64636490983321	1790.37	494.736	3908.39	15238.1
318	N06	1	-0.880345101785679	2036.88	1605.6	6007.36	16694.2
319	N07	1	0.7153692168813	2023.02	1910.64	6214.56	18709.6
320	N08	1	64.4817151563952	36465.8	276012	1.12412e+06	-291.881
321	N09	1	0.832718060031766	30834.3	252165	999946	4845.26
322	N10	1	4.21402178100197	28086.9	248834	959868	6369.93
323	N11	1	7.47771626323265	29322.7	263061	1.01056e+06	339.151
324	N12	1	6.16654835387726	32462.3	285427	1.11941e+06	73.0889
325	N13	1	1.46959060290601	2784.24	2153.89	7003.49	18525.2
326	N14	1	-0.927907134546786	3379.05	1552.86	7544.83	20388.6
327	N15	1	-5.02069845570441	3335.92	1835.87	6948.14	19063.4
328	N16	1	4.72837360922358	26518.6	236354	924518	-516.236
329	N17	1	26.229632887103	27207.9	266031	1.08265e+06	2816.98
330	N18	1	46.3783604291239	26623.4	247023	1.02931e+06	4181.53
331	N19	1	30.0749058091465	26613.4	234524	1.02178e+06	695.826
332	N20	1	17.0298843621677	29247	240321	1.12244e+06	-1245.2
333	N21	1	2.07914719133623	2364.39	110.867	4667.21	14446.1
334	N22	1	-1.59596320179617	2450.83	471.775	5289.09	12294.9
335	N23	1	0.822073918542628	3777.85	43.819	-853.911	14174.5
336	N24	1	Undetermined	31458.1	166976	993613	-461.173
337	O01	1	18.0822839341708	45656.8	174827	1.03994e+06	3172.22
338	O02	1	39.6402830336083	46717	204517	1169566	2856.52
339	O03	1	26.2149590478671	37836.9	180858	945622	6304.49
340	O04	1	-71.7853272047555	41901.8	222793	1.13703e+06	1412.68
341	O05	1	-2.21461321678999	2575.31	154.625	2196.97	11304.2
342	O06	1	-0.131862335515052	1802.81	973.482	4629.44	14459.4
343	O07	1	-3.33234652503279	1928.78	1427.99	4672.05	12605
344	O08	1	49.6313783252162	34413	249671	1044524	681.053
345	O09	1	-0.650823536436747	31508.2	241343	997950	3111.14
346	O10	1	3.45720151473779	29191.4	233614	932299	4896.61
347	O11	1	7.14328841255019	29395.7	243827	972675	9807.04
348	O12	1	0.728500262774105	33281.6	280396	1.13801e+06	-1149.28
349	O13	1	1.67635889826806	2564.19	1180.76	4992.09	14347.9
350	O14	1	1.09790138217159	1984.88	763.108	4588.18	13093.4
351	O15	1	2.26036558671922	1895.94	385.879	4308.84	11733.7
352	O16	1	2.12843788642795	28175.7	223431	909465	-1817.98
353	O17	1	25.3973624827927	30340.7	266217	1.12691e+06	1487.38
354	O18	1	23.8493243841831	27352.6	239307	1.04387e+06	2237.55
355	O19	1	22.8643809760083	25915.6	215509	977021	3339.99
356	O20	1	25.9663953090194	29880.8	233234	1.14059e+06	-1472.89
357	O21	1	-4.92413509781909	3339.76	921.656	4994.22	13367.2
358	O22	1	5.67444030492743	2006.05	928.435	3023.49	9526.35
359	O23	1	0.202241191936082	2268.82	27.5876	-2753.53	11571.8
360	O24	1	6.08850485629955	30200.9	155101	933834	-1161.95
361	P01	1	-12.7452296938645	44982.8	161300	999983	4252.23
362	P02	1	12.6948973449107	39764	160009	917915	5224.3
363	P03	1	17.351032885053	38778	179793	992142	2907.92
364	P04	1	15.4494345733287	1981.71	239.367	2168.43	9613.51
365	P05	1	6.38193572275668	1740.86	501.721	2888.95	9508.44
366	P06	1	-2.70003056374571	974.608	229.149	1907.36	7232.35
367	P07	1	3.29077407185196	974.035	788.399	2240.78	3953
368	P08	1	46.1289179707169	35633.2	249219	1.11414e+06	-6755.81
369	P09	1	3.42943506854408	29152.3	226461	982121	-2137.19
370	P10	1	2.8428720036527	29671.4	244241	1.06742e+06	-8937.91
371	P11	1	0.822250948705459	24499.5	213051	893546	-5461.04
372	P12	1	3.96713140488009	29307.2	247567	1.06698e+06	-10277.6
373	P13	1	3.70876481609048	-2243.14	-240.026	-1257.5	-5288.81
374	P14	1	-0.0289107670250814	-3077.03	-148.262	-1872.95	-6309.35
375	P15	1	2.70061945711041	-514.15	645.438	187.879	-2000.75
376	P16	1	-17.8950474239678	23598.7	203654	875323	-11541.1
377	P17	1	21.769230846443	24903.5	237884	1.06692e+06	-5535.14
378	P18	1	16.5036811713194	22243.8	203090	945527	-5604.7
379	P19	1	30.7411993762526	34837.6	196457	896185	2211.84
380	P20	1	25.9101872219308	28007.4	211372	1079619	-5223.98
381	P21	1	0.329891150528965	-219.578	-64.6474	822.413	773.897
382	P22	1	1.76165931852165	1736.94	906.983	1085.97	4540.09
383	P23	1	1.52036194316224	1964.92	-346.416	-3419.32	7953.78
384	P24	1	-56.4088494651628	31063.2	152440	954722	557.587
1	A1	2	-2.45523403376774	46605.1	171689	1.07218e+06	2119.07
2	A2	2	33.1457065557784	41543.3	175096	1.01528e+06	2822.21
3	A3	2	34.0463605102509	36937.5	173983	950206	1557.77
4	A4	2	31.5500729642154	34238	180800	937136	3056.13
5	A5	2	-61.9072086073352	1984.77	778.177	1421.32	5259.89
6	A6	2	2.91148300621489	2181.04	-136.832	2060.58	5556.84
7	A7	2	0.274693438880604	1129.52	278.467	453.516	3891.24
8	A8	2	-4.44884603040646	1209.89	257.55	1158.76	3667.15
9	A9	2	-0.448938200958764	34287.6	261772	1.14193e+06	-3358.46
10	A10	2	16.5689152606046	27468.2	226918	961329	-2202.32
11	A11	2	0.489599020150763	24986.2	213322	883783	-3129.34
12	A12	2	2.09615431976727	27576.3	228899	951777	385.097
13	A13	2	-0.894774688125835	-1063.97	80.8888	91.2477	-1694.76
14	A14	2	1.652713403294	-642.492	-377.588	-635.884	-1773.62
15	A15	2	-0.65455431835835	1756.55	540.795	1072.98	6124.31
16	A16	2	-0.884833949291988	1391.37	97.5918	1390.41	4992.18
17	A17	2	7.4874415730178	27732	254766	1.13593e+06	-2759.31
18	A18	2	12.8028845221634	26762.6	228308	1.05327e+06	-2171.86
19	A19	2	9.13809181909392	24673.6	205790	966437	-1557.51
20	A20	2	-7.94655869514781	25924.2	197396	980005	498.065
21	A21	2	6.28565102236644	2510.36	533.864	2022.38	5352.08
22	A22	2	-1.27322505453094	2908.6	455.03	1439.88	4465.68
23	A23	2	1.80047394830535	2707.77	160.583	1859.38	5072.53
24	A24	2	2.06986092405805	2155.01	264.707	2516.85	8575.63
25	B1	2	11.5463066238221	47845.6	183871	1108656	4610.75
26	B2	2	27.7041953961625	38646	175442	986966	2989.09
27	B3	2	16.9959013743123	36647.2	181155	953106	4243.48
28	B4	2	26.8370648062537	32777.9	180255	891989	3564.29
29	B5	2	31.7726418890757	1325.97	514.932	1100.74	8108.09
30	B6	2	0.501551134603233	1676.59	798.949	2523.51	7805.36
31	B7	2	-2.74058444463662	1069.75	493.015	4479.96	10336.7
32	B8	2	-4.81369994394481	2124.65	956.893	4059.13	9609.44
33	B9	2	-0.0538234185946749	37740.1	297148	1.24381e+06	3784.33
34	B10	2	15.6403341553842	29517.4	245926	987969	4063.6
35	B11	2	1.22940573244841	27223.5	238053	936522	581.348
36	B12	2	-4.25728210565376	25855.2	234823	924785	3371.47
37	B13	2	-1.69089173840666	1243.16	654.272	3864.88	10048.9
38	B14	2	-2.14203322191133	1714.88	886.276	3079.41	10293.4
39	B15	2	1.0078135976978	2438	1329.04	5328.41	11474
40	B16	2	-0.181481057180918	2392.57	1059.02	3133.83	11609.7
41	B17	2	7.98325734087439	29497.1	275251	1.16352e+06	1239.53
42	B18	2	15.3933162217818	27804.4	253309	1.10661e+06	3029.54
43	B19	2	13.684395777324	27287.6	232146	1.03952e+06	3916.6
44	B20	2	10.7467510232636	26839.8	206348	966830	4038.37
45	B21	2	11.6384949090502	2348.5	545.792	2594.78	10558.7
46	B22	2	-2.48247172545689	1807.02	1267.36	2653.64	9756.37
47	B23	2	0.669714698336975	2460.12	-99.3896	3095.73	8357.13
48	B24	2	-1.71694887752847	42.3964	-73.0798	1598.41	5150.6
49	C1	2	25.5693782048502	48382.3	196827	1151089	4904.13
50	C2	2	30.4055974706007	41246.2	191081	1.03901e+06	4320.23
51	C3	2	34.4942261474439	39070.2	206026	1.05264e+06	2135.31
52	C4	2	26.7989133685041	35666.4	206122	982941	4314.7
53	C5	2	23.146629313645	1862.57	474.297	1771.01	10456.4
54	C6	2	1.52390675525112	2134.51	363.583	3814.88	13509
55	C7	2	0.375671873809097	2795.81	1398.9	4403.73	11642.6
56	C8	2	2.747381550912	1882.53	650.415	3983.03	9982.82
57	C9	2	7.67341495529945	34051.9	275072	1.10459e+06	5310.98
58	C10	2	-0.775348683473567	30345	261009	1.01953e+06	6686.97
59	C11	2	-2.66247954478422	28905.1	263268	1.01054e+06	2157.58
60	C12	2	4.17525435614243	27842.2	254775	971688	5333.04
61	C13	2	0.424273310526132	1834.76	819.612	3774.06	12743.5
62	C14	2	1.24906022882533	2010.68	1015.17	3443.6	11203.6
63	C15	2	2.49492955416918	1537.76	823.893	4145.48	9488.13
64	C16	2	-1.83399872769041	1873.45	962.616	2377.31	10165.6
65	C17	2	7.07128178464927	29133.1	277104	1.12869e+06	877.093
66	C18	2	16.4525473448002	28942.3	271412	1.15595e+06	4258.42
67	C19	2	11.0609092425184	28244.7	253891	1.1125e+06	886.558
68	C20	2	8.03837631482656	28230.7	229731	1.05319e+06	1588.19
69	C21	2	-7.79117240174037	3333.63	900.472	4882.87	14255.3
70	C22	2	0.284559754122256	2758.66	633.974	3773.6	12611.8
71	C23	2	1.04284723162846	3329.57	916.034	3728.54	11348.3
72	C24	2	-0.30316605401822	2795.25	591.391	3128.98	12781.1
73	D1	2	17.3543116143651	44200.3	188403	1.07243e+06	2046.23
74	D2	2	37.9390493726341	40040.5	196307	1.02245e+06	4517.4
75	D3	2	46.7513339971711	37844.7	208640	1.02548e+06	1781.14
76	D4	2	22.7005201042789	34358.1	213657	986531	4459.98
77	D5	2	32.3842437698936	2836.39	1557.92	4471.41	12867.8
78	D6	2	-0.906027490078941	1861.28	778.387	3675.51	12431.7
79	D7	2	3.22699805709726	1010.69	1145.19	4451.77	11200.2
80	D8	2	2.27151872770673	1545.14	1190.95	4280.11	11373
81	D9	2	-10.6757124622209	30978.2	270608	1.04217e+06	3867.15
82	D10	2	3.42853125729516	28674.5	263118	983751	6620.16
83	D11	2	-6.05449283997996	29666.4	281192	1.03925e+06	2072.37
84	D12	2	1.71305487344671	27720	262207	958304	9063.16
85	D13	2	0.450002795458204	2845.9	873.422	4603.44	13494.7
86	D14	2	-2.84815566537463	2467.87	1591.95	4719.9	13009.2
87	D15	2	-0.516759974211254	1663.85	1610.67	4119.37	11539.3
88	D16	2	-0.989932048926221	1823.08	385.89	2899.34	9785.16
89	D17	2	9.77172159851398	29544	292458	1.14738e+06	4849.9
90	D18	2	10.2212877685279	28064.5	273689	1.09545e+06	6053.9
91	D19	2	1.64147595010172	26654.3	259082	1.0915e+06	1763.51
92	D20	2	10.6431853452405	27106.6	229593	1.01211e+06	2522.9
93	D21	2	6.02287439687098	3279.48	1296.06	4308.1	13582.2
94	D22	2	3.52853951430279	2644.49	1286.17	5651.68	15015.8
95	D23	2	-5.31428610020748	3266.5	790.542	4128.25	13285.6
96	D24	2	-4.66149972733911	3604.02	921.172	4370.12	14421.5
97	E1	2	-12.2647061175794	44368.9	199097	1.10018e+06	3100.34
98	E2	2	32.4107032027346	39514.5	199355	1.02548e+06	4651.57
99	E3	2	32.1521394205579	37947.2	220516	1.05396e+06	2734.75
100	E4	2	31.3739443137392	39385.1	251097	1.16261e+06	3029.91
101	E5	2	12.7863884644139	2770.44	1125.99	2018.94	12021.9
102	E6	2	19.8775292850596	2500.56	1137.85	5167.05	12589.2
103	E7	2	-3.77001131069346	1294.03	1757.1	5338.11	12478.3
104	E8	2	-1.60139894307622	2594.36	1154.73	5278.06	12224.3
105	E9	2	-3.44426181781409	33951.3	302688	1.13844e+06	6608.33
106	E10	2	-17.6122086548385	28247	269433	992258	8129.61
107	E11	2	-4.23946320438199	29494.7	294393	1.05746e+06	4192.65
108	E12	2	2.38893679519924	32689.2	319881	1.17732e+06	4170.25
109	E13	2	-3.36405979317351	2392.2	2299.5	5483.86	12392.6
110	E14	2	0.59758105033734	2240.49	1086.73	3336.88	9784.84
111	E15	2	-2.23356096633051	1621.47	816.081	4458.73	11212.2
112	E16	2	3.71487713025908	2383.18	792.855	3478.35	11902.3
113	E17	2	5.26713872179971	27899.9	291352	1110956	5114.96
114	E18	2	2.90533301515006	27031.2	274184	1.08761e+06	5736.41
115	E19	2	2.14597656315482	28083.6	272308	1.11522e+06	2286.72
116	E20	2	13.4512989375162	31555.5	280095	1236437	2405.81
117	E21	2	0.390817011229501	3040.93	935.496	5150.54	17052.2
118	E22	2	-2.04601618913648	2701.32	1656.31	5430.52	17560.8
119	E23	2	-2.09371608469837	2302.1	105.447	4835.02	15887.5
120	E24	2	-1.94461231764626	3300.13	1639.55	4571.47	15352.8
121	F1	2	28.0273578151537	43477.4	202400	1.09668e+06	2499.22
122	F2	2	35.6957085353361	37513.5	196986	985401	5314.84
123	F3	2	30.7957217266935	37318.8	221216	1.0369e+06	2354.6
124	F4	2	32.0374288376674	39507	260843	1.18476e+06	2168.45
125	F5	2	32.9180811623155	2031.8	1050.63	2383.92	13074.5
126	F6	2	13.8179808939476	1496.41	70.924	3826.91	12024.1
127	F7	2	-0.319817671567307	1831.68	810.546	4703.01	10744.5
128	F8	2	0.438233539873181	1710.54	907.73	3043.45	10757
129	F9	2	-1.13921129567325	31959.8	293732	1.08156e+06	6565.54
130	F10	2	2.47298119434799	28192.2	265482	951471	9726.84
131	F11	2	2.49785928825986	29419	301863	1.0656e+06	5158
132	F12	2	2.01257824759523	32437.4	327427	1.19591e+06	4379.97
133	F13	2	-3.22097483812831	2152.55	2153.44	3991.73	11208.4
134	F14	2	-5.8430091518494	2094.24	2093.15	3280	10026.7
135	F15	2	1.18580980872775	2127.21	1418.36	4540.87	13818.9
136	F16	2	-3.01578621619274	2029.18	631.434	1611.49	12154.1
137	F17	2	9.42921564974358	28242.5	299026	1121315	6574.28
138	F18	2	18.3982139334526	26441	274505	1.06378e+06	4412.2
139	F19	2	2.05186271896855	28691.6	282110	1.13655e+06	1614.49
140	F20	2	2.90575319234404	30751.2	278419	1.20431e+06	1534.47
141	F21	2	8.84924150591542	3020.74	1569.99	6061.47	17210.2
142	F22	2	1.23305394272165	4273.71	1019.19	5283.13	18553.1
143	F23	2	-0.998191946864154	3478.32	1116.19	6333.63	16747.5
144	F24	2	-0.422715933601921	4094.47	808.082	5696.11	19926.5
145	G1	2	29.6421845714913	43388.2	211750	1.13611e+06	2784.57
146	G2	2	34.9240801561423	39741.6	216028	1074190	1997.89
147	G3	2	30.3919844625593	35829.9	217354	997242	5425
148	G4	2	31.4696815312832	39953.4	267712	1.2089e+06	1700.74
149	G5	2	0.377491285284577	1200.3	842.37	2319.04	13327.6
150	G6	2	0.940966444543392	1219.18	1381.64	3458.43	9669.37
151	G7	2	-4.55650941041267	1897.52	1368.35	4357.83	9044.2
152	G8	2	32.5011659318084	2063.12	1577.21	3610.18	10417.7
153	G9	2	0.213436303515664	31442.1	295719	1.08534e+06	8056.25
154	G10	2	3.0746326849835	30273.9	304294	1084158	5423.87
155	G11	2	-0.392605177325095	27605.6	288873	1.00168e+06	8159.6
156	G12	2	1.17081398494474	32379.9	332542	1180016	4766.57
157	G13	2	0.177726924880972	658.139	1457.51	4911.93	10790.9
158	G14	2	-0.153813063118832	661.787	956.341	3574.55	4823.63
159	G15	2	-0.81567853258457	2017.78	1155.15	4014.65	12626.9
160	G16	2	-1.95889675046601	2009.86	410.423	2472.26	14565.7
161	G17	2	8.54439205052677	30774.8	332520	1.2437e+06	3373.73
162	G18	2	26.5967606703903	30046.4	316911	1.22595e+06	2157.49
163	G19	2	0.441124161310654	25450.4	267023	1.05087e+06	4700.31
164	G20	2	2.73874450860149	29941	284271	1.20625e+06	947.95
165	G21	2	1.64994692509708	2623.15	1540.17	6509.17	18604.8
166	G22	2	3.1583479172732	3298.29	846.449	6751.42	19898.3
167	G23	2	5.47808060854413	2747.92	1438.74	5633.74	21066.3
168	G24	2	6.87513295863664	2740.13	907.419	5962.82	20374.3
169	H1	2	32.5058869629743	40538.7	198306	1.05487e+06	1799.9
170	H2	2	30.3525004322696	38874.4	218191	1079328	1114.95
171	H3	2	-116.892463497209	35161.4	215645	991518	4173.64
172	H4	2	27.2752843771705	34229.5	239330	1.08743e+06	1221.55
173	H5	2	1.88556495930652	1988.42	719.524	3851.44	15660.4
174	H6	2	-1.71964265478937	1929.06	832.414	5752.22	18517.5
175	H7	2	0.945290287904754	2031.86	1380.15	4903.29	12397.1
176	H8	2	29.8615713532286	1916.93	1462.71	3682.24	8555.94
177	H9	2	2.23225709395274	31113.8	294220	1.0645e+06	8820.02
178	H10	2	3.15796571556257	29431.6	294540	1.04316e+06	4969.42
179	H11	2	1.51909994091284	28252.6	291221	1.00306e+06	6042.42
180	H12	2	3.28648431823194	32976.6	344964	1.21901e+06	3009.53
181	H13	2	-0.0755489220200616	1051.06	1512.84	4391.46	11295
182	H14	2	-1.73812398290556	2243.51	1852.41	4279.32	8913.58
183	H15	2	-3.76271467050765	2147.66	1335.07	5576.24	13721.4
184	H16	2	-1.3060283328814	5660.68	6084.14	9712.04	21912.6
185	H17	2	11.7947277117705	28223.8	302874	1.109e+06	9944.48
186	H18	2	19.2691377528545	26709.9	294554	1.11277e+06	820.772
187	H19	2	21.3291500813775	25360.1	259810	1.00867e+06	3668.01
188	H20	2	10.2655061390979	28670.4	276420	1.16751e+06	387.087
189	H21	2	-0.200782938673456	2881.31	1466.1	6360.15	17591.1
190	H22	2	-2.58340744494899	2957.74	1173.72	6717.78	18128.1
191	H23	2	3.18013701405471	3509.94	1301.56	6863.03	19659.2
192	H24	2	-2.62233148239238	3065.12	1143.46	5758.48	20469.9
193	I1	2	28.8684562811623	43002	206196	1.09095e+06	5079.56
194	I2	2	38.0787837579428	39197.4	224071	1.10916e+06	2474.41
195	I3	2	32.6450566807816	36561.8	225555	1.02841e+06	5083.12
196	I4	2	15.0867561102577	38101.4	265835	1.19171e+06	1826.91
197	I5	2	-5.96785417787351	1920.8	655.494	3389.28	16311.5
198	I6	2	2.45212822548865	2266.98	1539.81	5644.36	17842.9
199	I7	2	-6.37023201661441	1376.21	1630.41	3883.17	13374.6
200	I8	2	23.4867164600832	32165.5	289834	1.06371e+06	5092.24
201	I9	2	3.88952103760903	32513.5	302439	1.09774e+06	7151.42
202	I10	2	0.495736698519977	29968	299115	1.06536e+06	5314.54
203	I11	2	1.50677947265967	27968.9	286750	987174	9017.92
204	I12	2	0.0550415456291375	32236.9	338756	1.20201e+06	1865.93
205	I13	2	4.40806530349118	1377.08	1655.83	6052.77	14137.1
206	I14	2	-1.21663166751614	1022.22	1707.85	4156.7	8641.18
207	I15	2	1.88726633133183	1704.36	1356.61	3836.27	14122.7
208	I16	2	-6.38535450153586	27033.4	277416	990340	2860.55
209	I17	2	13.63378464173	28527.1	315214	1161162	5948.99
210	I18	2	4.89628923956889	27463.6	304847	1.16335e+06	1778.06
211	I19	2	1.92372906223773	26102.3	267356	1.04023e+06	5777.84
212	I20	2	20.5666422152472	29552.4	276992	1.17555e+06	1280.46
213	I21	2	-0.0966265011138603	2799.81	1280.22	5368.86	15544.5
214	I22	2	1.41910976415284	3017.33	1508.58	6114.04	16434.7
215	I23	2	1.80884220090911	2805.88	694.716	2917.2	16877.4
216	I24	2	-8.46347075826588	27663.3	184406	968928	-68.8726
217	J1	2	31.2789874336686	41918	201393	1.0717e+06	3023.3
218	J2	2	28.4550954458537	39137.4	216713	1.07742e+06	1314.33
219	J3	2	37.3583821429156	36227.7	221698	1.01632e+06	4322.58
220	J4	2	23.3324786135463	40401	268622	1.20856e+06	2342.1
221	J5	2	-1.69209130480112	2222.7	963.133	4199.56	16070.2
222	J6	2	-0.919458650923389	1473.35	1401.3	5666.92	17983.2
223	J7	2	-2.38047134550152	2404.09	1842.3	6490.46	15004.7
224	J8	2	22.5571423941815	35635.4	311443	1.16284e+06	4180.56
225	J9	2	-1.61383452333666	30165.8	287158	1.0414e+06	6389.33
226	J10	2	-1.56547496106214	29929	296499	1.05668e+06	4492.58
227	J11	2	0.106563704317523	27339.6	281795	975281	7084.26
228	J12	2	1.06349158838384	32532.3	328820	1.16445e+06	3825.84
229	J13	2	-2.96982885118086	2204.46	1768.77	3784.29	9648.66
230	J14	2	3.25543225270349	2483.59	1882.81	5287.86	10105.4
231	J15	2	-3.10755423234104	2036.92	705.94	2363.51	13053.9
232	J16	2	-2.99507668890965	27507.8	273882	977881	4510.31
233	J17	2	11.4053669762425	28289.9	305883	1.1314e+06	7052.06
234	J18	2	14.1439205628485	28348.1	295613	1.13113e+06	1156.22
235	J19	2	8.12449463966459	27185.1	275586	1.07562e+06	3653.74
236	J20	2	10.0867358608939	28883.9	279773	1.19001e+06	1116.36
237	J21	2	0.826926778512643	2546.65	2202.15	6121.3	16940.7
238	J22	2	1.20116987918209	1954.8	1551.35	5197.26	16496.9
239	J23	2	2.06441873192171	2492.33	381.249	1126.04	14768
240	J24	2	35.54305845611	27390.5	187135	989938	139.097
241	K1	2	35.2442927634656	40171.1	193407	1.03483e+06	2978.63
242	K2	2	35.9599579684445	38672.6	205368	1.0251e+06	4164.13
243	K3	2	-69.3049175843576	36863.7	217363	1.00801e+06	4994.9
244	K4	2	36.2661587621592	40680.9	271426	1237064	634.767
245	K5	2	-1.23644701067315	2033.33	1173.51	4630.19	16454.2
246	K6	2	3.21095642147156	1574.78	1641.1	6576.02	18100.9
247	K7	2	1.81698942932326	2086.85	977.283	5508.98	16859.4
248	K8	2	20.9748391376693	32743.6	289076	1.08277e+06	4275.33
249	K9	2	2.71313851543164	31865.6	296623	1.09574e+06	6810.09
250	K10	2	4.36106837333546	28294.7	277715	995801	8366.8
251	K11	2	0.761871712290031	28135.2	278532	977103	5430.32
252	K12	2	-0.186938103483499	32308.4	323960	1.16862e+06	2133.19
253	K13	2	0.418350546501188	1308.43	1616.5	4777.06	11554.2
254	K14	2	0.342862123225586	1399.12	1430.1	5140.59	11645.9
255	K15	2	-0.862340557169318	1937.26	1316.13	4406.37	15290
256	K16	2	0.801121988031355	26246	262143	936929	1401.36
257	K17	2	14.3482193847572	28212.3	300919	1.12843e+06	4640.39
258	K18	2	12.6787208114019	27250.9	281558	1.07951e+06	5132.65
259	K19	2	5.80123945450987	25222.7	253529	1.00122e+06	4062.57
260	K20	2	8.4167626543267	28913.6	273648	1.1774e+06	969.421
261	K21	2	-1.11292485975855	2247.72	1189.89	6950.93	19159.7
262	K22	2	-0.783052445314297	2556.47	1256.61	5366.48	13945.4
263	K23	2	-3.36229912319322	3057.53	-96.8465	1665.22	15878.7
264	K24	2	Undetermined	29188.7	191327	1.04675e+06	-528.083
265	L1	2	31.7285204743052	44134	201227	1097767	2676.83
266	L2	2	-81.0439606072737	38802.3	201639	1.02786e+06	4907.06
267	L3	2	24.6511016089712	36420.9	212517	1.00594e+06	4552.88
268	L4	2	41.5595706464701	41353.8	261621	1236259	1365.18
269	L5	2	-0.890412847263178	1905.88	1533.14	3620.94	17016
270	L6	2	-0.498232048497357	2329.06	1144.05	6165.73	18071.6
271	L7	2	-3.90054141704059	2769.44	1254.32	6258.42	16535.3
272	L8	2	36.5773001378293	35185.9	302362	1.16797e+06	3093.7
273	L9	2	2.32115583746418	30476.4	276456	1.03813e+06	6044.67
274	L10	2	1.27437216730368	28601.7	267013	974678	5488.21
275	L11	2	3.75451077203616	27575.5	270420	975740	4742.79
276	L12	2	2.91516688246566	32818.8	320340	1179474	2250.35
277	L13	2	1.25718569149194	1930.19	1543.84	6163.97	16606.1
278	L14	2	3.86189325574469	2173.28	1357.9	5665.55	14115.4
279	L15	2	-2.56827217365844	2324.08	1261.04	6237.73	17699.5
280	L16	2	-0.269149390330313	24561.6	244269	904324	1214.78
281	L17	2	22.9906073024922	26570.9	282906	1.08188e+06	4529.21
282	L18	2	14.1008805786287	25281.9	262338	1.02809e+06	5589.44
283	L19	2	17.7707134749635	24564.1	241902	984087	5091.35
284	L20	2	9.12945424387681	29688.1	264604	1.16052e+06	1177.5
285	L21	2	0.770162613053344	2723.77	1463.55	6104.71	17566.3
286	L22	2	2.2484341098575	2539.78	2026.59	5611.53	16200.7
287	L23	2	-0.75704197705727	2110.86	97.7486	-739.543	15089.9
288	L24	2	Undetermined	31359.4	190554	1.07249e+06	215.037
289	M1	2	36.0404650566161	43832.9	187365	1055147	3365.41
290	M2	2	37.601656263821	39774.1	195566	1.02108e+06	4112.73
291	M3	2	25.6861532677781	37295.2	208548	1.02635e+06	3666.59
292	M4	2	47.1726309535443	41004.6	249793	1.1867e+06	1759.43
293	M5	2	-3.73810151641328	2150.99	415.135	2710.46	15183.9
294	M6	2	4.12418986056719	2515.79	1145.7	6271.88	19465.4
295	M7	2	0.544111564075138	2568.99	1154.01	6181.09	19080.4
296	M8	2	35.0851719357424	35313.8	283417	1.12432e+06	696.147
297	M9	2	-2.32788065128716	34493.2	289059	1126764	3459.45
298	M10	2	3.485801212571	29953.1	268670	1.00754e+06	6089.44
299	M11	2	0.22110951040213	28542.1	271831	1.00566e+06	1527.19
300	M12	2	-5.15827187256446	31681.1	299330	1.12628e+06	1066.13
301	M13	2	0.128918367319329	2302.83	1397.75	6341.18	15891.2
302	M14	2	-2.69518919222855	2287.09	720.573	5463.83	16923.8
303	M15	2	2.05615915290127	3019.29	1412.59	6817.05	18390.7
304	M16	2	0.214895251283451	25060.3	235029	889976	105.087
305	M17	2	12.593647654608	28666.8	280520	1.10272e+06	3895.85
306	M18	2	11.6717460932027	28275.2	270501	1.09861e+06	3159.66
307	M19	2	17.0444218202388	26562.8	248042	1.04793e+06	-232.458
308	M20	2	9.28183279148334	29673.5	250086	1.12955e+06	892.708
309	M21	2	-2.89152833714434	2066.26	1055.2	6290.33	17489.2
310	M22	2	1.38601516943118	2420.71	869.893	4842.23	14730.5
311	M23	2	-2.58791673600354	2402.31	688.966	128.248	13091.5
312	M24	2	Undetermined	29554	172636	991989	-15.6181
313	N1	2	22.4550003676695	41402	171184	980553	3793.39
314	N2	2	40.6083909781541	39314.7	180893	975093	5039.05
315	N3	2	42.6859080051813	37591.5	202374	1.02435e+06	2929.08
316	N4	2	42.2361202005081	27784.6	163939	823285	1626.05
317	N5	2	0.878172338041622	1615.08	681.356	3314.53	14384.4
318	N6	2	-0.0407205637534389	1817.75	1249.85	5351.32	16041.3
319	N7	2	3.03778372379111	1856.17	1585.23	6271.8	17416.2
320	N8	2	36.9309428736565	35742.8	274781	1.11481e+06	702.213
321	N9	2	1.62640015792385	30845.4	252640	1.00034e+06	4409.74
322	N10	2	0.624417829744289	28060.6	248873	959058	5422.01
323	N11	2	2.46042986453949	28214.7	260882	999652	96.457
324	N12	2	2.84887578510143	32270.7	285943	1.11858e+06	-580.085
325	N13	2	0.6411091631403	2702.72	1627.05	7369.44	18872.2
326	N14	2	1.11738516304058	3042.83	1256.67	7531.84	19983.7
327	N15	2	-2.95853034402808	2774.11	1470.32	6515.67	17628.4
328	N16	2	1.39131592487274	26002.1	233860	910857	363.168
329	N17	2	6.82682333948287	26633.4	265165	1.08087e+06	2452.97
330	N18	2	33.2180215142839	26136.6	244886	1.0255e+06	3771.97
331	N19	2	17.1019889884865	25992.9	232333	1.01129e+06	694.984
332	N20	2	4.80137179398798	29540.5	239985	1.12134e+06	5.16083
333	N21	2	-0.909190763330571	2523.02	63.19	4672.52	14726.6
334	N22	2	-0.667030751929815	1384.4	755.761	4929.66	12688.8
335	N23	2	-1.12072797879182	2281.34	-308.413	-1342.44	13730.7
336	N24	2	Undetermined	30678.2	167147	987445	-123.552
337	O1	2	21.8074379636009	44703.1	171980	1.02742e+06	3435.7
338	O2	2	14.8051365927631	47173.3	203950	1.16863e+06	2998.29
339	O3	2	2.95211983996614	37017.8	179734	940296	5945.57
340	O4	2	38.7479663309059	41384	223227	1.13264e+06	1841.95
341	O5	2	-4.31083926706106	1660.36	162.208	1874.14	10397.5
342	O6	2	1.78550158823282	1471.92	787.009	4633.07	14275.6
343	O7	2	-0.499696321420288	1790.54	1058.11	4765.23	12535.2
344	O8	2	26.1934758518423	34089.7	247546	1.03618e+06	687.422
345	O9	2	-0.894537285850674	31246.9	241275	1.00069e+06	3420.86
346	O10	2	1.24035281375745	28183.3	234906	936761	4224.6
347	O11	2	0.212591113730014	29268.5	242941	968520	8696.41
348	O12	2	0.912216537636141	33109.1	281160	1.14218e+06	288.698
349	O13	2	0.261049352895952	2197.78	1065.4	4427.26	14497.1
350	O14	2	3.72111804773931	1706.84	343.288	4930.37	12630.8
351	O15	2	0.671576256939261	1953.63	83.301	4219.56	11540.2
352	O16	2	-4.58457125837003	27484.7	223316	906079	-2287.24
353	O17	2	7.15993672029754	29850.6	265029	1.12719e+06	781.472
354	O18	2	16.1699106495948	27338.9	238303	1.04401e+06	787.97
355	O19	2	8.81191779080655	25549.7	214423	975510	2305.09
356	O20	2	14.4048716476977	30216	233775	1.13738e+06	-575.914
357	O21	2	-0.954911788712252	2496.41	424.841	5222.51	13865.6
358	O22	2	1.27316367284311	2048.53	315.346	3064.22	9312.17
359	O23	2	4.30656939012579	2297.06	-829.35	-3186.89	11468.8
360	O24	2	10.1200625430356	30069.7	154019	926022	-1131.08
361	P1	2	7.60984176891043	44635.7	159877	991226	3214.27
362	P2	2	12.8592449580792	39150.1	158010	904625	5232.31
363	P3	2	11.4875059304554	39174.1	179573	992063	1097.52
364	P4	2	11.5468804689031	1827.87	-80.3932	1870.95	8910.2
365	P5	2	3.40674150885206	2003.21	205.318	2742.11	9553.55
366	P6	2	-0.400993431861934	1224.7	-93.4272	1776.2	7508.12
367	P7	2	-3.0775246169851	1241.22	651.739	2560.43	3839.85
368	P8	2	20.6447534019248	34636.4	247990	1.10527e+06	-6612.89
369	P9	2	1.75234859055399	26946.9	218240	948192	-3873.86
370	P10	2	5.67579582402686	30074.5	244109	1.0732e+06	-8736.56
371	P11	2	1.69381144538374	24211.1	211915	889638	-6171.61
372	P12	2	-0.176588253400496	29397.1	247323	1.06832e+06	-10760.3
373	P13	2	-1.20298274936204	-2971.59	-463.073	-1042.23	-6473.95
374	P14	2	0.0400892204529555	-2844.22	-237.846	-1556.34	-7212.19
375	P15	2	3.39200594364729	-1356.54	353.45	337.172	-3408.89
376	P16	2	-1.27493386845663	23122.6	200578	867521	-11235.2
377	P17	2	11.7135385960696	24294.6	237715	1.06915e+06	-7295.12
378	P18	2	7.38467290135168	21127.8	203159	946371	-7055.83
379	P19	2	22.5780899567526	33924	196852	901779	753.823
380	P20	2	17.5657234149048	27796.9	212012	1.08252e+06	-6596.01
381	P21	2	-0.432264768299774	-793.424	177.948	1319.3	557.692
382	P22	2	3.0882326460669	964.786	775.503	856.963	4521.27
383	P23	2	-3.77390769157864	1287.01	-280.035	-3397.29	7224.27
384	P24	2	-18.0959103425407	30439.8	150600	944634	-384.808
1	A1	3	6.29434482342231	47850.4	169703	1.05711e+06	2313.37
2	A2	3	36.3115197640745	41427.9	173159	1.00447e+06	1277.19
3	A3	3	29.5733204541048	36703.3	172339	940272	1177.46
4	A4	3	23.4610646725719	33393.6	179752	928982	2186.56
5	A5	3	23.0922514409613	1839.39	798.272	1659.27	4534.19
6	A6	3	-0.673307528391888	2367.99	298.865	2059.22	4438.21
7	A7	3	0.290993262716711	955.383	465.013	1338.87	4045.05
8	A8	3	-2.17721531735333	1187.27	353.125	1323.94	2413.83
9	A9	3	-0.573233697822616	34942.8	259650	1.13342e+06	-2104.8
10	A10	3	15.1887153864986	27758.3	226166	956476	-2212.41
11	A11	3	-2.28020804599237	24613.8	211670	877966	-2634.39
12	A12	3	-1.81746594006972	27284.7	227248	943603	-751.458
13	A13	3	-0.792800035683285	-1559.5	438.123	67.1355	-1741.33
14	A14	3	-0.755155050759186	-1733.92	-317.133	-724.667	-1854.53
15	A15	3	0.0208636178126653	2458.66	1026.63	1544.99	5697.71
16	A16	3	-1.78331366219982	2342.76	86.5336	1410.63	4187.72
17	A17	3	5.22033963391823	27941.9	253877	1.13315e+06	-2729.34
18	A18	3	6.01497669797027	26462	226009	1.0451e+06	-2429.5
19	A19	3	10.9372442781146	24304.6	203869	961759	-3015.2
20	A20	3	3.00321615080702	26247.4	196638	978229	68.0678
21	A21	3	5.21210124724848	1750.66	1195.27	1703.39	4198.35
22	A22	3	0.677530254545218	2360.46	1189.09	1789.74	4522.57
23	A23	3	-2.6025970715591	3087.22	571.711	2344.77	5168.3
24	A24	3	1.91723573246645	2156.92	642.949	2321.38	7742.79
25	B1	3	9.91288356932137	47048.8	182663	1.10329e+06	5837.54
26	B2	3	20.7607279454296	38305.8	174387	978569	3642.8
27	B3	3	14.0825152806801	35842.9	179521	942139	4904.31
28	B4	3	23.8527987625216	32303.9	179323	889969	4371.73
29	B5	3	32.0906993797535	2478.88	454.871	1131.7	8829.41
30	B6	3	-2.50937049844651	2132.42	1594.74	2677.88	8003.48
31	B7	3	-3.54800012669648	1847.91	332.833	4355.46	10356.3
32	B8	3	-0.554609284982689	2162.17	525.055	4001.82	8850.83
33	B9	3	2.07474734640073	37760.6	296238	1.23807e+06	4820.05
34	B10	3	13.1238773824257	29553	245644	983994	3798.28
35	B11	3	0.772955084101341	27489.3	236289	934007	643.284
36	B12	3	-1.63513628326427	26046.4	233519	922533	2987.41
37	B13	3	0.142497093165275	1978.09	803.021	3760.26	10524.5
38	B14	3	-0.972722386803071	1147.24	641.913	2794.79	10257.5
39	B15	3	-2.88302309104392	2160.78	1451.2	5172	12238.7
40	B16	3	0.350852550220225	2481.22	1271.71	3002.77	12373.2
41	B17	3	7.77493037069189	30317.2	274660	1.16147e+06	2542
42	B18	3	16.3829365433908	28378.3	251610	1.09801e+06	3297.96
43	B19	3	7.36929275793364	27672.2	230014	1.03206e+06	4451.72
44	B20	3	4.28466660126787	26454.1	204767	965062	3541.99
45	B21	3	12.0026585240475	2477.71	505.73	2642.28	11251.8
46	B22	3	-3.97373031954203	2134.93	1023.87	2041.02	9597.37
47	B23	3	1.72356611485884	1773.08	432.102	2618.25	9470.08
48	B24	3	-3.76040245487957	1308.72	102.658	1556.28	5646.5
49	C1	3	19.4255372214166	48414.1	195562	1.13965e+06	5692.31
50	C2	3	25.7612922508538	40883.6	189709	1030110	5522.67
51	C3	3	36.319840395136	39582	204188	1.03915e+06	2337.35
52	C4	3	19.2736247519033	35075.9	204345	975271	3920
53	C5	3	30.9303680784096	2154.98	414.833	1600.54	9786.97
54	C6	3	1.04917214147417	2576.93	786.902	3880.89	12079.7
55	C7	3	-4.01851740229176	2731.17	1165.78	4486.39	11803.8
56	C8	3	-1.8583270393051	1897.99	1433.73	3673.93	10440.3
57	C9	3	9.83205485931649	34152	274417	1.09775e+06	4612.94
58	C10	3	4.46039943224696	30740.2	259582	1.01118e+06	7362.19
59	C11	3	2.70618720120819	28328.8	260558	999689	1103.17
60	C12	3	1.87563145387958	27676.2	252548	964743	4563.14
61	C13	3	-0.916628813290572	1883.16	916.731	3839.06	13032.8
62	C14	3	-2.31602074002922	2326.64	1298.25	3609.55	11295.7
63	C15	3	2.46973603716742	1312	869.615	3438.56	9003.15
64	C16	3	-0.444646664538141	1745.19	1133.67	2548.7	9386.98
65	C17	3	7.41143718023568	29470.1	275884	1.12159e+06	1031.42
66	C18	3	5.49423410983945	28839.9	269605	1.1447e+06	4377.94
67	C19	3	10.3017715197789	28068	251304	1.10112e+06	264.88
68	C20	3	10.9623952586398	26972.3	228124	1.04564e+06	1954.55
69	C21	3	0.326520178090504	3255.07	1124.71	4540.19	12920.2
70	C22	3	0.842266593353088	3028.78	771.822	4036.33	11817.9
71	C23	3	1.81278099953806	3735.75	1307.31	3404.89	10724.2
72	C24	3	1.82692571292637	3195.91	638.278	2737.4	13055.5
73	D1	3	15.9465888635464	42990.1	186837	1.06443e+06	2158.85
74	D2	3	27.4395169714267	39582.3	193211	1.01261e+06	4714.76
75	D3	3	36.8164798837643	37246.7	205553	1.0084e+06	1430.84
76	D4	3	24.1155496102065	33498.4	212538	983523	3687.57
77	D5	3	24.2320749187838	2478.75	1000.14	3812.03	11850.5
78	D6	3	-0.197135251358304	1538.4	630.183	3451.33	11356.6
79	D7	3	0.560512548682254	1016.09	1213.88	4131.34	11572.6
80	D8	3	-0.209647464659156	1618.35	1066.57	4250.59	10688.7
81	D9	3	-2.94515305453433	30333.2	268899	1.03674e+06	4439.6
82	D10	3	-1.06314022542438	29027.1	260910	979817	6872.28
83	D11	3	-0.757182693843788	29174.4	278665	1025999	1877.05
84	D12	3	-1.76402874120231	27221.6	260380	958574	7851.34
85	D13	3	2.04316989314066	1781.23	1358.05	4678.35	12987
86	D14	3	-2.67315510234221	2287.81	1580.28	5244.59	11724.5
87	D15	3	-2.49141187846135	1497.95	1596.59	4764.4	11664.9
88	D16	3	-5.89816354497907	2009.07	620.849	2742.18	9077.28
89	D17	3	9.15903807856239	29348.5	290432	1137589	4965.28
90	D18	3	7.36171876246863	27635.8	270574	1.08596e+06	6759.09
91	D19	3	12.7550261620686	26655	256930	1.08384e+06	1725.36
92	D20	3	5.16104682930154	26075.6	227360	998791	2159.51
93	D21	3	2.70629494600826	2939.61	672.956	4192.72	15043.3
94	D22	3	0.615017751892992	2773.86	715.204	5294.56	14274.7
95	D23	3	2.24105977210866	2165.79	219.214	3770.83	12891.3
96	D24	3	0.66460917915947	3113.56	658.744	4069.75	14683.4
97	E1	3	-4.9714237186613	44149.8	198086	1089293	1921.1
98	E2	3	25.3322794839478	38018.9	197395	1.01726e+06	4330.13
99	E3	3	22.6086654981777	37161.2	217990	1.04356e+06	2316.59
100	E4	3	26.1645828810233	39719.8	250438	1.15902e+06	2636.14
101	E5	3	23.7024860530378	2315.86	1185.12	2411.04	10546.1
102	E6	3	11.7055243106229	2056.48	1316.84	4758.48	11975.4
103	E7	3	-2.09745121338256	1864.76	1444.73	4975.16	10690.5
104	E8	3	-3.36047758262521	2715.82	1215.86	5306.33	10916.8
105	E9	3	-1.77641595870091	34204.3	301340	1.13622e+06	5907.07
106	E10	3	-4.61726558803548	28906.5	269145	988152	8711.93
107	E11	3	0.550671198353029	29836.6	291603	1.04842e+06	4648.64
108	E12	3	1.66951507666226	33395.2	321976	1.17986e+06	4138.22
109	E13	3	-1.41829219649844	2638.78	2539.56	6157.35	11156
110	E14	3	-0.709367755381663	1911.74	1053.33	3313.1	8177.4
111	E15	3	4.99950891916387	2184.5	794.473	3903.89	11104.4
112	E16	3	-0.306189867754256	2228.05	992.428	3297.04	10530.8
113	E17	3	6.39360952884181	28481.3	289186	1.10313e+06	4751.67
114	E18	3	5.91873922160494	26697.3	272447	1.08145e+06	4193.42
115	E19	3	3.3762068244796	27460.3	269945	1.10247e+06	2209.32
116	E20	3	6.04974785593049	31617.6	280812	1.23156e+06	1181.13
117	E21	3	6.38938424166145	3082.73	785.043	5301.54	16198.4
118	E22	3	-0.585696956596621	2170.95	1263.14	5395.38	16211.8
119	E23	3	2.63423985016789	2585.58	1022.56	4976.27	16644.4
120	E24	3	1.94313357669716	3420.48	1623.14	4697.25	14880.6
121	F1	3	21.0841881859405	42754.7	201168	1.08801e+06	2717.69
122	F2	3	22.2032669053219	36640.3	196252	983142	5385.61
123	F3	3	26.9161750324051	36605.5	219630	1.02852e+06	3614.29
124	F4	3	28.8219714102102	39058	260469	1.18737e+06	2130.78
125	F5	3	28.8844902492015	1401.51	426.649	2255.03	11546.3
126	F6	3	14.292894005469	1087.4	644.196	3743.42	11900.3
127	F7	3	-1.74736147153226	1635.71	776.515	4337.75	9795.25
128	F8	3	-0.873536721659093	2315.24	1047.88	3415.46	9238.07
129	F9	3	0.0948143325358615	31664.8	292340	1.07715e+06	6289.83
130	F10	3	3.20609850514575	27226.7	264909	949384	10905.2
131	F11	3	-1.08181256220405	29280.9	298435	1.05168e+06	5003.26
132	F12	3	2.66022812780375	32895.8	328863	1.20224e+06	4991.91
133	F13	3	-2.5363718840058	2113.12	1950.74	4010.18	11657.8
134	F14	3	0.573053422259363	1515.01	1877.36	3204.33	9159.32
135	F15	3	0.593187057164414	1278.6	1317.37	4719.89	13983.4
136	F16	3	0.460052398638709	1670.53	1140.89	1662.63	12409.3
137	F17	3	10.2379202388006	27601.4	296567	1.11083e+06	6519.83
138	F18	3	12.7691777380364	25850.2	272181	1.05823e+06	4933.29
139	F19	3	1.61480931320966	27661.3	279227	1.12037e+06	1259.09
140	F20	3	5.17010053507738	30659.7	276353	1.20203e+06	1776.83
141	F21	3	6.73003827979755	2851.2	1353.64	5377.08	18370.3
142	F22	3	2.83868539457717	3144.53	1023.7	5701.37	17037.4
143	F23	3	-1.57887905055532	3273.27	1314.48	5971.75	16816.9
144	F24	3	1.06493252848713	3783.67	716.774	5524.59	19885.4
145	G1	3	25.451369711242	42858	211575	1.1312e+06	2409.95
146	G2	3	25.455489011767	39509.6	213800	1.06316e+06	1936.53
147	G3	3	31.2697659758369	36496.3	217210	995970	5783.65
148	G4	3	29.0491417906751	39005.6	267222	1.20814e+06	2026.12
149	G5	3	1.23996751561981	1511.99	777.116	2356.48	13339.8
150	G6	3	0.891006576523523	1294.72	768.887	3344.54	7981.14
151	G7	3	-3.33916833176136	2816.73	1366.62	4235.75	8027.08
152	G8	3	32.3092839007468	1840.02	1474.47	3251.42	8644.75
153	G9	3	1.30404691180001	31875.5	294334	1.08206e+06	7704.84
154	G10	3	0.46413672529934	30204.8	302005	1.078e+06	5690.47
155	G11	3	1.49611661537028	27673.6	285258	985980	8516.86
156	G12	3	0.129126029026338	32483.8	333544	1.18123e+06	5856.61
157	G13	3	1.08884841852932	833.617	1472.33	4341.48	10085.4
158	G14	3	-1.70250850004822	1255.46	627.519	3340.42	3774.94
159	G15	3	0.405192564031495	2201.46	1009.98	3923.23	12200.4
160	G16	3	-4.04713996197552	2132.87	57.6585	2044.39	13041.3
161	G17	3	10.2260847536581	31013.2	330926	1.2406e+06	3595.12
162	G18	3	10.5882017402273	30138.3	315815	1.21875e+06	2063.78
163	G19	3	10.834679613542	26415.4	264726	1.04242e+06	4229.16
164	G20	3	4.76912602495258	30007.8	283817	1.20567e+06	1850.33
165	G21	3	-0.0859641444762929	2154.15	1151.55	5795.36	17248.5
166	G22	3	2.15605332330324	2981.93	1412.13	6538.89	19416
167	G23	3	1.91641202210167	2290.24	1027.82	5548.63	20807.1
168	G24	3	0.517824728271535	3416.04	469.989	5594.43	20291.2
169	H1	3	20.6597994369959	40965.8	197519	1.05856e+06	2577.02
170	H2	3	30.8156668021306	37783.1	216278	1.07117e+06	1184.29
171	H3	3	25.6299633856502	34916.5	214603	988705	4414.47
172	H4	3	25.1443614427067	39087.9	264308	1.1866e+06	2742.95
173	H5	3	3.99619155500477	2129.09	882.669	3941.95	15173.8
174	H6	3	-0.873531760543301	1820.32	1065.5	5955.22	17617.5
175	H7	3	2.81998512544533	1627.21	1169.9	4248.81	12899.9
176	H8	3	26.9923865684182	1333.84	1177.51	3289.96	8927.31
177	H9	3	-1.82916296528401	30586.3	294912	1.07018e+06	9432.14
178	H10	3	0.323930172162363	29070.2	292551	1.03621e+06	6341.31
179	H11	3	2.45153492046529	27880.4	287302	992022	7227.84
180	H12	3	-1.44038605310925	33199.2	345094	1.22613e+06	4932.94
181	H13	3	-2.13109472902852	820.194	1323.85	4187.5	11974
182	H14	3	-0.618087765280507	1631.71	1661.11	4156.7	8052.13
183	H15	3	-0.764517251916459	1147.71	1560.39	5330.85	13566.7
184	H16	3	1.05073289660004	5878.03	6232.04	9377.31	20494.4
185	H17	3	6.5645436337154	28257.5	302300	1.11143e+06	10176.9
186	H18	3	17.0797702456794	26945.7	291593	1.10393e+06	1719.73
187	H19	3	10.5014598386388	25501.4	258466	1001907	4716.71
188	H20	3	4.59778832088523	28850.2	275883	1.1685e+06	124.143
189	H21	3	-4.95112975869051	2641.49	1904.21	5959.46	18092.2
190	H22	3	0.0233209708931099	3060.28	1295.41	6875.08	18181.6
191	H23	3	2.49172180694359	2953.22	879.738	7088.14	19577.6
192	H24	3	-3.37855630292233	3109.5	532.895	5718.07	20720.7
193	I1	3	18.313615943232	42947	204943	1.08879e+06	4637.66
194	I2	3	30.0275856856333	39606.5	221692	1094931	2664.31
195	I3	3	31.4919484597149	37148.8	224647	1.02417e+06	3633.06
196	I4	3	10.4775846273574	38314.3	266139	1.19438e+06	1816.15
197	I5	3	-1.15811388240854	2494.18	539.918	3003.37	15908.8
198	I6	3	-2.99611094257671	2823.4	1695.46	6014.81	17919.6
199	I7	3	-0.113860510603899	1350.06	1519.23	3375.63	13535.7
200	I8	3	18.7344354159259	32031.8	288798	1.05945e+06	5137.59
201	I9	3	0.567172507744999	32466.1	302118	1.0945e+06	8304.46
202	I10	3	-0.736519469339328	30555.8	297124	1.05661e+06	6441.79
203	I11	3	-1.59409440395302	28137.2	285281	980215	9459.44
204	I12	3	2.70529014708518	32087.3	339221	1.20714e+06	3525.11
205	I13	3	-2.46372600147652	1367.83	1901.56	5314.36	13230.6
206	I14	3	0.172944462915439	723.769	1674.8	3991.71	8284.81
207	I15	3	1.43062593675813	1984.61	1202.89	3644.37	14262
208	I16	3	-0.582460929681929	26733.2	276730	982800	4154.19
209	I17	3	5.67364182701249	28702.5	314219	1.15792e+06	5265.24
210	I18	3	6.43916293715984	27633.6	302356	1.15335e+06	2606.42
211	I19	3	-2.07963919348231	26432	266683	1.03676e+06	5524.98
212	I20	3	27.5038784789781	29207	276740	1.17673e+06	1386.66
213	I21	3	-2.18198850722365	2221.06	1639.81	4702.76	16821
214	I22	3	1.74793330466127	2713.98	1113.76	6106.01	17322.7
215	I23	3	2.60591261343734	2740.26	537.044	2915.08	16983.7
216	I24	3	-5.1656697422718	26044.7	181880	951869	311.917
217	J1	3	23.4337275349012	42308.2	200916	1.06587e+06	2578.92
218	J2	3	25.1822232278055	38357.1	214182	1.06774e+06	2353.39
219	J3	3	27.2660679419432	36219.6	221540	1.0145e+06	3651.16
220	J4	3	20.3159543591669	39863.8	268949	1.20712e+06	2538.87
221	J5	3	-0.542849778596519	2063.09	490.446	4460.41	14731.7
222	J6	3	-1.62788491717902	1649.96	1106.39	5319.29	17450.7
223	J7	3	3.29306925972787	2574.89	1933.26	6480.89	13807.3
224	J8	3	15.5742765576524	34606.3	309385	1.15552e+06	5257.63
225	J9	3	5.41540150634091	30025.3	285737	1.0347e+06	6382.86
226	J10	3	0.203902534914505	29684.6	294682	1.04906e+06	4861.88
227	J11	3	0.841583271470427	27478.1	280258	972064	7875.72
228	J12	3	1.92984786466013	32540	328800	1173466	4853.25
229	J13	3	-1.89140462649129	1009.29	1868.57	3316.88	8203.06
230	J14	3	0.933871767680557	2164.54	2359.9	4842.83	7681.63
231	J15	3	1.16186985883314	1416.88	886.893	2426.53	11476.3
232	J16	3	-0.473543165635419	27586.3	269164	967706	4215.11
233	J17	3	4.0596170352751	28173.5	303803	1.12584e+06	6678.31
234	J18	3	4.91584644459317	28268.5	293399	1.11926e+06	1979.74
235	J19	3	7.41252816616543	27302.9	272023	1.06403e+06	4299.39
236	J20	3	8.17227096447323	29652.9	279364	1.18788e+06	1252.11
237	J21	3	2.39980798054967	2717.41	2369.34	6066.05	16315.4
238	J22	3	3.3336302876437	2006.75	1667.62	5057.2	15742.7
239	J23	3	-1.67082705214079	2616.56	303.679	1086.04	13648.4
240	J24	3	37.5203695847631	28472.8	182557	970477	-952.075
241	K1	3	26.2989015434432	41052	191718	1.02187e+06	2445.52
242	K2	3	31.1546613229671	38374.2	202597	1.02014e+06	3890.76
243	K3	3	-69.1186924911203	37070.2	215705	1.00577e+06	4847.74
244	K4	3	28.4636420199263	42309.2	272132	1.23839e+06	790.694
245	K5	3	-0.885564532654826	2288.58	990.855	5078.45	16225.4
246	K6	3	2.80612408419711	2729.64	842.698	7105.25	18018.8
247	K7	3	-2.11985757364528	2901.91	1276.86	5806.74	15369.9
248	K8	3	15.4912154938124	32829.6	288653	1079851	3363.46
249	K9	3	2.35189115128924	32503.7	296593	1.09632e+06	5796.91
250	K10	3	-2.61499677978372	28885.4	275822	986947	8097.43
251	K11	3	4.10274656479442	27880.9	275140	969211	6025.06
252	K12	3	-2.41567965528384	32907.5	323900	1.17096e+06	2131.77
253	K13	3	-0.829542997431872	1467.21	1354.76	5291.48	10977.1
254	K14	3	0.748055666794244	1724.11	1634.72	4792.22	9979.63
255	K15	3	-1.9733507867918	1685.2	1256.04	4402.41	13609.1
256	K16	3	-1.32529806243201	26024.3	260472	933317	965.677
257	K17	3	11.8960537508583	28174.4	299549	1.1225e+06	4121.04
258	K18	3	11.8680788955194	26994.2	278985	1.06848e+06	4900.94
259	K19	3	10.1440129569928	25023.8	250565	993933	3828.04
260	K20	3	3.72789854101802	30152	273774	1.17643e+06	1099.93
261	K21	3	4.17692289081697	2396.53	1569.62	6864.78	18888
262	K22	3	0.955794559472906	2585.4	1176.97	4724.88	13271.9
263	K23	3	-3.31477232207226	2621.43	63.0043	1189.1	15606.1
264	K24	3	Undetermined	29939.1	190069	1.0403e+06	-977.561
265	L1	3	24.4153791692083	43354.8	199588	1.09193e+06	1142.39
266	L2	3	-79.1093453345666	38663.5	199797	1021885	3015.66
267	L3	3	22.6668809559897	37060.3	211367	1.00765e+06	2490.6
268	L4	3	33.5513191070163	41267.6	262136	1.23805e+06	2344.62
269	L5	3	0.77621523830976	2048.69	1401.99	3852.26	15936
270	L6	3	-2.129403672021	2570.09	634.091	5994.86	16807.4
271	L7	3	-1.67838946497295	2610.47	1303.89	6693.17	15697.2
272	L8	3	26.4096970479768	34747.4	299958	1.16e+06	1587.69
273	L9	3	5.57645332683524	30053	275421	1.03719e+06	5148.84
274	L10	3	1.1875640965045	28365.2	264541	965927	5348.66
275	L11	3	2.52510897734419	26987	267649	964823	5157.65
276	L12	3	0.925825914344387	32881.9	320636	1.18174e+06	1634.83
277	L13	3	-1.37493683933099	1391.45	1523.21	5455.92	15095.8
278	L14	3	0.292213712495595	1889.86	1442.56	5404.55	14082.4
279	L15	3	2.03824643706866	2152.78	1282.5	5731	16293.2
280	L16	3	0.242517627868438	25031.6	243944	900388	1152.36
281	L17	3	12.2565159688061	26999.1	281624	1.08198e+06	3836.06
282	L18	3	16.5260460944655	25572.4	259940	1.0222e+06	5711.88
283	L19	3	9.13528697753281	24989.6	238400	979275	5167.05
284	L20	3	5.60401493445715	29349.8	263984	1157874	26.5647
285	L21	3	-0.356835127204704	2852.66	1409.82	5826.68	16253.7
286	L22	3	-1.66190081720697	3157.42	1470.41	5531.85	15292.5
287	L23	3	-2.10996394718723	2852.05	497.243	-365.332	15065.3
288	L24	3	Undetermined	30687.1	189978	1.0697e+06	310.267
289	M1	3	23.1886059109092	43111.2	184738	1.0425e+06	3444.72
290	M2	3	29.0659514943354	39669.9	192564	1.00657e+06	3456.73
291	M3	3	34.0222985410046	36601.6	206878	1.01722e+06	3091.89
292	M4	3	33.7410146649222	41149.2	250020	1.18985e+06	478.345
293	M5	3	0.968444425761845	1611.32	564.787	2814.43	15075.9
294	M6	3	-0.814877484368935	1916.36	875.365	6550.36	18932.1
295	M7	3	0.497218207859987	2500.97	1237.61	5803.97	18019.4
296	M8	3	23.0047129823074	34566.7	281539	1.11565e+06	1590.51
297	M9	3	-0.282863321934201	34056.9	288480	1.12685e+06	3936.86
298	M10	3	4.35272883377274	29467.9	267136	1.00393e+06	5733.44
299	M11	3	-3.64062354306179	27845.2	269533	999440	2309.25
300	M12	3	-0.00806519045090681	31565.5	299217	1124911	1438.75
301	M13	3	1.55313313801435	1720.16	1514.98	6010.88	15957.3
302	M14	3	1.14173022398836	2107.85	463.867	5001.44	16043.5
303	M15	3	-3.32776270022532	2075.04	973.474	6750.22	17871.1
304	M16	3	-2.71364851998533	25738.1	233628	886882	577.076
305	M17	3	8.35885392953787	28452.3	278762	1.09556e+06	3962.69
306	M18	3	13.8494257710845	28118.2	268158	1.08707e+06	3974.15
307	M19	3	12.3656268686718	25894.8	245658	1035615	604.736
308	M20	3	8.39181132569138	29573.8	250569	1.12694e+06	1551.9
309	M21	3	1.09391273699703	2262.95	350.228	5524.46	16892.3
310	M22	3	-2.63568108344089	1956	732.792	4808.6	13943.8
311	M23	3	0.58631369368004	2704.61	436.426	-466.567	12767.6
312	M24	3	Undetermined	29940.9	171972	987104	-53.3564
313	N1	3	20.2833451801866	41019.9	169468	970791	3688.74
314	N2	3	32.4595557721627	38481.7	178829	966243	4444.2
315	N3	3	33.9474302629787	37140.2	199783	1.01294e+06	2899.48
316	N4	3	32.3130325830562	29191.3	170653	858697	1223.71
317	N5	3	0.882718858239059	1625.51	331.783	3745.74	14188.8
318	N6	3	1.87701667422334	1527.48	1327.26	5110.34	15716.3
319	N7	3	3.60908944990115	1955.36	1979.24	5501.69	16560.9
320	N8	3	24.439764872986	35625.4	273184	1.11162e+06	1004.86
321	N9	3	1.13120179990619	30292.5	251751	997894	4399.94
322	N10	3	2.81853190721768	28281.3	247179	953463	5685.36
323	N11	3	2.24593131010579	28022.3	258268	987973	-217.636
324	N12	3	3.42972108826461	32066.9	285887	1.11993e+06	179.165
325	N13	3	-3.60924806825096	2399.43	1602.8	6401.76	18278.1
326	N14	3	-0.0735781848939041	2956.13	1120.7	7299.07	18882
327	N15	3	-1.86259503177143	2386.33	1205.21	6222.23	17420.1
328	N16	3	3.62021038419334	26133.5	232281	904744	-131.378
329	N17	3	6.9758789416378	27121.3	263898	1.07542e+06	1858.21
330	N18	3	31.8261765076709	26424.2	242670	1.01389e+06	3262.49
331	N19	3	10.3220818039345	25507.1	229568	1.00087e+06	466.245
332	N20	3	6.79231887752394	29315.7	239272	1.11859e+06	-1050.55
333	N21	3	1.10484883076197	2456.92	209.223	4600.74	13541.1
334	N22	3	-4.02315473073122	2049.67	547.645	5619.12	12588.7
335	N23	3	0.434765748706468	2568.22	-578.102	-2044.95	13574.7
336	N24	3	Undetermined	30054	166105	987508	-556.509
337	O1	3	21.428076391679	43612.8	169439	1.01457e+06	2980.42
338	O2	3	17.6152893894173	46785.5	203794	1.16655e+06	3186.54
339	O3	3	-0.897708942371992	36880.8	178542	932281	5975.27
340	O4	3	22.225378710355	41464.8	223403	1.13397e+06	2379.43
341	O5	3	-1.09393301577575	1605.04	409.209	1753.28	11360.8
342	O6	3	3.79465805683594	1121.76	840.008	4360.64	13332.4
343	O7	3	2.45986194168472	1467.11	1456.56	4188.69	12523.6
344	O8	3	22.2381940735777	33710.4	245725	1.02977e+06	477.14
345	O9	3	1.20740893436687	30813.5	239569	994984	2446.36
346	O10	3	2.74224353539148	28750.1	234613	935697	3183.42
347	O11	3	0.494008111054427	28446	240085	957478	8095.25
348	O12	3	-4.09384377876859	32517.7	280345	1.13989e+06	-359.059
349	O13	3	-1.13419392428523	1509.81	1324.63	4313.98	14474.7
350	O14	3	-1.53528725182969	2373.31	920.986	4387.62	11727.2
351	O15	3	3.82727220435208	1635.35	537.799	3278.61	10309.1
352	O16	3	3.91750245418689	27279.1	221451	902444	-2465.98
353	O17	3	6.66170112568761	30108.8	263493	1114035	1027.19
354	O18	3	14.6025443472017	26784.4	235555	1.02908e+06	1072.95
355	O19	3	6.86058517419406	25750.8	212633	966016	3568.95
356	O20	3	10.594762396111	30027.2	233179	1135665	-563.947
357	O21	3	-1.14513972845316	2490.75	978.456	4756.34	14771.7
358	O22	3	-1.11124636012619	2201.92	939.396	3047.46	9108.71
359	O23	3	1.18755781567779	2582.01	-296.699	-3458.07	10474.8
360	O24	3	7.81391698716834	29607.8	152942	922910	-673.227
361	P1	3	15.3525649792323	44107.5	157982	975717	3781.36
362	P2	3	8.24662274656703	38329.8	155650	888422	4504.25
363	P3	3	6.98634888297966	37891.9	178999	992156	240.044
364	P4	3	8.18697779444756	1391.13	216.11	1587.71	9922
365	P5	3	-0.345843717164371	1561.66	693.138	2827.15	10377.6
366	P6	3	2.07716740780643	1795.61	476.436	1528.97	7711.78
367	P7	3	0.87659390697263	1444.12	528.399	2462.18	4090.23
368	P8	3	15.0291538491069	34490.3	245887	1.09759e+06	-6948.89
369	P9	3	-1.3329194306616	26671.5	217764	946808	-3990.03
370	P10	3	0.280394421660731	30137.5	244976	1.07018e+06	-7853.63
371	P11	3	-0.108011059905039	24090.4	210427	882639	-5535.26
372	P12	3	5.85220613594493	28876.4	247538	1.06664e+06	-10616.7
373	P13	3	3.02325240407208	-2899.56	-443.306	-1243.88	-6032.68
374	P14	3	0.0948201288197197	-3564.47	145.746	-1593.15	-6404.38
375	P15	3	2.11325360930823	-823.304	570.872	511.462	-2659.75
376	P16	3	-4.60888060552134	22798.1	200206	857838	-11884.7
377	P17	3	7.19427368347533	24652.3	235894	1.06134e+06	-6877.11
378	P18	3	8.66581286131395	20874.9	201110	934792	-6671.9
379	P19	3	14.9248279428139	32738.7	195374	897433	396.134
380	P20	3	11.8419439478348	27569.1	211601	1.08326e+06	-5526.72
381	P21	3	3.5735304466557	-1052.9	110.395	1166.45	1051.02
382	P22	3	0.908751276961539	904.597	900.87	978.296	4213.38
383	P23	3	-1.83732455918948	1585.72	-510.84	-3641.23	7701.22
384	P24	3	-5.84542589632747	30151.8	148240	931667	588.82
1	A1	4	6.65068381422361	47199	168839	1.05783e+06	2081.66
2	A2	4	32.8780636806332	40898.4	172165	999040	1858.7
3	A3	4	28.7985875810969	35499.3	171022	933806	453.633
4	A4	4	17.0572352221029	33286.3	178392	925964	1346.5
5	A5	4	21.33099008408	1753.66	545.762	1319.33	5399.36
6	A6	4	-2.02794851635554	1762.6	214.823	1776.48	4412.41
7	A7	4	-1.45256731253266	1210.59	835.907	1336.31	4003.14
8	A8	4	-2.76016875669347	1822.9	-56.0935	1463.4	3588.89
9	A9	4	-2.95837239701541	34519.7	257741	1.12522e+06	-3586.52
10	A10	4	12.4010080851072	27511	225103	955099	-2313
11	A11	4	-5.10972211651642	24106.1	209185	872089	-2597
12	A12	4	0.478859666528933	26627.5	224184	940311	-564.683
13	A13	4	-0.0777739042805479	-918.034	-136.596	-123.599	-1245.14
14	A14	4	1.5127293923274	-1551.35	-526.691	-663.32	-2162.53
15	A15	4	-3.7255895680305	2603.11	935.797	1818.82	6500.52
16	A16	4	-1.97454698591991	1417.02	296.339	1011.44	4732.4
17	A17	4	1.55131542294248	27629.3	252434	1.12726e+06	-1535.18
18	A18	4	9.1200191106318	25366.8	224911	1.03807e+06	-2263.59
19	A19	4	9.43201025602411	24063.8	202949	955418	-1561.73
20	A20	4	6.5263041248968	25767.3	194511	970008	-804.955
21	A21	4	4.33689496000761	1770.35	749.125	1824.41	4901.59
22	A22	4	-1.53684925202651	2508.81	933.647	2090.65	5102.27
23	A23	4	-2.78058665440722	3362.87	774.62	1832.05	4630.15
24	A24	4	1.49578325252969	2528.24	705.028	2074.84	8234.53
25	B1	4	17.7257040131672	46351.4	181175	1.08952e+06	4488.47
26	B2	4	19.9942009619622	38051.9	171957	972879	1864.92
27	B3	4	15.3871366938397	35995.7	178170	936311	4650.46
28	B4	4	20.6443651908539	32389.6	178760	885104	4955.29
29	B5	4	26.1066169056689	2219.61	550.431	1792.87	7904.87
30	B6	4	-0.504726048107841	2632.55	1569.76	2555.31	7686.56
31	B7	4	1.05805473377814	1654.68	852.679	4659.02	10060.1
32	B8	4	-0.400835561367785	2146.14	1030.4	3532.16	8472.33
33	B9	4	0.251568772488554	37645.5	294797	1.22911e+06	4608.74
34	B10	4	10.0518215210395	28838.6	242960	978683	3294.3
35	B11	4	-1.98031354046725	27408.7	234207	925031	706.71
36	B12	4	0.773548437815862	26229.2	232630	917408	1955.81
37	B13	4	1.26977897879306	2155.61	974.236	3922.15	9445.27
38	B14	4	-0.517601020979782	1327.37	815.648	2909.05	9729.51
39	B15	4	2.7365177895158	2525.17	1533.28	4904.08	10630.3
40	B16	4	-1.01848723782405	1448.17	1148.59	2978.14	10635
41	B17	4	6.95119341322106	30121.7	272922	1.15719e+06	1313.07
42	B18	4	3.45478929312458	27389.1	249416	1.09177e+06	3188.95
43	B19	4	8.40075811321958	26802.1	228580	1.02674e+06	2831.25
44	B20	4	-0.848718531939994	26375.1	203578	958103	3260.35
45	B21	4	7.23388876754188	2558.36	502.017	2820.33	10330.6
46	B22	4	-1.90883567179571	2896.23	903.862	2372.43	10076.8
47	B23	4	-0.52661890177842	2075.46	420.856	2887.74	8314.81
48	B24	4	0.835622457288991	1129.26	98.8315	1417.79	5159.01
49	C1	4	17.2056059768843	46885.6	194048	1.13332e+06	4578.68
50	C2	4	24.0094680525099	40301.9	188553	1.02322e+06	4911.37
51	C3	4	22.6444080678575	37240.9	202122	1.02858e+06	1476.08
52	C4	4	27.817155028054	34113.7	203081	969220	3395.65
53	C5	4	20.7519703415005	1743.02	757.005	1307.49	9236.31
54	C6	4	-0.531296464551815	2227.04	1320.93	3961.69	12598.6
55	C7	4	4.35642404838291	2406.86	1090.54	3671.45	10079.1
56	C8	4	-3.43708991992617	1377.34	1511.83	4100.63	10232.7
57	C9	4	1.71646958596602	34051.2	273245	1.09676e+06	5811.25
58	C10	4	2.67939512333942	29794.7	257228	1.00177e+06	6200.13
59	C11	4	-1.31593949922853	27792.4	258111	987865	1464.71
60	C12	4	0.71997294326502	27538.7	251404	958135	4026
61	C13	4	2.7438148377023	2067.43	1221.69	3172.18	12543.7
62	C14	4	-1.54579474876255	1441.09	1169.5	3767.31	10438.4
63	C15	4	-0.373572314526882	979.936	539.603	3895.14	8419.94
64	C16	4	3.21709560631325	1197.54	1135.4	2396.57	9131.51
65	C17	4	3.98188873700428	28535.4	273739	1.11505e+06	280.489
66	C18	4	7.76165188923642	27779.2	267858	1.13513e+06	4626.35
67	C19	4	6.97732786487177	28208.4	249932	1.08898e+06	265.766
68	C20	4	4.74580372356559	27184.4	226626	1.03834e+06	1873.45
69	C21	4	2.43244220743509	2686.57	796.733	4265.11	12606.8
70	C22	4	-0.227667766968807	2445.61	1255.01	4205.23	11420.8
71	C23	4	0.672341984832201	3371.53	994.979	3641.41	10559.8
72	C24	4	0.47780015435319	3794.4	445.813	3000.85	11663.8
73	D1	4	12.4931604850822	42532.6	185249	1055454	1700.03
74	D2	4	28.3095444720152	38834	192144	1.00378e+06	5039.79
75	D3	4	27.9465580291285	35979.9	203782	999061	1292.08
76	D4	4	24.3264595659525	33347.3	210520	972253	2702.79
77	D5	4	19.2853487875464	2644.97	965.595	3715.68	12312.9
78	D6	4	0.678445743466455	1665.3	932.359	3032.59	11032.4
79	D7	4	-3.00724362452775	1182.11	938.362	3689.57	10097
80	D8	4	-0.134475841864969	1530.37	819.304	4070.9	10094.2
81	D9	4	-2.28801200509952	30671.5	266630	1.03024e+06	3879.58
82	D10	4	1.53332954820462	28407.6	258183	968480	6673.89
83	D11	4	3.03399814769045	28790	275941	1.01698e+06	2684
84	D12	4	-1.61420699011433	27482.8	259081	948219	9207.61
85	D13	4	-0.963324805923548	2664.06	1210.89	4883.47	12974.8
86	D14	4	-2.30415186079517	1607.22	1810.63	4667.74	11104.7
87	D15	4	0.299748894904496	1776.68	1833.64	4185.55	11618.2
88	D16	4	0.514540770708209	1622.83	-52.5788	2599.25	8709.76
89	D17	4	2.12629947110781	29044.4	287890	1.13204e+06	5518.91
90	D18	4	8.70537527617489	27734.2	267991	1.07631e+06	6700.92
91	D19	4	5.52257530043244	27631.4	254498	1071469	1663.06
92	D20	4	-1.38035473132413	25594.8	225484	987401	3011.25
93	D21	4	5.00073423557978	3629.57	1050.02	4170.73	13498.4
94	D22	4	-1.7703433298957	2479.47	1151.26	5003.95	14352.6
95	D23	4	4.04491860535745	2941.96	1094.97	3654.89	11887
96	D24	4	4.68930121323592	2982.58	555.418	3947.55	14375.3
97	E1	4	-7.67505997029821	44475.3	196304	1.08189e+06	1022.5
98	E2	4	19.0188718341246	37964.8	196998	1.01702e+06	3136.8
99	E3	4	18.5443564708439	36743.8	216701	1037135	3335.22
100	E4	4	24.5965952664892	39749.3	250745	1.15982e+06	2956.23
101	E5	4	18.1528984222318	2195.19	536.941	1947.71	10835.4
102	E6	4	8.90443717430526	2598.64	1271.89	4486.56	10756.4
103	E7	4	-0.731619395159669	1377.08	1255.52	4839.03	9519.76
104	E8	4	-0.405999064100342	2071.94	1313.05	5609.47	10938
105	E9	4	2.23647360216091	34454.4	300084	1.13075e+06	6957.93
106	E10	4	1.79758009722718	27873	267650	982253	8639.36
107	E11	4	3.43779208425576	29985.6	288566	1.04008e+06	3910.06
108	E12	4	-0.689706749247762	33284.7	320777	1.17887e+06	4182.39
109	E13	4	-1.86351747016261	1961.15	2563.86	5000.97	11167.4
110	E14	4	-3.30512297627729	2195.19	944.39	2931.32	7912.54
111	E15	4	-0.192846304207251	2141.83	1021.18	3676.74	10000.4
112	E16	4	1.45556693985645	1766.36	912.611	2732.91	9765.53
113	E17	4	4.27150615020764	27966.8	287609	1.09712e+06	4093.88
114	E18	4	6.72494909616262	26992.6	271288	1079689	4391.75
115	E19	4	3.11471389723738	27714.2	267677	1.0973e+06	1476.12
116	E20	4	10.8645487712975	31596.9	279947	1.22672e+06	1528.88
117	E21	4	3.01381033933876	2978.49	324.997	4661.56	16637.6
118	E22	4	2.73640707123286	2637.83	1571.01	5049.45	16319.7
119	E23	4	2.15730455957464	3088.49	670.798	4666.57	15751.1
120	E24	4	0.967826787586546	4206.01	1726.21	4248.36	14876.9
121	F1	4	19.817795624142	42645.4	199435	1.08355e+06	2970.45
122	F2	4	22.4083717249468	36569.7	196263	981459	5384.3
123	F3	4	19.3007811287548	36932.6	217672	1.01663e+06	2028.89
124	F4	4	24.3602629516708	39447	261000	1.1879e+06	2523.66
125	F5	4	27.0382218434602	2168.71	971.601	1765.2	11177.2
126	F6	4	13.1126363347462	1825.34	389.365	3486	11872.4
127	F7	4	0.0331632418706249	2045.73	607.93	4034.12	9098.81
128	F8	4	-0.430330278011752	1624.73	941.228	2805.18	8817.94
129	F9	4	5.03073503327232	31541	291004	1.07449e+06	7266.05
130	F10	4	3.41470628146271	27710.2	262980	941509	11967
131	F11	4	2.33400931111328	29121.8	296293	1.04374e+06	6410.35
132	F12	4	0.111596385625035	32518.3	328975	1201051	5385.14
133	F13	4	1.35878900423859	2297.65	1770.64	3968.71	10327.6
134	F14	4	0.460519095348445	2504.52	1796.92	2342.75	7450.14
135	F15	4	0.293367671556553	2917.68	1286.31	4062.57	12548.9
136	F16	4	-2.20470974505724	1818.34	1278.62	1345.97	11155.1
137	F17	4	4.15843995042496	27652.8	295860	1.1068e+06	6217.91
138	F18	4	15.5747662514182	25753.2	272000	1.05207e+06	5155.42
139	F19	4	7.76951191473927	27479.8	277350	1111832	1438.42
140	F20	4	3.16380925154363	30235.4	276603	1.1988e+06	1529.24
141	F21	4	6.77685758615644	3158.52	1372.81	5397.21	17056.8
142	F22	4	-0.297027550562234	3396.98	908.587	4852.56	17317.6
143	F23	4	1.74551165427783	3625.49	798.262	5720.42	17803.6
144	F24	4	-1.51135414686178	4056.9	612.155	5002.6	19856.2
145	G1	4	19.4204445799469	42731.5	209435	1.12938e+06	1638.21
146	G2	4	26.7964336096757	38559	212013	1054435	1992.28
147	G3	4	21.7757565282718	35508.7	216881	992776	4410.82
148	G4	4	25.7045993519782	39610.1	267696	1.20653e+06	1422.22
149	G5	4	-1.57505047136783	820.91	1044.92	2398.66	12515.6
150	G6	4	-0.605767138549709	1363.21	1212.06	3324.57	7607.86
151	G7	4	0.652665747383253	2060.28	897.297	4544.1	6819.39
152	G8	4	27.1021965919467	1309.64	1296.44	2886.97	7622.98
153	G9	4	-2.54345455070688	31937.1	295278	1.08132e+06	9171.68
154	G10	4	3.01127158841609	26516.4	283114	1.00979e+06	-2511.57
155	G11	4	4.17946915478387	28224.6	282921	980679	9639.8
156	G12	4	-3.67531120964895	33232.4	333138	1.18279e+06	5342.85
157	G13	4	-1.51203533137868	810.213	1686.28	4012.39	8715.9
158	G14	4	1.14251753767257	1169	788.6	2947.8	3575.85
159	G15	4	-0.064883502907378	2108.9	1471.35	3931.91	11536.9
160	G16	4	1.11865945647151	1631.02	312.659	2521.53	12345.9
161	G17	4	-0.688424011467305	31052.7	329786	1.23548e+06	3147.6
162	G18	4	10.6765947606459	29755.4	313059	1.20764e+06	2071.25
163	G19	4	4.84173390960086	26167	262462	1.03356e+06	5944.94
164	G20	4	5.12474754534151	30699.2	284280	1.20548e+06	2678.98
165	G21	4	2.94366686404646	3195.3	1690.12	6218.01	17375.6
166	G22	4	1.56151642640907	2738.63	1522.72	6631.81	20604.6
167	G23	4	2.86302383075781	3797.17	1604.5	5889.8	20540.7
168	G24	4	7.80687295271127	2990.7	616.15	5089.85	20482.9
169	H1	4	17.3573758276293	40542.7	198304	1.0558e+06	875.657
170	H2	4	20.9825438024286	38259.5	215180	1.0633e+06	607.707
171	H3	4	21.5431011162182	34149.2	212671	981852	3891.04
172	H4	4	16.8136569166613	39153.8	265295	1.18754e+06	2395.24
173	H5	4	-1.18393857740193	1528.57	753.165	3823.78	14888.9
174	H6	4	-3.57332593869023	2287.1	721.387	5559.17	16916.1
175	H7	4	-0.134317592617663	1295.85	1319.73	4452.62	11981.4
176	H8	4	27.039770977045	978.389	823.588	3468.35	7609.94
177	H9	4	-0.66090215294571	31138.7	295219	1.0697e+06	9575.88
178	H10	4	0.364757463016304	28996.4	290017	1.03136e+06	8658.47
179	H11	4	-1.61103363145639	27539.5	285110	983552	8072.25
180	H12	4	-1.08140856607361	32967.6	347049	1.23321e+06	4806.05
181	H13	4	1.50478073225122	1082.1	1547.99	3887.46	10377.9
182	H14	4	0.248955489135824	1543.84	1962.07	3488.87	7876.38
183	H15	4	-2.85547487785698	1966.48	1675.02	4943.73	12232.9
184	H16	4	0.177617532917338	5233.03	5758.37	9398.35	20055.8
185	H17	4	3.35844233157286	27548.1	301256	1.10967e+06	10616.2
186	H18	4	3.12999062033396	27009.8	289177	1.09117e+06	2107.18
187	H19	4	5.76155748553219	25150.1	255560	994804	4482.75
188	H20	4	8.70100764235303	28673.8	275677	1.16481e+06	-189.408
189	H21	4	0.607351978569113	1817.82	1858.25	6103.51	16351.6
190	H22	4	2.48465299142708	2504.19	1084.33	6504.55	17232.1
191	H23	4	-0.297687675501948	3231.23	1144.71	7215.45	18377.6
192	H24	4	2.81758819057814	3101.11	956.408	5578.81	20280
193	I1	4	19.9629287888265	42388.5	202871	1082123	4180.36
194	I2	4	28.7073203919163	38886.8	219731	1.08723e+06	2421.35
195	I3	4	34.3898810777528	37105.4	223796	1.01959e+06	5261.69
196	I4	4	9.04646091548875	38980.6	266853	1.19508e+06	1857.16
197	I5	4	-0.876271829828511	2203.5	1103.21	2711.25	15851.5
198	I6	4	-2.32270557723905	2817.5	1571	5707.29	17384.1
199	I7	4	-1.47589142319794	1711.54	645.07	3358.56	10971.3
200	I8	4	14.3690156748735	32078.7	288554	1061419	6482.7
201	I9	4	0.69942207332906	32401.3	301514	1.09026e+06	8751.75
202	I10	4	-1.1320555666266	29422.3	295280	1.05119e+06	6319.71
203	I11	4	-1.41788737891966	27514.4	282814	978969	9518.72
204	I12	4	0.440870480080321	32018.6	340432	1209967	3155.46
205	I13	4	-1.97678142983159	2467.14	1614.7	5620.04	12854.7
206	I14	4	-1.19275172213429	851.408	1806.91	4090.05	7512.57
207	I15	4	4.1425132235986	2143.55	1337.76	3616.77	13429.6
208	I16	4	-0.191283647860928	27314	275216	983430	3762.22
209	I17	4	4.99142327126719	28875.3	312530	1.15302e+06	5805.51
210	I18	4	3.46631694644475	27075.8	300133	1.14382e+06	1872.9
211	I19	4	3.77999086840236	26295.6	264617	1.02937e+06	6156.66
212	I20	4	4.89278697026111	29889.2	276051	1.17378e+06	1400.68
213	I21	4	5.80436919580734	2558.71	1367.77	5094.47	15295.1
214	I22	4	2.2753933888248	2887.54	1505.48	5616.83	15851.7
215	I23	4	-1.4984558442743	3344.95	974.457	3062.52	15865
216	I24	4	-9.12051137141634	27077.2	178951	938829	909.833
217	J1	4	19.4585318837881	42346.1	199505	1.06084e+06	2313.14
218	J2	4	22.6126275520314	38692.6	212199	1059008	1478.29
219	J3	4	23.9791217167258	35816.3	219583	1.00826e+06	2596.88
220	J4	4	16.9901033896908	39380.9	269222	1.20997e+06	2290.62
221	J5	4	-0.781208453493036	2839.02	678.849	3997.05	14619.6
222	J6	4	-5.17606564829703	1949.67	921.738	5734.99	17016.1
223	J7	4	-0.684129268036941	2804.02	1702.22	6215.48	12837.2
224	J8	4	14.0124598621755	35033.2	306553	1145602	5054.11
225	J9	4	1.49633434446514	29679.6	284828	1.0289e+06	6429.62
226	J10	4	0.422444094402636	29859.9	291961	1.04001e+06	5172.5
227	J11	4	1.95646970441521	26937.9	277498	961662	7635.67
228	J12	4	4.53917616124181	32991.3	330161	1.17549e+06	4469.3
229	J13	4	-2.66160919064987	1047.08	1933.66	3200.28	8276.08
230	J14	4	-0.425669670618845	2607.47	1998.2	5036.97	8337.12
231	J15	4	-2.56307533676681	1913.13	815.465	1378.02	10737.7
232	J16	4	-1.78972286815315	27030.1	267122	959739	4572.24
233	J17	4	9.27881886723617	27396.2	301974	1.11846e+06	6428.55
234	J18	4	5.45067385161337	28244.4	290676	1.11362e+06	2488.12
235	J19	4	3.63154242064002	26823.5	270047	1.05587e+06	4216.43
236	J20	4	6.99866443441033	29326.7	278520	1.18977e+06	1554.32
237	J21	4	-1.02861024235108	3249.05	1874.47	6114.68	15458.5
238	J22	4	-2.80321939466376	2969.98	1270.3	4898.16	14821.1
239	J23	4	2.18427124929394	2648.03	176.083	1545.8	14008.8
240	J24	4	50.0271594463588	27866.5	179481	955357	-902.446
241	K1	4	12.6933473580079	39803.5	190971	1.02126e+06	2649.35
242	K2	4	26.2733005473524	37730.6	201211	1.00539e+06	4426.76
243	K3	4	-69.3455151079556	35743.4	213798	999602	5204.36
244	K4	4	25.5389611668252	40902.4	272241	1.23965e+06	1980.61
245	K5	4	-2.09748474700518	3192.57	775.184	4779.55	16100.4
246	K6	4	-0.247078173634236	2205.54	1262.14	6251.56	17527.7
247	K7	4	4.72749540569521	2758.59	1608.33	5753.81	15132.5
248	K8	4	10.1486656136781	32652.8	287300	1.07321e+06	4788.33
249	K9	4	0.229949314091755	32026.4	295652	1.09131e+06	6737.99
250	K10	4	4.39983471223286	28533	273895	981012	9669
251	K11	4	-4.13314243580589	26755.9	273007	961235	5996.9
252	K12	4	3.95079069487247	32309	324170	1.17115e+06	2971.02
253	K13	4	-4.77534888576247	1444.35	1645.28	4588.79	9823.06
254	K14	4	1.1009859195533	1831.9	1464.24	4389.89	9951.43
255	K15	4	-1.31047467429471	1670.96	942.691	4304.58	14307.9
256	K16	4	2.69619643229316	25890.7	258381	926976	1779.98
257	K17	4	5.19313635068465	27853.4	298032	1.12032e+06	3816.23
258	K18	4	9.06077286196478	27022.1	276698	1.0629e+06	5613.03
259	K19	4	3.21782494254012	24772	248505	984983	4419.03
260	K20	4	7.61062702056597	29930.2	272589	1.1726e+06	1572.76
261	K21	4	-0.0383149950198458	2118.13	1159.23	6826.49	18605.1
262	K22	4	-1.33900290082966	2648.88	843.43	4851.48	14160.9
263	K23	4	-0.150888456322718	2686.28	67.8228	1795.11	15930.3
264	K24	4	Undetermined	30373.6	190732	1045712	-381.188
265	L1	4	23.2668860025578	43196.8	197943	1.08546e+06	2054.82
266	L2	4	-75.9970022834609	38651.2	198143	1.01225e+06	3700.28
267	L3	4	20.699262324566	36174.6	210107	996531	3891.27
268	L4	4	27.0300885136098	41333.8	262976	1.23804e+06	1537.39
269	L5	4	1.92811286726646	2078.18	690.352	2850.9	16112.5
270	L6	4	-2.14760472542412	2813.65	830.493	5620.82	16489.1
271	L7	4	0.452097572042476	2661.52	1112.58	5960.71	15722.8
272	L8	4	19.1939511923547	35804.6	299350	1.15596e+06	3410.42
273	L9	4	1.10605199156998	29703.2	274776	1.0256e+06	6625.65
274	L10	4	1.34040064992178	28017.9	261998	955529	6773.63
275	L11	4	2.73776336856145	27155.5	266440	958698	4992.68
276	L12	4	-4.05566542368751	33433.5	320650	1182932	2364.06
277	L13	4	1.9134422801103	1875.19	1359.86	4970.56	15322.3
278	L14	4	-0.364425745744938	2156.99	1222.88	5575.81	14075.8
279	L15	4	-2.14263517045538	2072.87	1419.37	5782.46	15920
280	L16	4	0.652222431533573	25174.1	241173	888314	1629.99
281	L17	4	8.13268158673964	26376.5	280216	1.07122e+06	5054.59
282	L18	4	2.32849495370192	25211.5	258397	1.0162e+06	4808.45
283	L19	4	3.11971749979966	24100.7	237393	963455	6332.43
284	L20	4	5.87563042902593	29772.5	264601	1.16046e+06	793.676
285	L21	4	-1.38284660035197	2813.33	987.489	5888.02	15944.1
286	L22	4	-1.44038839202767	2935.11	1414.8	5970.15	14842.9
287	L23	4	1.87077085571445	1839.84	35.5536	-1242.18	15818.1
288	L24	4	Undetermined	30740.4	190020	1.06573e+06	425.354
289	M1	4	14.2160173544567	42836.9	183874	1.03592e+06	3241.99
290	M2	4	28.8968747061858	38400	191054	999201	4063.28
291	M3	4	25.8268107717818	37044.2	205456	1.00465e+06	2851.42
292	M4	4	28.4803820761008	40667.1	249312	1.18523e+06	2315.47
293	M5	4	1.81640828173613	1817.54	258.039	2539.19	14415.4
294	M6	4	-0.676178695510771	2473.27	848.092	5870.1	19014.6
295	M7	4	-3.6580178975837	2233.2	951.234	5495.69	18662.2
296	M8	4	14.7705047660261	34662.5	279932	1.10659e+06	1296.74
297	M9	4	0.0637196053667139	34625.7	287149	1.12277e+06	3768.05
298	M10	4	2.92262725457886	28735.4	264387	994564	6563.9
299	M11	4	1.767625548674	28168.7	267653	989944	2244.71
300	M12	4	-0.0785687608859007	31716.2	299407	1.12566e+06	1936.1
301	M13	4	0.824690917305816	1859.18	1623.46	5455.31	15317.3
302	M14	4	-0.349692508004409	2280.98	349.903	4403.22	15926.4
303	M15	4	3.84423166288161	2739.26	764.332	5932.92	18065.5
304	M16	4	-2.54686684503304	24988.9	232244	881068	630.097
305	M17	4	4.56239848116138	28162.6	277374	1.08772e+06	4393.71
306	M18	4	3.27203973068436	27565.4	266522	1.07688e+06	4088.97
307	M19	4	7.64571530004832	25104.3	243226	1.02503e+06	273.88
308	M20	4	13.0508739374441	29783.8	249715	1.12251e+06	1398.31
309	M21	4	-2.65155760443167	3123.45	930.787	5830.26	17752.7
310	M22	4	1.63017633124946	1817.29	921.52	4752.79	13949.6
311	M23	4	4.17826500627962	2157.03	474.992	-295.294	13127.9
312	M24	4	Undetermined	29906.1	171720	988476	199.306
313	N1	4	20.1198846300044	40932.9	168726	971581	3523.75
314	N2	4	26.4456015068381	38807.5	178263	961962	4715.2
315	N3	4	25.1377471704313	37804.6	198505	1000687	3317.28
316	N4	4	29.3915816720773	30602.5	176184	886450	1194.97
317	N5	4	0.701421240005857	2474.53	530.479	3571.36	13978.4
318	N6	4	3.36520094300522	1613.51	930.633	5254.73	15335.4
319	N7	4	-2.49979842332641	1789.28	1542.99	5268	15858.9
320	N8	4	16.4318651339645	35778.3	271590	1.1071e+06	69.0928
321	N9	4	1.62270983375947	30229.1	250111	992266	3857.58
322	N10	4	3.12050820742024	27763.5	244630	945502	5539.78
323	N11	4	0.941037473879078	27539.7	256679	984482	668.186
324	N12	4	3.9851076427899	32528.3	286658	1.12136e+06	709.851
325	N13	4	0.228045888325596	2146.4	1437.75	6583.85	18040.8
326	N14	4	2.00748854965241	3040.54	1520.31	7035.48	18904.8
327	N15	4	-0.164316566123944	3375.35	1259.13	6097.55	17236.4
328	N16	4	0.667316838428633	26505.8	229161	895034	-86.5202
329	N17	4	7.28637274859739	27543.4	262636	1.07064e+06	1852.21
330	N18	4	32.7046609457116	25774.3	241420	1.0031e+06	4063.02
331	N19	4	7.56369295611466	25110.2	228574	991377	758.595
332	N20	4	1.89079283542424	29026.8	238879	1119774	207.483
333	N21	4	-1.99926534452925	2562.2	-41.8899	4725.6	13535.3
334	N22	4	0.290992229635776	2810.5	337.231	5070.03	12750.6
335	N23	4	-1.93279169932066	2954.07	88.3313	-1555.99	12723.8
336	N24	4	Undetermined	30593.8	166275	985081	-256.36
337	O1	4	19.2490053607321	43659.8	169011	1.00689e+06	1257.84
338	O2	4	11.6177504704124	45828.8	203855	1.16704e+06	2502.46
339	O3	4	-3.24205817657958	35681.4	177593	926161	5439.27
340	O4	4	20.9517997892222	41210.7	222738	1.13166e+06	1830.94
341	O5	4	0.797330675734429	1901.81	734.638	2133.35	10430
342	O6	4	-2.02532082451535	1054.34	919.057	4830.93	13699.1
343	O7	4	2.65314566594088	1810.44	840.212	4717.22	10986.9
344	O8	4	7.90348771843492	33499.7	243828	1.0203e+06	417.468
345	O9	4	0.356603556334903	30417.5	237996	984461	2727.16
346	O10	4	-5.17432111309927	28056.7	232816	929595	3125.3
347	O11	4	-0.84390101030931	28791.7	238936	951929	8474.52
348	O12	4	1.04140432337636	33287.3	281701	1.13977e+06	-884.654
349	O13	4	3.91641067734099	1861.88	1048.37	4943.56	15125.4
350	O14	4	4.71163708552513	1552.07	934.552	5070.2	12073.4
351	O15	4	0.0814649490584998	2057.38	665.162	3782.24	9527.7
352	O16	4	2.97474876774459	26305.8	220200	892248	-1987.13
353	O17	4	8.53966651027849	29961.8	261117	1.10907e+06	1176
354	O18	4	10.2135819697132	26015.1	234489	1.02094e+06	1595.56
355	O19	4	10.1405676052532	25542.9	211453	960769	2600.89
356	O20	4	9.50540096494296	29116.3	233127	1135674	-785.149
357	O21	4	0.482358395039682	2583.1	1213.49	5257.72	14500.6
358	O22	4	1.36927458964919	1526.22	630.722	3270.86	9000.83
359	O23	4	-0.422772589398392	1670.13	-192.283	-2870.4	10249.9
360	O24	4	4.72072044073957	29869.2	150913	907361	-1770.07
361	P1	4	17.0195523651514	43496.8	156887	971589	3366.93
362	P2	4	11.1246827914738	37350.6	153596	880046	5337.84
363	P3	4	9.09670239426077	37320.3	177327	985332	917.022
364	P4	4	8.64264368700151	1025.31	-284.184	2120.12	8298.48
365	P5	4	-0.583026580906335	995.114	598.158	3128.48	10348.2
366	P6	4	0.4939080275999	854.957	351.808	2149.7	7426.43
367	P7	4	1.62655214402957	714.154	776.147	2283.78	4243.78
368	P8	4	6.39845188105028	33706.7	243891	1.08976e+06	-6483.69
369	P9	4	-1.15307961622148	26572.9	216601	944108	-3330.71
370	P10	4	2.5417298236398	29737.9	244282	1.07276e+06	-7531.96
371	P11	4	-0.342251922720152	23618.1	210131	876277	-5696.25
372	P12	4	-0.271410283581645	29046.8	247897	1.06265e+06	-9949.43
373	P13	4	0.124512843279263	-2539.08	-576.252	-1045.34	-6172.89
374	P14	4	0.767936430537247	-3514.86	-546.034	-1443.25	-5808.22
375	P15	4	-4.11020623892728	-1832.87	573.941	488.748	-2857.23
376	P16	4	-0.780191095429473	21682.1	198650	855830	-10930
377	P17	4	6.51637298045898	24913.6	235011	1.05639e+06	-5795.42
378	P18	4	4.03318669046348	21038.6	200156	929794	-6397.78
379	P19	4	11.0498128765103	33142.9	195414	895503	366.764
380	P20	4	9.17176219923886	27564.6	211333	1.08189e+06	-5729.37
381	P21	4	0.92910977825386	-308.169	3.09526	704.252	1107.93
382	P22	4	-1.22993815975815	412.985	386.021	997.052	4599.21
383	P23	4	2.14085742980296	1504.19	-414.979	-3601.93	8121.44
384	P24	4	-2.39297826755728	31173	146548	921704	922.095
1	A1	5	13.3410629112841	46332	168153	1.05168e+06	1198.65
2	A2	5	19.6256618771286	40165.1	171348	993516	1026.9
3	A3	5	25.0600588509305	35910.5	170829	931777	-838.117
4	A4	5	16.2325559948281	32295.5	177707	920714	1138.72
5	A5	5	16.3200469549943	1853.29	722.214	1438.85	4591.98
6	A6	5	1.62277958362074	1634.13	293.024	1232.14	3777.02
7	A7	5	0.933639024292461	1438.29	525.843	811.605	3509.97
8	A8	5	0.559402614477676	719.07	-81.3917	739.729	2765.62
9	A9	5	-2.70767386005082	33554.1	256625	1.12437e+06	-4015.98
10	A10	5	5.10928601166324	26434.3	223736	948230	-2326.66
11	A11	5	2.98502679743206	23800.7	208947	871597	-3922.99
12	A12	5	-0.442567934262115	25129.3	223059	934968	191.871
13	A13	5	-3.02386616764397	-2218.27	-193.368	25.5533	-1946.89
14	A14	5	-3.12762238337564	-1087.04	-286.279	-1092.07	-1611.37
15	A15	5	-0.320401252646207	2204.95	690.171	1677.29	5752.17
16	A16	5	4.63695951677119	1367.93	128.635	1454.74	3850.53
17	A17	5	10.2852860344669	26454.7	251392	1.12066e+06	-2461.93
18	A18	5	4.46110215428962	24506.6	223676	1.03487e+06	-2962.49
19	A19	5	9.16076421470189	24542.3	201985	945994	-2367.18
20	A20	5	3.37482477071444	24270.5	194316	968444	-1314.15
21	A21	5	4.45661064768319	1846.34	849.492	2317.92	4372.24
22	A22	5	6.13925302609005	2675.69	605.715	1840.66	3306.47
23	A23	5	-6.85934676468105	2798.52	103.104	2049.61	5130.16
24	A24	5	4.70897889458274	2596.74	457.727	2279.05	8065.12
25	B1	5	12.0508890818041	46821.5	180637	1.08644e+06	5267.59
26	B2	5	15.283595817662	39037.5	171636	972169	3340.17
27	B3	5	7.20088465957133	35842.1	178384	932995	4516.59
28	B4	5	17.1950876769047	31978.5	178171	880435	4569.16
29	B5	5	17.5478800813562	1996.75	1133.57	1849.95	8218.78
30	B6	5	2.12943255794517	2591.96	1603.94	2174.48	7074.04
31	B7	5	-0.382504737003273	1605.56	1083.92	3939.29	9684.28
32	B8	5	-0.352193701199667	1801.51	1333.18	3877.28	8853.29
33	B9	5	0.211129259487279	37282.2	292927	1.21621e+06	4630.04
34	B10	5	2.97935968421325	28757.8	242226	964927	3795.83
35	B11	5	-1.12832342115007	27431.2	233152	918908	461.723
36	B12	5	2.39394873769334	25756.5	229794	906036	2782.08
37	B13	5	2.3281295318402	1479.23	959.472	3691.29	9677.9
38	B14	5	3.52605972255242	1462.19	798.215	3187.7	9670.28
39	B15	5	-1.020750850274	2875.88	1543.95	4895.33	11671.2
40	B16	5	0.394022879387649	2195.56	1657.76	2697.79	11932.3
41	B17	5	6.604660921103	29554.6	272317	1.14653e+06	799.917
42	B18	5	12.6995311676833	26602.3	248198	1.0816e+06	2936.91
43	B19	5	6.94829766616294	26768.9	227840	1.01695e+06	3849.21
44	B20	5	2.83004410545664	26193.8	202261	950167	3605.67
45	B21	5	6.41634988600208	2716.19	552.226	2955.1	10734.3
46	B22	5	-2.06404217131467	2254.72	1657.39	2524.22	10373
47	B23	5	-0.812063926594874	1730.25	739.574	2309.03	9069.5
48	B24	5	3.62094801456715	1943.61	468.842	891.622	5242.25
49	C1	5	9.30524539078351	46332.9	192754	1.12443e+06	4924.11
50	C2	5	20.6836344583617	40318.7	187050	1.01769e+06	4848.7
51	C3	5	20.5331339558943	37693.1	200586	1.02012e+06	1835.9
52	C4	5	19.0786160615276	34151.6	201851	964771	2720.26
53	C5	5	20.1248242179331	1290.36	146.332	1899.83	9347.18
54	C6	5	0.495425960132252	2400.81	885.704	4044.49	11758.2
55	C7	5	0.553884790201209	1978.57	1549.59	4197.73	9817.43
56	C8	5	0.27192818745516	2063.05	905.56	3673.02	9409.54
57	C9	5	0.654338760170049	33697.9	270777	1.08829e+06	5900.26
58	C10	5	0.5219348648493	29091.4	255321	994986	6471.27
59	C11	5	1.93119173895639	27657.5	255326	980510	1116.36
60	C12	5	2.18998829223301	27179.3	250141	950952	4221.94
61	C13	5	-2.1386326806396	1797.97	783.291	3397.23	12200.8
62	C14	5	0.054672335280884	1208.6	1014.17	3712.39	9826.65
63	C15	5	1.34320197503621	1505.6	518.361	3526.55	7981.6
64	C16	5	1.74103809179314	1722	573.531	2302.6	9370.43
65	C17	5	6.30801531493944	28332.9	271847	1.10731e+06	303.28
66	C18	5	9.76551576060592	28725.3	265358	1.12772e+06	4431.62
67	C19	5	2.84604993030462	26554.6	247627	1.08077e+06	612.392
68	C20	5	3.7972958000305	26614	224831	1029950	1319.51
69	C21	5	8.67040686240261	2473.2	620.168	4652.97	12906.7
70	C22	5	3.09510093746121	2184.29	696.647	4067.06	11765.7
71	C23	5	3.05009463570559	3032.27	1075.59	3096.76	10783.1
72	C24	5	0.0366672991071937	2724.72	-248.999	2576.5	12284.2
73	D1	5	13.3187434033507	42421.2	184043	1.0517e+06	2413.21
74	D2	5	22.2946651357488	38591.6	191163	997521	4467.9
75	D3	5	22.4763752012295	35968.3	201307	987528	860.932
76	D4	5	20.3638470001424	33368.8	210237	970634	4092.73
77	D5	5	22.3541221244363	2260.05	1231.95	3688.33	11704
78	D6	5	2.13598425924238	1768.22	834.626	3066	10139.6
79	D7	5	-0.473901843588465	1171.38	978.363	3426.78	10395.7
80	D8	5	-0.344310872778351	1350.14	555.529	3865.81	9403.92
81	D9	5	-1.34766175968753	30587.4	265623	1.02725e+06	4481.68
82	D10	5	0.683684458520929	28519.2	256197	959218	8135.15
83	D11	5	3.89844929246783	28929.9	273366	1.00705e+06	2920.92
84	D12	5	-0.339676395280094	27000.9	257484	947192	9117.11
85	D13	5	-3.26632651533691	1770.43	772.284	4669.68	12787.6
86	D14	5	3.47652991105451	1738.57	1459.68	4321.93	11579.2
87	D15	5	-0.353228170951297	533.324	1289.26	3799.84	11315.2
88	D16	5	0.28120538343137	1406.86	218.248	2323.08	8846.04
89	D17	5	5.37069864264322	28147.1	286207	1.12617e+06	5960.04
90	D18	5	3.07584647284966	26680.6	266464	1.07153e+06	6584.56
91	D19	5	4.87892603355158	26920.9	252619	1065988	1305.16
92	D20	5	0.483023047287588	25659.9	224660	988844	2837.91
93	D21	5	8.53586004640556	3095.55	725.304	3971.59	13823.1
94	D22	5	-1.39969109364301	2630.11	897.21	4805.3	14805.1
95	D23	5	2.50369112816543	2847.46	1074.72	3535.53	13123.1
96	D24	5	3.80051620833547	2865.65	541.088	3591.74	14349.3
97	E1	5	-3.65393905288784	44093.1	194917	1.07502e+06	1319.64
98	E2	5	25.638657252448	37423.7	196665	1.01046e+06	4221.19
99	E3	5	17.2496270973406	35615.1	214905	1.02938e+06	3403.57
100	E4	5	21.7615972654103	39843.8	250232	1.16229e+06	3745.36
101	E5	5	24.9261961566158	2037.4	788.348	2027.36	10368.8
102	E6	5	11.8256067860893	1904.03	1505.41	4509.17	10824.1
103	E7	5	-2.55369427641472	1602.66	1779.22	4582.24	9748.21
104	E8	5	1.15059077227306	1379.4	1405.31	4434.67	9399.19
105	E9	5	-1.2480695289305	33332.2	298511	1.12724e+06	6185.66
106	E10	5	2.68785597592705	28310.9	267187	980647	10425.3
107	E11	5	0.110351833890036	28859	287546	1.03392e+06	5208.4
108	E12	5	-0.355131995461306	32756.9	320948	1.1794e+06	4537.35
109	E13	5	1.3630252111725	2192.26	2534.67	4850.33	10547.6
110	E14	5	-0.00843789766258851	1406.66	1009.92	3103.37	8404.68
111	E15	5	1.21646359393753	944.338	1045.9	3503.71	9767.82
112	E16	5	4.30281199522597	1514	852.659	2411.04	9547.7
113	E17	5	1.13727690409314	26645.3	286276	1.08858e+06	4775.38
114	E18	5	5.2754999183544	27075.4	270408	1.07329e+06	5428.09
115	E19	5	6.13070003146504	26319.4	266300	1.08625e+06	2154.38
116	E20	5	4.82740421307153	30295.7	279264	1.23096e+06	1128.07
117	E21	5	3.91124967195765	1770.57	945.753	4379.96	16304.7
118	E22	5	1.11676942023405	2209.06	1457.63	5375.55	15647.7
119	E23	5	3.70009315414381	3200.03	766.2	4937.42	16083.6
120	E24	5	1.12587686245797	3072.58	1464.53	4606.26	14914.4
121	F1	5	20.6382061428503	42078.6	198889	1.07659e+06	2298.12
122	F2	5	18.1999215981255	35652.3	195560	981067	3978.13
123	F3	5	18.2728874694772	35581.6	216409	1.01345e+06	3174.84
124	F4	5	16.9054940134965	39340.6	260790	1186311	2427.59
125	F5	5	23.0078423992327	1119.94	696.706	1966.4	10319.2
126	F6	5	9.36803710155345	1298.83	473.268	3721.48	9249.8
127	F7	5	-0.037863572229071	1788.26	677.844	4106.43	8101.93
128	F8	5	1.7598600249471	893.469	960.572	3064.03	8492.37
129	F9	5	3.22810146295888	31254.1	289526	1064253	7692.99
130	F10	5	1.14880881645422	27110.1	263695	944690	11563
131	F11	5	2.40440637556367	28573.3	293940	1.03486e+06	5652.59
132	F12	5	-0.193717669262242	33062.7	328465	1198702	5478.92
133	F13	5	3.73846503276673	1959	2017.91	3566.19	9155.34
134	F14	5	-1.2814309375367	1385.45	2287.17	2508.19	6971.45
135	F15	5	-3.51900985648535	2136.91	1729.68	4006.74	12297.6
136	F16	5	3.66518432694011	1438.45	948.388	1122.55	11382.1
137	F17	5	1.75408903481275	26616.1	294613	1.1015e+06	6534.87
138	F18	5	12.233374725568	24592	269805	1.04827e+06	4476.46
139	F19	5	1.93543899807901	27226.8	276698	1.10991e+06	1575.92
140	F20	5	8.07433522318706	30354.6	276285	1.19697e+06	1692.31
141	F21	5	8.29586766562716	3291.94	1460.94	5262.17	17918.8
142	F22	5	1.25355963286211	3369.3	946.165	5297.4	17386.6
143	F23	5	2.01260442204875	2776.57	1150.26	6011.63	17864.6
144	F24	5	3.10603553719375	3448.46	925.209	5066.69	20724.1
145	G1	5	15.7285856919143	41680	208447	1.11885e+06	1789.76
146	G2	5	20.8384361698331	38096.2	210957	1.0476e+06	2318.68
147	G3	5	16.3180904645492	36083.9	213731	983919	3560.59
148	G4	5	22.9149383179815	39155.4	266873	1.2037e+06	2361.46
149	G5	5	-2.55299699699663	1097.92	692.698	2174.69	12107
150	G6	5	-3.42322109976612	1018.27	1161.72	3432.43	7789.57
151	G7	5	-3.94028514763158	2032.07	843.102	3749	7555.05
152	G8	5	29.789170520567	1680.33	941.896	3383.7	7777.55
153	G9	5	1.36306888653598	32004.2	294861	1.08236e+06	9150.64
154	G10	5	-0.108553821809437	26920.1	282950	1.0079e+06	-2293
155	G11	5	0.0163844001408506	27953.6	281878	973882	10933.3
156	G12	5	-2.69070678151093	32962.6	332889	1.18242e+06	6041.69
157	G13	5	-2.62321351415903	1247.79	1382.04	4317.21	7954.07
158	G14	5	-0.350460894074786	690.625	584.706	2733.68	3010.27
159	G15	5	0.611679125951014	1504.82	1032.75	3722.91	10754.5
160	G16	5	-2.79493104303856	1962.96	-19.8283	1583.3	11232.7
161	G17	5	3.72270253532861	30967.3	328401	1.23115e+06	3724.45
162	G18	5	7.28993642356591	29677.3	310803	1.20276e+06	1983.97
163	G19	5	2.11648086496689	25165.8	260897	1.02942e+06	4839
164	G20	5	7.59248302523292	30332.5	282639	1.20553e+06	925.037
165	G21	5	-2.41060200801394	2710.7	1474.5	6430.18	17516.6
166	G22	5	1.04422056309386	3133.6	1381.97	6680.66	19162
167	G23	5	-2.07680466465354	3084.44	1342.98	5684.34	19721.4
168	G24	5	2.2863292101174	2535.67	748.468	5798.26	19869.8
169	H1	5	7.63648305757124	40337	197511	1.05423e+06	2496.45
170	H2	5	17.5076416277443	38239.7	213835	1.05879e+06	557.253
171	H3	5	21.5387860487763	33896.2	211308	974845	3567.25
172	H4	5	17.8585428410406	39442.5	264855	1.18581e+06	2252.57
173	H5	5	2.86699730944383	2064.11	639.395	3579.12	13512.1
174	H6	5	-1.48713132914509	1782.38	496.474	5744.3	16077
175	H7	5	-1.46352838007579	1582.52	1213.65	3897.66	10996.3
176	H8	5	19.580034074947	1043.36	1106.24	2883.98	6655.9
177	H9	5	1.18522976326722	31573.6	294181	1.06498e+06	10014
178	H10	5	2.08814827691776	28502.5	288820	1025458	7123.02
179	H11	5	1.27465501110146	27739.3	283793	980113	7289.62
180	H12	5	3.87042965382079	33930.3	347006	1.22988e+06	5341.22
181	H13	5	-0.657669688132501	1095.75	1605.37	3987.02	9712.23
182	H14	5	-2.85217928785005	1322.01	1692.66	3064.34	7560.89
183	H15	5	2.29257253563173	2028.15	1546.28	5000.94	10760.1
184	H16	5	-0.49949471078844	5581.46	5811.2	8643.04	18570.9
185	H17	5	1.10484630563133	28183.3	299640	1.10605e+06	9322.06
186	H18	5	6.65084383904332	26894.6	288162	1.08834e+06	1404.72
187	H19	5	6.44636669205147	24767.8	254732	990830	4455.43
188	H20	5	5.37350859295475	28549.8	276237	1.16174e+06	-68.5834
189	H21	5	0.479927693103946	2312.65	1356.81	5581.41	15616
190	H22	5	-0.647386498111246	2341.26	1409.14	6437.64	16708.5
191	H23	5	0.579696722617882	2524.47	1203.48	6226.8	18173
192	H24	5	1.08027291047983	2949.5	705.556	5700.48	19523.7
193	I1	5	18.8958456949713	41992.4	203286	1.07421e+06	3306.87
194	I2	5	23.5450100317789	38310.1	218127	1.0794e+06	2548.21
195	I3	5	27.0505327348383	36615.4	223352	1.02152e+06	4615.34
196	I4	5	0.927966606125665	39047.3	265552	1.18968e+06	2584.7
197	I5	5	0.541370639150955	1831.46	780.698	2720.57	15044.4
198	I6	5	-1.99708555396091	2808.35	1622.57	5630.76	16437.5
199	I7	5	-0.2390463409115	1569.57	946.982	2886.02	12263.9
200	I8	5	19.5574687008802	31677.2	288683	1.05933e+06	6651.33
201	I9	5	2.04866281106069	31930.7	300454	1.08887e+06	9652.66
202	I10	5	-2.89542983631463	29355.8	294078	1.04667e+06	6049.81
203	I11	5	0.234390570083633	28048.1	281293	967050	10234.3
204	I12	5	-0.513542312042773	32319.4	340231	1.20878e+06	3627.27
205	I13	5	1.32123052312591	1542.35	1249.08	5006.9	12703.9
206	I14	5	-0.608380576265972	404.205	1440.46	2938.45	6239.54
207	I15	5	-1.48982474331251	2095.52	828.085	3077.42	12157.2
208	I16	5	-2.34579280817252	26206.6	270307	967993	3052.66
209	I17	5	5.40959888312864	28513	310505	1.14597e+06	5753.45
210	I18	5	3.88133680462033	27422	297840	1.13951e+06	1985.98
211	I19	5	3.29866335912038	26125.6	262814	1.02335e+06	4770.12
212	I20	5	2.44623333949812	29522.8	276355	1.17258e+06	1660.15
213	I21	5	0.693445812300979	2508.84	1302.16	4871.99	14990.4
214	I22	5	-0.803143308568451	2310.1	1421.44	5196.58	14812
215	I23	5	-1.30823462902026	2495.22	703.191	2635.19	14943.4
216	I24	5	-3.14274713578516	25722.4	176454	927363	-464.939
217	J1	5	15.4319592572765	41409.6	198664	1.0547e+06	2189.2
218	J2	5	25.5718380546937	38630.5	210729	1.04973e+06	660.093
219	J3	5	21.9607435925341	35086.5	217102	1.00271e+06	3447.72
220	J4	5	13.5679007240592	39610	268780	1.20725e+06	2750.02
221	J5	5	3.53675891251214	2022.12	894.785	4341.49	14176.3
222	J6	5	0.609197257111646	1774.37	1158.72	5381.19	17059.1
223	J7	5	-0.0108041613316345	2748.82	1644.62	5925.2	12235.9
224	J8	5	8.29882081088499	34023.3	303280	1.13353e+06	4751.07
225	J9	5	-2.15283333360912	29068.4	283503	1.02541e+06	7745.35
226	J10	5	0.984713501052283	29169.9	290898	1.03673e+06	5937.44
227	J11	5	-2.17261896680429	26803.1	276802	956885	7991.4
228	J12	5	1.66978073167274	32361.2	329350	1.17327e+06	4666.08
229	J13	5	-1.54986610139031	1096.19	1686.07	3371.43	6367.95
230	J14	5	0.657033058395427	2232.2	1979.4	4004.03	7468.53
231	J15	5	-0.0772810800331172	1560.06	356.319	1418.38	9316.76
232	J16	5	-2.53107843496673	26486	260890	937499	4319.27
233	J17	5	2.85089682507669	26900.7	300717	1.11255e+06	6885.76
234	J18	5	0.422550755866268	27503.3	289967	1.11115e+06	2511.45
235	J19	5	5.78451262423869	25921.7	268347	1049934	3884.23
236	J20	5	2.20827373919474	29362.1	278360	1.18528e+06	1574.27
237	J21	5	3.05337569640551	2229.09	2387.41	6361.78	14452.2
238	J22	5	0.393661263992726	2107.4	1212.69	4649.34	13521.5
239	J23	5	4.93958393400135	2383.86	351.76	213.203	13368.2
240	J24	5	59.9936379601827	26290	178164	944628	-870.244
241	K1	5	14.4523747557728	40920.8	188627	1.01017e+06	2248.11
242	K2	5	25.4180449852274	37171.4	199838	1.00503e+06	3859.48
243	K3	5	-59.9429163668015	35627.5	212759	992988	3344.45
244	K4	5	20.2293483835988	41742.6	271749	1.238e+06	1251.11
245	K5	5	0.586802579242431	1677.88	1326.36	4480.25	14858.6
246	K6	5	-3.20530503117288	2295.31	898.953	6913.02	16945.5
247	K7	5	-1.59399774456733	1949.61	1613.93	5597.21	14144.8
248	K8	5	4.34812480341952	32231.8	285307	1.07014e+06	4171.93
249	K9	5	-2.0577745784376	32365.1	294549	1.08671e+06	6167.78
250	K10	5	-2.31527123809019	28307.6	272525	976841	8692.15
251	K11	5	-3.56339933446407	26670.4	272063	956930	6420.91
252	K12	5	-5.0073864191213	32638.3	323738	1.17229e+06	2454.2
253	K13	5	-1.46942264042127	1346.73	1543.53	4914.94	9520.2
254	K14	5	1.08342031216671	1202.8	1376.26	4394.7	9779.2
255	K15	5	-3.79945997505956	2066.83	811.973	3608.52	12265.1
256	K16	5	2.77725381528489	26705.7	255505	915405	2506.81
257	K17	5	2.19020157997784	28305.2	295994	1.11288e+06	4399.77
258	K18	5	7.30375830203684	25945.1	274992	1.05679e+06	4415.55
259	K19	5	2.83420675429761	24327.8	247890	979006	5450.04
260	K20	5	5.99508448330653	29723.4	272977	1.17261e+06	1526.46
261	K21	5	1.28261219354272	2885.95	797.074	6165.49	18066.4
262	K22	5	-4.19051331935952	2772.16	791.696	4836.92	12430.1
263	K23	5	0.691881202592867	2934.62	-641.554	1578.23	15300.9
264	K24	5	Undetermined	30603.4	189424	1.04037e+06	-762.911
265	L1	5	10.4189958047091	42814.5	197244	1.08228e+06	1591.9
266	L2	5	47.461914487521	38138.6	197597	1.01089e+06	2977.47
267	L3	5	20.4871375306784	35933.1	208844	993359	3095.65
268	L4	5	20.9202307614	41819.3	262497	1.23781e+06	1596.08
269	L5	5	0.797878193287033	2438.54	1158.78	2824.85	15567.3
270	L6	5	-1.40705295430735	2118.31	887.425	5311.21	16811.7
271	L7	5	0.220531892687177	2787.11	968.713	6441.58	14500.4
272	L8	5	14.3151242275876	33606.9	294123	1.13317e+06	3096.56
273	L9	5	2.06959804576672	30132.3	272941	1.0235e+06	6227.94
274	L10	5	-2.92429016670394	27342.1	261172	952037	6705.97
275	L11	5	2.58506760962246	26822.1	266030	957884	6348.38
276	L12	5	-0.822089910595878	32621.3	320730	1181874	1972.98
277	L13	5	-0.619416996564269	1542.39	1513.93	5552.79	14468.8
278	L14	5	0.225512587765024	1690.43	1368.19	5139.12	12882.4
279	L15	5	-1.41993869847465	2103.89	1210.08	5510.38	14950.3
280	L16	5	1.49639033034509	24331.8	236241	872784	1499.75
281	L17	5	3.32003545909356	26068.3	279709	1.07392e+06	5278.51
282	L18	5	6.09746807259853	24755.7	257028	1.0086e+06	6114.55
283	L19	5	0.413279622854589	24166.4	236168	959282	6644.54
284	L20	5	5.97836335071952	30034.1	264056	1.15425e+06	1115.17
285	L21	5	1.50423505608887	2298.94	1631.59	5172.22	15923.7
286	L22	5	-0.839772026184164	3629.22	1755.95	5250.17	14884.7
287	L23	5	5.63930807429961	2971.22	336.101	-803.365	15196.1
288	L24	5	Undetermined	31923.5	189291	1.06454e+06	1571.15
289	M1	5	12.1051632231547	42124.9	183477	1.03594e+06	3061.22
290	M2	5	20.7289174385028	38489.2	191331	997013	3078.11
291	M3	5	20.2234046781628	35779.1	203945	1.00348e+06	3217.75
292	M4	5	22.9544576020157	41460.1	249660	1.1867e+06	1109.71
293	M5	5	1.01815064929451	2104.5	341.118	1967.45	13889.7
294	M6	5	-0.0360631174839909	2146.57	1417.95	6116.55	17925.9
295	M7	5	-0.698466166260005	3146.59	652.04	5447.05	18428.7
296	M8	5	5.54249173865901	34062.6	279390	1.10504e+06	1248.36
297	M9	5	-3.33460175084701	34226.9	286029	1.11688e+06	3308.35
298	M10	5	2.00048180005797	28894.8	263481	989243	5627.27
299	M11	5	-2.50973819660658	27826	266551	987174	2094.46
300	M12	5	4.21072607409224	32128.8	299173	1.12591e+06	1839.57
301	M13	5	1.39325574435225	1944.85	1412.43	5645.11	14010
302	M14	5	-1.63049986588885	2624.97	526.545	3910.79	15123.7
303	M15	5	-0.676813659227264	2270.89	1164.71	6180.93	16106.9
304	M16	5	2.56311415592108	24621.8	227854	861667	745.188
305	M17	5	6.38829694241394	27612.3	275901	1.08296e+06	3794.37
306	M18	5	3.40605961449455	27276.3	264356	1.06964e+06	2964.35
307	M19	5	4.32189320979342	26450.9	243674	1.02349e+06	1022.32
308	M20	5	8.527782092086	29439.6	249555	1125057	325.659
309	M21	5	0.790499395614916	2701.2	992.576	5343.74	16363.8
310	M22	5	0.731539593479283	1905.42	832.781	4726.89	13759.7
311	M23	5	-1.84320926509054	1619.88	564.284	-454.548	12535.1
312	M24	5	Undetermined	29337.7	171212	986747	-333.255
313	N1	5	12.5669599195808	40356.9	168354	965450	2897.28
314	N2	5	19.1087103054301	38006.9	177764	959218	4258.34
315	N3	5	20.3542988335835	36595.3	196844	998604	3531.06
316	N4	5	23.6687337648768	40779.2	232466	1.14165e+06	2510.43
317	N5	5	1.4815199355744	1629.35	1065.47	3420.87	13313.5
318	N6	5	-0.124002039743118	1695.52	1325.78	4912.01	14303.8
319	N7	5	-2.29306676639499	2375.95	2035.82	5267.48	15355.9
320	N8	5	9.49653378816174	34857	269735	1.10047e+06	1113.2
321	N9	5	1.26619093226373	30011.3	249292	987117	4618.84
322	N10	5	0.148205614120343	28220.7	244049	940086	5691.15
323	N11	5	2.68492630018136	27600.4	255834	981908	305.687
324	N12	5	-2.46384508326901	31737	287460	1122618	487.444
325	N13	5	0.582599990751532	2651.43	1795.54	6394.8	17704.5
326	N14	5	-2.0670322920264	3322.54	1675.09	6869.27	19152.3
327	N15	5	2.14895713576425	2267.51	1416.95	5531.6	16810
328	N16	5	-2.70061792555089	26014.9	227003	885294	522.849
329	N17	5	5.48188638107422	26392.3	262691	1.06696e+06	3266.87
330	N18	5	-2.32063940786293	25386.8	240835	1.00322e+06	3252.85
331	N19	5	6.65170738079951	25178.8	227467	990465	697.821
332	N20	5	4.5823379723879	28449.6	238903	1112456	166.736
333	N21	5	2.77080541057057	1844.92	142.691	5127.64	14053.7
334	N22	5	1.98070173102496	2141.69	886.88	5262.98	11727.9
335	N23	5	2.61867957297272	2464.67	317.046	-1928.31	12435.7
336	N24	5	Undetermined	30735.8	165943	984302	-346.78
337	O1	5	12.2062095797737	42562.2	168108	1.00296e+06	2458.62
338	O2	5	8.74866783961079	46643.5	203031	1162253	3158.21
339	O3	5	0.682346938696355	35663.4	175899	919335	6700.72
340	O4	5	19.5236646577673	41534.4	222303	1.13029e+06	1540.28
341	O5	5	3.65593582529982	1653.39	694.852	1800.03	9440.94
342	O6	5	-0.713767255565017	1012.22	833.397	3941.22	13098.7
343	O7	5	0.467588941278791	2077.19	1664.22	4534.07	10964.4
344	O8	5	9.70631517753827	33219.5	242664	1.01411e+06	704.488
345	O9	5	5.08749347011508	29747.8	236749	977150	2188.06
346	O10	5	3.77006481306125	27645.4	231889	923358	2964.69
347	O11	5	1.60967654000615	27861.9	238030	945045	8944.41
348	O12	5	3.22032891504114	33049.5	281314	1.1416e+06	-981.129
349	O13	5	1.48672890961825	1700.14	1608.03	4435.32	13966.3
350	O14	5	2.74603902896843	2280.08	863.56	4564.13	10841.9
351	O15	5	0.60131395738199	1631.14	929.268	3132.77	9402.36
352	O16	5	2.15756192125627	26909.5	220078	892236	-2179.93
353	O17	5	6.99693141736361	29474.3	259120	1096209	579.019
354	O18	5	9.8981761138416	25997.1	233646	1.02274e+06	963.363
355	O19	5	8.81370026680452	25425.9	211005	958969	2398.4
356	O20	5	4.20700283663473	29940.9	232984	1.13327e+06	-1243.06
357	O21	5	0.582573241652881	3170.9	1245.11	4825.14	14383.2
358	O22	5	-4.31228627180599	1284.1	985.509	2690.74	8267.37
359	O23	5	-0.892248211337574	1914.04	183.134	-3466.03	9466.25
360	O24	5	1.23679865223585	28797.8	149361	898300	-822.949
361	P1	5	14.322908683876	42692.2	156770	969382	3389.76
362	P2	5	9.06315177411898	37041.8	151062	863077	4723.47
363	P3	5	9.22788275882658	38103	176048	975129	1646.72
364	P4	5	9.46700602037026	2025.03	-155.245	1980.58	7841.46
365	P5	5	5.25033280236676	1723.41	484.777	2701.29	9477.18
366	P6	5	-2.41321529053812	1231.71	-123.415	2087.32	7984.58
367	P7	5	-0.924528096737504	1150	1065.03	1796.25	4343.17
368	P8	5	5.84557117865506	33513.7	242316	1.07966e+06	-6882.12
369	P9	5	1.96569701739145	26713.3	215447	939440	-3738.48
370	P10	5	2.45435235249033	29914.1	245237	1.06964e+06	-8752.94
371	P11	5	-0.861312236427693	23827	208993	874616	-6349.16
372	P12	5	3.16283088308637	29649.1	247419	1066991	-10258.8
373	P13	5	4.57102110717005	-3049.96	-712.659	-1512.04	-6572.29
374	P14	5	-0.432807515025615	-2886.77	-539.656	-2257.17	-6478.77
375	P15	5	1.23796540594003	-887.522	354.878	-163.224	-2026.47
376	P16	5	1.50813688352264	21951.8	196514	843323	-11516.3
377	P17	5	3.50723012863318	24129.7	234474	1.05445e+06	-6245.98
378	P18	5	9.23521907374925	20425.4	200009	928568	-6122.17
379	P19	5	3.89856594283992	32993.3	194694	896794	12.9464
380	P20	5	8.45920518740331	27623.3	211422	1.08654e+06	-5768.41
381	P21	5	1.90388051617629	-1137.24	76.0584	921.24	1091.7
382	P22	5	-3.43089500436463	528.727	618.318	792.784	3985.58
383	P23	5	2.59123760675061	1777.63	-150.559	-3335.64	8417.3
384	P24	5	6.20230319880829	30156.2	146205	917222	-347.052
1	A1	6	11.340352321004	46078.5	167680	1.04506e+06	907.919
2	A2	6	13.6404380705903	39743.7	170894	993558	612.813
3	A3	6	16.5336222444912	35481.1	169702	927502	-420.06
4	A4	6	13.731977932212	32523.9	176736	919138	724.462
5	A5	6	16.6992047156955	1673.81	616.463	664.486	5125.91
6	A6	6	1.66590574821748	2453.74	351.436	1709.63	4572.05
7	A7	6	1.91840296329701	1639.22	448.092	974.28	3965.96
8	A8	6	3.08780188634137	1226.99	170.334	1313.34	2731.45
9	A9	6	1.05978419777875	34523.8	256113	1.11564e+06	-3200.19
10	A10	6	1.14960696896605	26271.5	222620	944470	-2369.8
11	A11	6	1.91182298888225	23947.2	208168	864594	-3408.6
12	A12	6	-1.54482490453711	26027.4	223911	933114	873.809
13	A13	6	3.8692389405137	-1073.04	-317.001	-488.18	-1679.44
14	A14	6	0.947208550502637	-1610.65	-90.1384	-940.924	-1401.5
15	A15	6	4.52617877279636	2626.08	539.545	2048.95	5760.47
16	A16	6	-0.000585440815939364	957.688	66.8021	1130.45	4763.57
17	A17	6	5.58892602717106	27541.2	250705	1.11917e+06	-2267.8
18	A18	6	7.83092345489194	24705.4	223086	1.03178e+06	-2659.93
19	A19	6	7.71769153430478	24424.2	200801	947216	-2063.54
20	A20	6	3.90107640238784	25370.4	193481	963286	-704.299
21	A21	6	10.4737978659364	1819.93	983.094	1834.34	5038.8
22	A22	6	-4.22348524793051	2188.65	954.248	1472.64	4080.92
23	A23	6	7.70888200117224	2794.05	1077.67	1593.07	5646.56
24	A24	6	-1.27511679541612	1399.96	590.523	2142.95	8020.24
25	B1	6	12.0911568511106	46038.8	180634	1.08408e+06	4428.24
26	B2	6	7.79043935486652	38196.4	171098	964189	2657.56
27	B3	6	7.39951578514319	34995.8	177312	930858	4650.32
28	B4	6	13.9362963288204	31738	178069	881480	4858.94
29	B5	6	12.5633905921286	1371.54	665.727	1155.24	8103.02
30	B6	6	-3.99839052600782	1599.22	1568.42	2256.73	7508.7
31	B7	6	3.9546788604257	1498.91	879.673	3643.43	10520.8
32	B8	6	3.61634799023477	1288.12	896.566	3877.88	7897.57
33	B9	6	0.155986780106105	36987	290516	1216318	3160.82
34	B10	6	1.57692774553288	28104.5	240730	964069	3452.11
35	B11	6	2.38255503903065	26478.3	231420	911840	-131.721
36	B12	6	-0.705890330697002	24839.5	228974	905050	2662.72
37	B13	6	1.56818450397486	1765.7	624.362	3773.03	9588.4
[truncated: 13,403 more rows]

## Sheet: Amplification Data
Block Type	384-Well Block
Calibration Background is expired	No
Calibration Background performed on	07-16-2019
Calibration Pure Dye ABY is expired	No
Calibration Pure Dye ABY performed on	07-16-2019
Calibration Pure Dye CY5 is expired	No
Calibration Pure Dye CY5 performed on	07-16-2019
Calibration Pure Dye FAM is expired	No
Calibration Pure Dye FAM performed on	07-16-2019
Calibration Pure Dye JUN is expired	No
Calibration Pure Dye JUN performed on	07-16-2019
Calibration Pure Dye MUSTANG PURPLE is expired	No
Calibration Pure Dye MUSTANG PURPLE performed on	07-16-2019
Calibration Pure Dye NED is expired	No
Calibration Pure Dye NED performed on	07-16-2019
Calibration Pure Dye ROX is expired	No
Calibration Pure Dye ROX performed on	07-16-2019
Calibration Pure Dye SYBR is expired	No
Calibration Pure Dye SYBR performed on	07-16-2019
Calibration Pure Dye TAMRA is expired	No
Calibration Pure Dye TAMRA performed on	07-16-2019
Calibration Pure Dye VIC is expired	No
Calibration Pure Dye VIC performed on	07-16-2019
Calibration ROI is expired	No
Calibration ROI performed on	07-16-2019
Calibration Uniformity is expired	No
Calibration Uniformity performed on	07-16-2019
Chemistry	TAQMAN
Date Created	2020-05-23 08:25:35 AM PDT
Experiment File Name	D:\Users\INSTR-USER\Desktop\Covid19\runs\230520\230520_TaqMan_IAG_P2_all.eds
Experiment Name	2020-05-08_081510
Experiment Run End Time	2020-05-23 05:14:33 AM PDT
Experiment Type	Standard Curve
Instrument Name	272531255
Instrument Serial Number	272531255
Instrument Type	QuantStudio™ 5 System
Passive Reference	ROX
Post-read Stage/Step
Pre-read Stage/Step
Quantification Cycle Method	Ct
Signal Smoothing On	true
Stage/ Cycle where Ct Analysis is performed	Stage2, Step2
Well	Well Position	Cycle	Target Name	Rn	Delta Rn
1	A1	1	N1	0.316469	0.00815272
1	A1	2	N1	0.31741	0.00912568
1	A1	3	N1	0.315435	0.00718236
1	A1	4	N1	0.31157	0.00334879
1	A1	5	N1	0.309843	0.00165372
1	A1	6	N1	0.309614	0.00145634
1	A1	7	N1	0.309601	0.00147488
1	A1	8	N1	0.307159	-0.00093533
1	A1	9	N1	0.306434	-0.00162883
1	A1	10	N1	0.30637	-0.00166051
1	A1	11	N1	0.306743	-0.00125628
1	A1	12	N1	0.306817	-0.00115093
1	A1	13	N1	0.307135	-0.000800782
1	A1	14	N1	0.307402	-0.000502642
1	A1	15	N1	0.307522	-0.000350532
1	A1	16	N1	0.305022	-0.00281912
1	A1	17	N1	0.303099	-0.00471017
1	A1	18	N1	0.303496	-0.00428215
1	A1	19	N1	0.305907	-0.00183929
1	A1	20	N1	0.306765	-0.000949211
1	A1	21	N1	0.307959	0.000276557
1	A1	22	N1	0.30734	-0.000311117
1	A1	23	N1	0.306627	-0.00099246
1	A1	24	N1	0.307281	-0.000306442
1	A1	25	N1	0.308393	0.000836833
1	A1	26	N1	0.308205	0.000680279
1	A1	27	N1	0.307313	-0.000179549
1	A1	28	N1	0.307282	-0.000179671
1	A1	29	N1	0.307876	0.000446683
1	A1	30	N1	0.308205	0.000806902
1	A1	31	N1	0.309206	0.00183967
1	A1	32	N1	0.308186	0.000850886
1	A1	33	N1	0.306235	-0.00106764
1	A1	34	N1	0.305713	-0.00155846
1	A1	35	N1	0.307168	-7.22167e-05
1	A1	36	N1	0.308646	0.00143769
1	A1	37	N1	0.30766	0.000483563
1	A1	38	N1	0.308328	0.00118305
1	A1	39	N1	0.310708	0.00359513
1	A1	40	N1	0.310205	0.0031233
2	A2	1	N1	0.316046	0.00969478
2	A2	2	N1	0.317183	0.0108551
2	A2	3	N1	0.318519	0.0122136
2	A2	4	N1	0.31364	0.00735755
2	A2	5	N1	0.309646	0.00338669
2	A2	6	N1	0.304638	-0.00159823
2	A2	7	N1	0.303862	-0.00235095
2	A2	8	N1	0.302345	-0.00384477
2	A2	9	N1	0.302236	-0.00393096
2	A2	10	N1	0.302442	-0.00370218
2	A2	11	N1	0.303414	-0.00270657
2	A2	12	N1	0.303169	-0.0029287
2	A2	13	N1	0.303527	-0.00254741
2	A2	14	N1	0.305996	-5.58511e-05
2	A2	15	N1	0.305217	-0.00081209
2	A2	16	N1	0.304703	-0.00130237
2	A2	17	N1	0.305466	-0.000516997
2	A2	18	N1	0.305634	-0.000325581
2	A2	19	N1	0.305488	-0.000448461
2	A2	20	N1	0.305314	-0.000599772
2	A2	21	N1	0.304898	-0.000992541
2	A2	22	N1	0.304527	-0.00134055
2	A2	23	N1	0.304608	-0.00123675
2	A2	24	N1	0.305002	-0.000819166
2	A2	25	N1	0.304018	-0.0017808
2	A2	26	N1	0.30453	-0.00124565
2	A2	27	N1	0.305718	-3.41569e-05
2	A2	28	N1	0.307704	0.00197434
2	A2	29	N1	0.307966	0.00225957
2	A2	30	N1	0.307533	0.0018502
2	A2	31	N1	0.306342	0.000681944
2	A2	32	N1	0.306395	0.000757876
2	A2	33	N1	0.306581	0.000967411
2	A2	34	N1	0.306075	0.000483625
2	A2	35	N1	0.306127	0.000558544
2	A2	36	N1	0.306388	0.000842615
2	A2	37	N1	0.305544	2.17944e-05
2	A2	38	N1	0.30562	0.000121091
2	A2	39	N1	0.30712	0.00164369
2	A2	40	N1	0.307678	0.00222507
3	A3	1	N1	0.318519	0.0127654
3	A3	2	N1	0.318321	0.0125488
3	A3	3	N1	0.314312	0.00852136
3	A3	4	N1	0.310383	0.00457395
3	A3	5	N1	0.308066	0.00223848
3	A3	6	N1	0.305458	-0.000387048
3	A3	7	N1	0.303758	-0.00210569
3	A3	8	N1	0.30377	-0.00211261
3	A3	9	N1	0.30384	-0.00206061
3	A3	10	N1	0.303274	-0.00264486
3	A3	11	N1	0.303074	-0.00286368
3	A3	12	N1	0.303346	-0.00260965
3	A3	13	N1	0.304779	-0.00119461
3	A3	14	N1	0.30578	-0.00021236
3	A3	15	N1	0.305895	-0.000115746
3	A3	16	N1	0.305714	-0.000315219
3	A3	17	N1	0.305084	-0.000963603
3	A3	18	N1	0.303927	-0.0021386
3	A3	19	N1	0.304053	-0.00203131
3	A3	20	N1	0.305457	-0.000645897
3	A3	21	N1	0.305838	-0.000283029
3	A3	22	N1	0.306346	0.000206588
3	A3	23	N1	0.30699	0.00083255
3	A3	24	N1	0.307814	0.00163795
3	A3	25	N1	0.306938	0.000743907
3	A3	26	N1	0.306258	4.48883e-05
3	A3	27	N1	0.305217	-0.00101384
3	A3	28	N1	0.304804	-0.00144506
3	A3	29	N1	0.305495	-0.000773291
3	A3	30	N1	0.307487	0.00120066
3	A3	31	N1	0.30855	0.0022452
3	A3	32	N1	0.307253	0.000930313
3	A3	33	N1	0.306676	0.000334887
3	A3	34	N1	0.306298	-6.12511e-05
3	A3	35	N1	0.306738	0.000359701
3	A3	36	N1	0.308578	0.00218127
3	A3	37	N1	0.306878	0.000462807
3	A3	38	N1	0.306279	-0.000153988
3	A3	39	N1	0.306069	-0.000382547
3	A3	40	N1	0.305008	-0.00146199
4	A4	1	N1	0.309909	0.010712
4	A4	2	N1	0.308772	0.00950579
4	A4	3	N1	0.305412	0.00607643
4	A4	4	N1	0.301817	0.00241202
4	A4	5	N1	0.299051	-0.000423267
4	A4	6	N1	0.29624	-0.00330444
4	A4	7	N1	0.297222	-0.00239134
4	A4	8	N1	0.299378	-0.00030453
4	A4	9	N1	0.300207	0.000454288
4	A4	10	N1	0.300253	0.000431391
4	A4	11	N1	0.300186	0.000294918
4	A4	12	N1	0.299354	-0.000606552
4	A4	13	N1	0.298991	-0.00103896
4	A4	14	N1	0.300052	-4.78649e-05
4	A4	15	N1	0.300312	0.000143308
4	A4	16	N1	0.30024	1.67911e-06
4	A4	17	N1	0.299737	-0.000570266
4	A4	18	N1	0.299907	-0.000470258
4	A4	19	N1	0.299909	-0.000537173
4	A4	20	N1	0.300176	-0.000340278
4	A4	21	N1	0.300459	-0.000126663
4	A4	22	N1	0.299699	-0.000955772
4	A4	23	N1	0.299303	-0.0014215
4	A4	24	N1	0.300006	-0.000787168
4	A4	25	N1	0.300721	-0.000141778
4	A4	26	N1	0.301405	0.000472559
4	A4	27	N1	0.301168	0.000166033
4	A4	28	N1	0.301001	-7.06654e-05
4	A4	29	N1	0.301669	0.000527846
4	A4	30	N1	0.300639	-0.000571391
4	A4	31	N1	0.300443	-0.000836879
4	A4	32	N1	0.301074	-0.000275204
4	A4	33	N1	0.300916	-0.000502842
4	A4	34	N1	0.301087	-0.000400897
4	A4	35	N1	0.30295	0.0013926
4	A4	36	N1	0.303344	0.00171749
4	A4	37	N1	0.302806	0.00111026
4	A4	38	N1	0.302606	0.000840722
4	A4	39	N1	0.301919	8.4152e-05
4	A4	40	N1	0.301346	-0.000558633
5	A5	1	N1	-2.12266	0.963026
5	A5	2	N1	-2.07852	1.0532
5	A5	3	N1	-1.87816	1.29959
5	A5	4	N1	-1.96473	1.25905
5	A5	5	N1	-3.2591	0.010719
5	A5	6	N1	-4.58382	-1.26797
5	A5	7	N1	-3.81034	-0.448456
5	A5	8	N1	-4.64527	-1.23735
5	A5	9	N1	-4.84338	-1.38943
5	A5	10	N1	-3.55982	-0.0598351
5	A5	11	N1	-2.93922	0.606803
5	A5	12	N1	-3.61021	-0.0181561
5	A5	13	N1	-3.89998	-0.26189
5	A5	14	N1	-3.47026	0.213857
5	A5	15	N1	-3.09686	0.633292
5	A5	16	N1	-2.66109	1.1151
5	A5	17	N1	-3.39131	0.43091
5	A5	18	N1	-4.7545	-0.886246
5	A5	19	N1	-4.44402	-0.529733
5	A5	20	N1	-4.06528	-0.104961
5	A5	21	N1	-2.84708	1.15928
5	A5	22	N1	-2.80368	1.24871
5	A5	23	N1	-2.79695	1.30147
5	A5	24	N1	-2.35244	1.79202
5	A5	25	N1	-2.56254	1.62795
5	A5	26	N1	-2.54868	1.68784
5	A5	27	N1	-1.7205	2.56206
5	A5	28	N1	-1.24182	3.08677
5	A5	29	N1	-1.48187	2.89275
5	A5	30	N1	-1.8552	2.56546
5	A5	31	N1	-2.23207	2.23462
5	A5	32	N1	-1.98961	2.52312
5	A5	33	N1	-1.43294	3.12582
5	A5	34	N1	-0.938171	3.66662
5	A5	35	N1	-1.00794	3.64289
5	A5	36	N1	-1.20669	3.49017
5	A5	37	N1	-1.55227	3.19062
5	A5	38	N1	-1.81888	2.97004
5	A5	39	N1	-2.32557	2.50939
5	A5	40	N1	-2.26282	2.61817
6	A6	1	N1	-1.35697	0.112388
6	A6	2	N1	-1.32719	0.279226
6	A6	3	N1	-1.54424	0.199232
6	A6	4	N1	-2.11815	-0.237628
6	A6	5	N1	-2.50882	-0.491245
6	A6	6	N1	-2.8577	-0.703069
6	A6	7	N1	-2.76667	-0.474984
6	A6	8	N1	-1.69983	0.728911
6	A6	9	N1	-1.81949	0.7463
6	A6	10	N1	-2.11205	0.590796
6	A6	11	N1	-2.53479	0.305112
6	A6	12	N1	-2.97346	0.00349357
6	A6	13	N1	-3.17328	-0.0592758
6	A6	14	N1	-2.89906	0.352005
6	A6	15	N1	-3.08324	0.304873
6	A6	16	N1	-4.78969	-1.26452
6	A6	17	N1	-4.75358	-1.09135
6	A6	18	N1	-3.56481	0.234465
6	A6	19	N1	-4.55627	-0.619938
6	A6	20	N1	-4.62906	-0.555679
6	A6	21	N1	-3.28683	0.923606
6	A6	22	N1	-3.08686	1.26063
6	A6	23	N1	-3.31568	1.16886
6	A6	24	N1	-4.04553	0.576068
6	A6	25	N1	-3.92112	0.837534
6	A6	26	N1	-3.58614	1.30957
6	A6	27	N1	-3.91136	1.1214
6	A6	28	N1	-4.26557	0.904244
6	A6	29	N1	-3.74117	1.5657
6	A6	30	N1	-2.68933	2.75459
6	A6	31	N1	-2.54539	3.03558
6	A6	32	N1	-2.20514	3.51289
6	A6	33	N1	-1.92624	3.92884
6	A6	34	N1	-1.2862	4.70594
6	A6	35	N1	-1.73818	4.39101
6	A6	36	N1	-2.16605	4.1002
6	A6	37	N1	-2.27692	4.12638
6	A6	38	N1	-1.98582	4.55454
6	A6	39	N1	-2.86929	3.80811
6	A6	40	N1	-3.17811	3.63635
7	A7	1	N1	-3.96564	2.19728
7	A7	2	N1	-4.35191	1.7175
7	A7	3	N1	-2.61037	3.36552
7	A7	4	N1	-2.55579	3.32658
7	A7	5	N1	-3.74057	2.04829
7	A7	6	N1	-7.26081	-1.56548
7	A7	7	N1	-8.23765	-2.63583
7	A7	8	N1	-5.67359	-0.165286
7	A7	9	N1	-5.64094	-0.226149
7	A7	10	N1	-6.18497	-0.863697
7	A7	11	N1	-5.92709	-0.699334
7	A7	12	N1	-6.35383	-1.21959
7	A7	13	N1	-5.99636	-0.955638
7	A7	14	N1	-7.32097	-2.37377
7	A7	15	N1	-7.3261	-2.47241
7	A7	16	N1	-4.58692	0.173244
7	A7	17	N1	-4.0557	0.610951
7	A7	18	N1	-2.99182	1.58131
7	A7	19	N1	-3.21674	1.26287
7	A7	20	N1	-3.1691	1.217
7	A7	21	N1	-1.9871	2.30549
7	A7	22	N1	-2.73417	1.46489
7	A7	23	N1	-5.82289	-1.71735
7	A7	24	N1	-7.23528	-3.22325
7	A7	25	N1	-6.82198	-2.90347
7	A7	26	N1	-4.94495	-1.11996
7	A7	27	N1	-2.12751	1.60396
7	A7	28	N1	-2.04939	1.58857
7	A7	29	N1	-3.2901	0.254343
7	A7	30	N1	-4.59988	-1.14895
7	A7	31	N1	-4.82649	-1.46908
7	A7	32	N1	-3.28151	-0.0176225
7	A7	33	N1	-3.11564	0.0547341
7	A7	34	N1	-2.60138	0.475481
7	A7	35	N1	-2.2026	0.780737
7	A7	36	N1	-1.98202	0.907806
7	A7	37	N1	-2.11494	0.681367
7	A7	38	N1	-2.27614	0.426651
7	A7	39	N1	-1.9622	0.647076
7	A7	40	N1	-1.87758	0.638177
8	A8	1	N1	-3.66869	-0.483853
8	A8	2	N1	-3.33741	-0.242361
8	A8	3	N1	-1.39645	1.60882
8	A8	4	N1	-1.97137	0.944115
8	A8	5	N1	-2.91433	-0.0886216
8	A8	6	N1	-3.82175	-1.08582
8	A8	7	N1	-4.35354	-1.7074
8	A8	8	N1	-2.87467	-0.31831
8	A8	9	N1	-2.76226	-0.295681
8	A8	10	N1	-2.61111	-0.234313
8	A8	11	N1	-2.22171	0.0652964
8	A8	12	N1	-2.04747	0.149762
8	A8	13	N1	-2.09734	0.0101082
8	A8	14	N1	-1.89618	0.121488
8	A8	15	N1	-1.70766	0.220216
8	A8	16	N1	-1.74965	0.0884499
8	A8	17	N1	-1.39148	0.356839
8	A8	18	N1	-1.24775	0.41078
8	A8	19	N1	-1.81447	-0.24572
8	A8	20	N1	-1.72306	-0.244091
8	A8	21	N1	-1.42192	-0.0327368
8	A8	22	N1	-1.32984	-0.0304417
8	A8	23	N1	-0.868341	0.341279
8	A8	24	N1	-0.938035	0.181803
8	A8	25	N1	-1.09404	-0.0639796
8	A8	26	N1	-1.1116	-0.171329
8	A8	27	N1	-0.819367	0.0311234
8	A8	28	N1	-0.528817	0.231892
8	A8	29	N1	-0.47223	0.198695
8	A8	30	N1	-0.469166	0.111978
8	A8	31	N1	-0.712556	-0.221195
8	A8	32	N1	-1.38121	-0.979631
8	A8	33	N1	-1.53756	-1.22577
8	A8	34	N1	-1.31109	-1.08908
8	A8	35	N1	-1.08826	-0.956034
8	A8	36	N1	-0.737108	-0.69466
8	A8	37	N1	-0.644325	-0.691659
8	A8	38	N1	-0.670275	-0.807391
8	A8	39	N1	-0.729366	-0.956266
8	A8	40	N1	-0.822726	-1.13941
9	A9	1	N2	0.279014	0.00212571
9	A9	2	N2	0.279319	0.00234192
9	A9	3	N2	0.280118	0.00305139
9	A9	4	N2	0.278942	0.00178529
9	A9	5	N2	0.279205	0.00195925
9	A9	6	N2	0.278581	0.00124601
9	A9	7	N2	0.275907	-0.00151703
9	A9	8	N2	0.275721	-0.00179255
9	A9	9	N2	0.277804	0.000200649
9	A9	10	N2	0.280233	0.00254099
9	A9	11	N2	0.278288	0.000506172
9	A9	12	N2	0.276515	-0.00135585
9	A9	13	N2	0.275853	-0.00210786
9	A9	14	N2	0.275945	-0.00210471
9	A9	15	N2	0.276814	-0.00132467
9	A9	16	N2	0.277522	-0.000706183
9	A9	17	N2	0.277764	-0.00055354
9	A9	18	N2	0.276589	-0.00181791
9	A9	19	N2	0.276439	-0.00205729
9	A9	20	N2	0.277301	-0.00128535
9	A9	21	N2	0.277891	-0.000784112
9	A9	22	N2	0.279209	0.000444662
9	A9	23	N2	0.279425	0.000571377
9	A9	24	N2	0.2797	0.000756265
9	A9	25	N2	0.280037	0.00100463
9	A9	26	N2	0.280617	0.00149476
9	A9	27	N2	0.279578	0.00036715
9	A9	28	N2	0.278985	-0.000315269
9	A9	29	N2	0.279085	-0.000305409
9	A9	30	N2	0.278776	-0.000703454
9	A9	31	N2	0.2788	-0.000769084
9	A9	32	N2	0.279647	-1.10673e-05
9	A9	33	N2	0.279682	-6.53723e-05
9	A9	34	N2	0.279621	-0.000216237
9	A9	35	N2	0.280426	0.00049949
9	A9	36	N2	0.280914	0.000898211
9	A9	37	N2	0.280748	0.000642799
9	A9	38	N2	0.281089	0.000895279
9	A9	39	N2	0.281212	0.000928563
9	A9	40	N2	0.280878	0.000504978
10	A10	1	N2	0.270068	0.00416666
10	A10	2	N2	0.26998	0.0040018
10	A10	3	N2	0.269018	0.00296301
10	A10	4	N2	0.268907	0.00277467
10	A10	5	N2	0.269199	0.00299029
10	A10	6	N2	0.268379	0.00209277
10	A10	7	N2	0.267762	0.0013985
10	A10	8	N2	0.267824	0.00138379
10	A10	9	N2	0.26755	0.00103269
10	A10	10	N2	0.266318	-0.000276578
10	A10	11	N2	0.263606	-0.00306512
10	A10	12	N2	0.263009	-0.00373948
10	A10	13	N2	0.263333	-0.00349307
10	A10	14	N2	0.264799	-0.00210332
10	A10	15	N2	0.266116	-0.000863594
10	A10	16	N2	0.265948	-0.00110835
10	A10	17	N2	0.265672	-0.0014621
10	A10	18	N2	0.265492	-0.00171878
10	A10	19	N2	0.265694	-0.00159361
10	A10	20	N2	0.266954	-0.000411553
10	A10	21	N2	0.267291	-0.000151283
10	A10	22	N2	0.267517	-2.14626e-06
10	A10	23	N2	0.266984	-0.000612164
10	A10	24	N2	0.267144	-0.00052892
10	A10	25	N2	0.267328	-0.000421924
10	A10	26	N2	0.266599	-0.00122843
10	A10	27	N2	0.266576	-0.00132847
10	A10	28	N2	0.267979	-2.70661e-06
10	A10	29	N2	0.269197	0.00113867
10	A10	30	N2	0.270786	0.00265013
10	A10	31	N2	0.270405	0.00219207
10	A10	32	N2	0.267867	-0.000422419
10	A10	33	N2	0.26757	-0.00079679
10	A10	34	N2	0.269428	0.000983816
10	A10	35	N2	0.269905	0.00138434
10	A10	36	N2	0.268736	0.00013771
10	A10	37	N2	0.269029	0.000353813
10	A10	38	N2	0.269714	0.000961726
10	A10	39	N2	0.269722	0.000892799
10	A10	40	N2	0.269864	0.000958013
11	A11	1	N2	0.267674	0.00707631
11	A11	2	N2	0.26712	0.00642805
11	A11	3	N2	0.265688	0.00490151
11	A11	4	N2	0.264474	0.00359255
11	A11	5	N2	0.26394	0.00296411
11	A11	6	N2	0.263187	0.00211691
11	A11	7	N2	0.262409	0.00124379
11	A11	8	N2	0.260889	-0.000370607
11	A11	9	N2	0.26058	-0.000774642
11	A11	10	N2	0.261096	-0.000352676
11	A11	11	N2	0.261246	-0.000297666
11	A11	12	N2	0.261059	-0.000578498
11	A11	13	N2	0.259564	-0.00216899
11	A11	14	N2	0.259431	-0.00239588
11	A11	15	N2	0.260435	-0.00148698
11	A11	16	N2	0.260498	-0.0015183
11	A11	17	N2	0.260599	-0.00151208
11	A11	18	N2	0.261664	-0.00054178
11	A11	19	N2	0.260897	-0.00140295
11	A11	20	N2	0.259922	-0.00247232
11	A11	21	N2	0.260355	-0.00213431
11	A11	22	N2	0.261933	-0.000650548
11	A11	23	N2	0.259444	-0.00323418
11	A11	24	N2	0.259642	-0.00313074
11	A11	25	N2	0.263381	0.000513755
11	A11	26	N2	0.2642	0.00123851
11	A11	27	N2	0.263002	-5.47335e-05
11	A11	28	N2	0.261846	-0.00130512
11	A11	29	N2	0.262152	-0.00109329
11	A11	30	N2	0.264653	0.001313
11	A11	31	N2	0.264212	0.000777179
11	A11	32	N2	0.262266	-0.00126372
11	A11	33	N2	0.261317	-0.00230677
11	A11	34	N2	0.26195	-0.00176885
11	A11	35	N2	0.265588	0.00177488
11	A11	36	N2	0.267349	0.00344154
11	A11	37	N2	0.267356	0.00335413
11	A11	38	N2	0.267151	0.0030544
11	A11	39	N2	0.266721	0.00252937
11	A11	40	N2	0.266259	0.00197301
12	A12	1	N2	0.263126	0.00800194
12	A12	2	N2	0.26166	0.00691408
12	A12	3	N2	0.255375	0.001007
12	A12	4	N2	0.252441	-0.0015488
12	A12	5	N2	0.252571	-0.00104102
12	A12	6	N2	0.253351	0.000117294
12	A12	7	N2	0.252687	-0.000168705
12	A12	8	N2	0.252217	-0.000259856
12	A12	9	N2	0.254176	0.00207705
12	A12	10	N2	0.254764	0.00304313
12	A12	11	N2	0.253271	0.00192863
12	A12	12	N2	0.251823	0.000858204
12	A12	13	N2	0.250922	0.000335396
12	A12	14	N2	0.251608	0.00140019
12	A12	15	N2	0.248593	-0.00123719
12	A12	16	N2	0.247048	-0.00240365
12	A12	17	N2	0.248364	-0.000709746
12	A12	18	N2	0.248111	-0.000583847
12	A12	19	N2	0.248108	-0.00020892
12	A12	20	N2	0.247689	-0.000249527
12	A12	21	N2	0.247235	-0.000325389
12	A12	22	N2	0.245597	-0.00158595
12	A12	23	N2	0.244686	-0.00211846
12	A12	24	N2	0.245876	-0.000550251
12	A12	25	N2	0.245143	-0.000904795
12	A12	26	N2	0.245213	-0.000456584
12	A12	27	N2	0.245531	0.00023912
12	A12	28	N2	0.245635	0.000721872
12	A12	29	N2	0.243927	-0.000608832
12	A12	30	N2	0.243109	-0.00104802
12	A12	31	N2	0.243747	-3.17571e-05
12	A12	32	N2	0.244199	0.000798415
12	A12	33	N2	0.243241	0.000218089
12	A12	34	N2	0.242815	0.000170508
12	A12	35	N2	0.242881	0.000614964
12	A12	36	N2	0.242307	0.00041867
12	A12	37	N2	0.241648	0.000138304
12	A12	38	N2	0.241169	3.67365e-05
12	A12	39	N2	0.242671	0.00191772
12	A12	40	N2	0.242679	0.00230323
13	A13	1	N2	107.787	-52.1465
13	A13	2	N2	-265.675	-425.608
13	A13	3	N2	421.642	261.708
13	A13	4	N2	42.5082	-117.425
13	A13	5	N2	15.6509	-144.283
13	A13	6	N2	12.9257	-147.008
13	A13	7	N2	19.3422	-140.592
13	A13	8	N2	43.9388	-115.995
13	A13	9	N2	63.0839	-96.8497
13	A13	10	N2	-86.1609	-246.095
13	A13	11	N2	16.2872	-143.646
13	A13	12	N2	11.6021	-148.332
13	A13	13	N2	12.3412	-147.592
13	A13	14	N2	12.6578	-147.276
13	A13	15	N2	12.546	-147.388
13	A13	16	N2	12.8748	-147.059
13	A13	17	N2	9.91856	-150.015
13	A13	18	N2	8.51365	-151.42
13	A13	19	N2	7.69627	-152.237
13	A13	20	N2	9.73029	-150.203
13	A13	21	N2	26.466	-133.468
13	A13	22	N2	53.1544	-106.779
13	A13	23	N2	29.1642	-130.769
13	A13	24	N2	17.1339	-142.8
13	A13	25	N2	9.55977	-150.374
13	A13	26	N2	8.91762	-151.016
13	A13	27	N2	13.4139	-146.52
13	A13	28	N2	8.56927	-151.364
13	A13	29	N2	8.05358	-151.88
13	A13	30	N2	9.94416	-149.99
13	A13	31	N2	13.6082	-146.325
13	A13	32	N2	9.58322	-150.35
13	A13	33	N2	10.028	-149.906
13	A13	34	N2	13.6794	-146.254
13	A13	35	N2	17.0107	-142.923
13	A13	36	N2	14.5918	-145.342
13	A13	37	N2	11.9824	-147.951
13	A13	38	N2	9.04511	-150.889
13	A13	39	N2	10.1891	-149.745
13	A13	40	N2	22.6695	-137.264
14	A14	1	N2	10.365	1.51062
14	A14	2	N2	9.56077	0.772442
14	A14	3	N2	10.5877	1.8654
14	A14	4	N2	8.34532	-0.310875
14	A14	5	N2	5.78669	-2.80344
14	A14	6	N2	6.50467	-2.01938
14	A14	7	N2	7.29977	-1.15822
14	A14	8	N2	8.40682	0.0149059
14	A14	9	N2	7.20836	-1.11749
14	A14	10	N2	6.28335	-1.97643
14	A14	11	N2	10.0809	1.88723
14	A14	12	N2	12.2307	4.10306
14	A14	13	N2	11.4649	3.40329
14	A14	14	N2	10.0603	2.06478
14	A14	15	N2	8.25246	0.323027
14	A14	16	N2	6.5495	-1.31386
14	A14	17	N2	6.53898	-1.25831
14	A14	18	N2	8.11751	0.386294
14	A14	19	N2	8.41446	0.74931
14	A14	20	N2	8.82894	1.22985
14	A14	21	N2	7.26822	-0.264787
14	A14	22	N2	6.18079	-1.28615
14	A14	23	N2	4.88266	-2.51822
14	A14	24	N2	4.48397	-2.85083
14	A14	25	N2	5.3338	-1.93493
14	A14	26	N2	5.93234	-1.27032
14	A14	27	N2	8.0172	0.880603
14	A14	28	N2	7.75266	0.682137
14	A14	29	N2	8.94933	1.94488
14	A14	30	N2	9.47019	2.53181
14	A14	31	N2	14.5947	7.72241
14	A14	32	N2	18.91	12.1038
14	A14	33	N2	16.5506	9.81038
14	A14	34	N2	14.605	7.93088
14	A14	35	N2	10.5253	3.91724
14	A14	36	N2	6.25804	-0.283933
14	A14	37	N2	5.90666	-0.569236
14	A14	38	N2	7.222	0.812168
14	A14	39	N2	8.07324	1.72948
14	A14	40	N2	15.1826	8.90487
15	A15	1	N2	0.377872	2.97424
15	A15	2	N2	0.286616	1.5516
15	A15	3	N2	0.133251	0.0668449
15	A15	4	N2	0.03854	-1.35925
15	A15	5	N2	0.20657	-2.52261
15	A15	6	N2	-0.239727	-4.30029
15	A15	7	N2	9.77521	4.38326
15	A15	8	N2	7.97082	1.24748
15	A15	9	N2	10.8417	2.78699
15	A15	10	N2	12.0806	2.6945
15	A15	11	N2	17.5341	6.81658
15	A15	12	N2	8.49509	-3.5538
15	A15	13	N2	7.12058	-6.25969
15	A15	14	N2	7.30254	-7.40912
15	A15	15	N2	7.31944	-8.72361
15	A15	16	N2	7.80876	-9.56568
15	A15	17	N2	9.19728	-9.50854
15	A15	18	N2	11.7932	-8.24399
15	A15	19	N2	9.13385	-12.2347
15	A15	20	N2	7.10588	-15.5941
15	A15	21	N2	7.15769	-16.8737
15	A15	22	N2	9.21732	-16.1454
15	A15	23	N2	9.04654	-17.6476
15	A15	24	N2	7.15506	-20.8705
15	A15	25	N2	5.62752	-23.7294
15	A15	26	N2	4.89306	-25.7952
15	A15	27	N2	7.59858	-24.4211
15	A15	28	N2	6.147	-27.2041
15	A15	29	N2	6.2213	-28.4612
15	A15	30	N2	6.83321	-29.1806
15	A15	31	N2	6.75999	-30.5853
15	A15	32	N2	7.63402	-31.0426
15	A15	33	N2	8.68123	-31.3268
15	A15	34	N2	8.86894	-32.4705
15	A15	35	N2	9.9404	-32.7304
15	A15	36	N2	8.53021	-35.472
15	A15	37	N2	12.3614	-32.9721
15	A15	38	N2	11.3766	-35.2884
15	A15	39	N2	8.04332	-39.953
15	A15	40	N2	7.3276	-42.0001
16	A16	1	N2	-1.05317	3.18601
16	A16	2	N2	-1.03447	2.63655
16	A16	3	N2	-0.769686	2.33318
16	A16	4	N2	-0.99394	1.54077
16	A16	5	N2	-1.16778	0.79877
16	A16	6	N2	-1.46969	-0.0712942
16	A16	7	N2	-1.39761	-0.567374
16	A16	8	N2	-1.55581	-1.29373
16	A16	9	N2	-1.64207	-1.94815
16	A16	10	N2	-1.22409	-2.09833
16	A16	11	N2	-14.9871	-16.4295
16	A16	12	N2	5.52652	3.51596
16	A16	13	N2	5.45666	2.87795
16	A16	14	N2	6.75691	3.61004
16	A16	15	N2	6.46893	2.7539
16	A16	16	N2	6.82633	2.54315
16	A16	17	N2	8.40324	3.55189
16	A16	18	N2	8.45049	3.03099
16	A16	19	N2	7.84497	1.85731
16	A16	20	N2	6.88408	0.328259
16	A16	21	N2	6.34191	-0.782064
16	A16	22	N2	7.55284	-0.139292
16	A16	23	N2	7.70459	-0.555698
16	A16	24	N2	7.24536	-1.58309
16	A16	25	N2	6.12294	-3.27367
16	A16	26	N2	6.12796	-3.8368
16	A16	27	N2	6.99623	-3.53669
16	A16	28	N2	7.86934	-3.23174
16	A16	29	N2	9.01695	-2.65228
16	A16	30	N2	9.40649	-2.83091
16	A16	31	N2	9.14458	-3.66098
16	A16	32	N2	9.22772	-4.14599
16	A16	33	N2	7.17349	-6.76838
16	A16	34	N2	6.0701	-8.43993
16	A16	35	N2	6.07827	-8.99992
16	A16	36	N2	5.74435	-9.90199
16	A16	37	N2	5.93673	-10.2778
16	A16	38	N2	6.68378	-10.0989
16	A16	39	N2	6.58311	-10.7677
16	A16	40	N2	5.84538	-12.0736
17	A17	1	RNAsep	0.234733	0.00339321
17	A17	2	RNAsep	0.234744	0.00310077
17	A17	3	RNAsep	0.233371	0.00142399
17	A17	4	RNAsep	0.233564	0.00131294
17	A17	5	RNAsep	0.232852	0.00029635
17	A17	6	RNAsep	0.231595	-0.00126374
17	A17	7	RNAsep	0.231823	-0.00134008
17	A17	8	RNAsep	0.233348	-0.000118851
17	A17	9	RNAsep	0.233586	-0.000184727
17	A17	10	RNAsep	0.233207	-0.00086775
17	A17	11	RNAsep	0.233433	-0.000945636
17	A17	12	RNAsep	0.234838	0.000155397
17	A17	13	RNAsep	0.235749	0.000762919
17	A17	14	RNAsep	0.236698	0.00140787
17	A17	15	RNAsep	0.236401	0.00080636
17	A17	16	RNAsep	0.235523	-0.000375062
17	A17	17	RNAsep	0.234992	-0.00120988
17	A17	18	RNAsep	0.234998	-0.00150773
17	A17	19	RNAsep	0.235972	-0.000838423
17	A17	20	RNAsep	0.237386	0.000271983
17	A17	21	RNAsep	0.237867	0.000448966
17	A17	22	RNAsep	0.239487	0.0017651
17	A17	23	RNAsep	0.244049	0.00602309
17	A17	24	RNAsep	0.250481	0.0121512
17	A17	25	RNAsep	0.258944	0.0203107
17	A17	26	RNAsep	0.276028	0.0370901
17	A17	27	RNAsep	0.304617	0.0653759
17	A17	28	RNAsep	0.350559	0.111013
17	A17	29	RNAsep	0.412745	0.172896
17	A17	30	RNAsep	0.487675	0.247522
17	A17	31	RNAsep	0.569285	0.328828
17	A17	32	RNAsep	0.646003	0.405242
17	A17	33	RNAsep	0.710243	0.469178
17	A17	34	RNAsep	0.762314	0.520945
17	A17	35	RNAsep	0.802149	0.560476
17	A17	36	RNAsep	0.831214	0.589237
17	A17	37	RNAsep	0.852621	0.610341
17	A17	38	RNAsep	0.865375	0.62279
17	A17	39	RNAsep	0.877307	0.634419
17	A17	40	RNAsep	0.882751	0.639558
18	A18	1	RNAsep	0.226565	0.00331117
18	A18	2	RNAsep	0.226573	0.00328884
18	A18	3	RNAsep	0.224687	0.00137173
18	A18	4	RNAsep	0.224273	0.000927287
18	A18	5	RNAsep	0.224333	0.000956283
18	A18	6	RNAsep	0.22388	0.000472798
18	A18	7	RNAsep	0.22419	0.000751835
18	A18	8	RNAsep	0.224024	0.000554437
18	A18	9	RNAsep	0.2226	-0.000899635
18	A18	10	RNAsep	0.222616	-0.000914807
18	A18	11	RNAsep	0.224068	0.000506867
18	A18	12	RNAsep	0.222743	-0.000849424
18	A18	13	RNAsep	0.221176	-0.00244702
18	A18	14	RNAsep	0.221285	-0.0023686
18	A18	15	RNAsep	0.223061	-0.000623484
18	A18	16	RNAsep	0.223058	-0.000657297
18	A18	17	RNAsep	0.221497	-0.0022491
18	A18	18	RNAsep	0.221496	-0.00228063
18	A18	19	RNAsep	0.223468	-0.000339774
18	A18	20	RNAsep	0.226394	0.00255539
18	A18	21	RNAsep	0.229402	0.00553316
18	A18	22	RNAsep	0.234333	0.0104334
18	A18	23	RNAsep	0.24609	0.0221592
18	A18	24	RNAsep	0.26654	0.0425786
18	A18	25	RNAsep	0.298965	0.0749731
18	A18	26	RNAsep	0.348224	0.124201
18	A18	27	RNAsep	0.413828	0.189774
18	A18	28	RNAsep	0.489764	0.265679
18	A18	29	RNAsep	0.571546	0.347431
18	A18	30	RNAsep	0.647844	0.423698
18	A18	31	RNAsep	0.712454	0.488277
18	A18	32	RNAsep	0.766855	0.542647
18	A18	33	RNAsep	0.807733	0.583494
18	A18	34	RNAsep	0.835981	0.611711
18	A18	35	RNAsep	0.857475	0.633175
18	A18	36	RNAsep	0.870271	0.64594
18	A18	37	RNAsep	0.877193	0.652831
18	A18	38	RNAsep	0.88408	0.659687
18	A18	39	RNAsep	0.88863	0.664207
18	A18	40	RNAsep	0.890561	0.666108
19	A19	1	RNAsep	0.229532	0.00297105
19	A19	2	RNAsep	0.229814	0.00318961
19	A19	3	RNAsep	0.230818	0.00413094
19	A19	4	RNAsep	0.23161	0.00485919
19	A19	5	RNAsep	0.229558	0.00274341
19	A19	6	RNAsep	0.228701	0.0018239
19	A19	7	RNAsep	0.227418	0.000477268
19	A19	8	RNAsep	0.224667	-0.00233706
19	A19	9	RNAsep	0.223201	-0.00386709
19	A19	10	RNAsep	0.22161	-0.00552103
19	A19	11	RNAsep	0.222677	-0.00451689
19	A19	12	RNAsep	0.226081	-0.00117678
19	A19	13	RNAsep	0.227218	-0.000102747
19	A19	14	RNAsep	0.226851	-0.000533361
19	A19	15	RNAsep	0.226699	-0.000748832
19	A19	16	RNAsep	0.226691	-0.000820209
19	A19	17	RNAsep	0.226355	-0.00121975
19	A19	18	RNAsep	0.226146	-0.00149215
19	A19	19	RNAsep	0.225936	-0.00176472
19	A19	20	RNAsep	0.226695	-0.0010697
19	A19	21	RNAsep	0.230095	0.00226694
19	A19	22	RNAsep	0.231113	0.00322145
19	A19	23	RNAsep	0.233602	0.00564722
19	A19	24	RNAsep	0.239868	0.0118501
19	A19	25	RNAsep	0.250297	0.0222159
19	A19	26	RNAsep	0.270154	0.0420097
19	A19	27	RNAsep	0.301568	0.0733598
19	A19	28	RNAsep	0.355235	0.126963
19	A19	29	RNAsep	0.428211	0.199877
19	A19	30	RNAsep	0.512118	0.28372
19	A19	31	RNAsep	0.600888	0.372427
19	A19	32	RNAsep	0.680531	0.452006
19	A19	33	RNAsep	0.74509	0.516502
19	A19	34	RNAsep	0.794256	0.565605
19	A19	35	RNAsep	0.827148	0.598434
19	A19	36	RNAsep	0.851826	0.623048
19	A19	37	RNAsep	0.868627	0.639786
19	A19	38	RNAsep	0.879471	0.650567
19	A19	39	RNAsep	0.883532	0.654564
19	A19	40	RNAsep	0.883426	0.654395
20	A20	1	RNAsep	0.224381	0.00703792
20	A20	2	RNAsep	0.224136	0.00680877
20	A20	3	RNAsep	0.222067	0.00475419
20	A20	4	RNAsep	0.221167	0.00386986
20	A20	5	RNAsep	0.219471	0.00218837
20	A20	6	RNAsep	0.217457	0.000189322
20	A20	7	RNAsep	0.217054	-0.000198134
20	A20	8	RNAsep	0.215307	-0.00193045
20	A20	9	RNAsep	0.214778	-0.00244403
20	A20	10	RNAsep	0.212989	-0.00421813
20	A20	11	RNAsep	0.213503	-0.00368901
20	A20	12	RNAsep	0.21558	-0.00159651
20	A20	13	RNAsep	0.216297	-0.00086477
20	A20	14	RNAsep	0.216163	-0.000983617
20	A20	15	RNAsep	0.215544	-0.00158748
20	A20	16	RNAsep	0.215535	-0.00158183
20	A20	17	RNAsep	0.216347	-0.000754408
20	A20	18	RNAsep	0.217574	0.000487191
20	A20	19	RNAsep	0.217564	0.000493141
20	A20	20	RNAsep	0.218218	0.00116197
20	A20	21	RNAsep	0.22003	0.00298909
20	A20	22	RNAsep	0.220741	0.00371523
20	A20	23	RNAsep	0.22413	0.00711903
20	A20	24	RNAsep	0.233889	0.0168928
20	A20	25	RNAsep	0.248007	0.0310262
20	A20	26	RNAsep	0.27226	0.0552941
20	A20	27	RNAsep	0.311618	0.0946674
20	A20	28	RNAsep	0.368138	0.151203
20	A20	29	RNAsep	0.44194	0.22502
20	A20	30	RNAsep	0.526654	0.309749
20	A20	31	RNAsep	0.610929	0.394039
20	A20	32	RNAsep	0.681884	0.465009
20	A20	33	RNAsep	0.735772	0.518912
20	A20	34	RNAsep	0.778567	0.561722
20	A20	35	RNAsep	0.808437	0.591607
20	A20	36	RNAsep	0.826324	0.609509
20	A20	37	RNAsep	0.8367	0.6199
20	A20	38	RNAsep	0.848003	0.631219
20	A20	39	RNAsep	0.853974	0.637204
20	A20	40	RNAsep	0.856128	0.639373
21	A21	1	RNAsep	0.392747	1.34675
21	A21	2	RNAsep	0.117908	1.04303
21	A21	3	RNAsep	-0.305103	0.591128
21	A21	4	RNAsep	-1.16751	-0.300159
21	A21	5	RNAsep	-1.22396	-0.385502
21	A21	6	RNAsep	-0.594222	0.215353
21	A21	7	RNAsep	-0.168711	0.611978
21	A21	8	RNAsep	-0.560958	0.190845
21	A21	9	RNAsep	-0.665974	0.0569447
21	A21	10	RNAsep	-0.395661	0.298372
21	A21	11	RNAsep	-0.0452877	0.619859
21	A21	12	RNAsep	-0.191537	0.444724
21	A21	13	RNAsep	-0.87347	-0.266094
21	A21	14	RNAsep	-1.03741	-0.458915
21	A21	15	RNAsep	-1.16729	-0.617686
21	A21	16	RNAsep	-1.43903	-0.918311
21	A21	17	RNAsep	-1.44	-0.948164
21	A21	18	RNAsep	-0.924445	-0.461497
21	A21	19	RNAsep	-0.2037	0.230362
21	A21	20	RNAsep	-0.0956476	0.30953
21	A21	21	RNAsep	-0.115545	0.260746
21	A21	22	RNAsep	0.0551978	0.402604
21	A21	23	RNAsep	-0.0668266	0.251694
21	A21	24	RNAsep	-0.590185	-0.30055
21	A21	25	RNAsep	-0.624952	-0.364202
21	A21	26	RNAsep	-0.264488	-0.0326244
21	A21	27	RNAsep	0.151972	0.35495
21	A21	28	RNAsep	0.172788	0.346881
21	A21	29	RNAsep	0.100253	0.24546
21	A21	30	RNAsep	-0.274897	-0.158576
21	A21	31	RNAsep	-0.504888	-0.417451
21	A21	32	RNAsep	-0.528287	-0.469737
21	A21	33	RNAsep	-0.337051	-0.307386
21	A21	34	RNAsep	-0.261198	-0.260418
21	A21	35	RNAsep	0.162716	0.134609
21	A21	36	RNAsep	-0.333629	-0.390621
21	A21	37	RNAsep	-0.199408	-0.285285
21	A21	38	RNAsep	0.85762	0.742858
21	A21	39	RNAsep	1.17793	1.03428
21	A21	40	RNAsep	1.12517	0.952636
22	A22	1	RNAsep	0.68696	1.67175
22	A22	2	RNAsep	1.27369	2.25138
22	A22	3	RNAsep	-0.123602	0.846991
22	A22	4	RNAsep	-0.743416	0.220078
22	A22	5	RNAsep	-1.09468	-0.138284
22	A22	6	RNAsep	-1.71543	-0.766132
22	A22	7	RNAsep	-1.86067	-0.918472
22	A22	8	RNAsep	-1.60856	-0.673459
22	A22	9	RNAsep	-1.41666	-0.48866
22	A22	10	RNAsep	-0.614305	0.306594
22	A22	11	RNAsep	-0.248076	0.665725
22	A22	12	RNAsep	-0.0347392	0.871962
22	A22	13	RNAsep	-0.151794	0.747808
22	A22	14	RNAsep	-0.236569	0.655934
22	A22	15	RNAsep	-0.491573	0.393831
22	A22	16	RNAsep	-2.60222	-1.72392
22	A22	17	RNAsep	-2.4592	-1.588
22	A22	18	RNAsep	-0.619723	0.244383
22	A22	19	RNAsep	-0.226586	0.630421
22	A22	20	RNAsep	0.347879	1.19779
22	A22	21	RNAsep	0.17834	1.02115
22	A22	22	RNAsep	-0.289425	0.546285
22	A22	23	RNAsep	-0.754927	0.0736841
22	A22	24	RNAsep	-1.66064	-0.839132
22	A22	25	RNAsep	-1.74347	-0.929056
22	A22	26	RNAsep	-1.47952	-0.672207
22	A22	27	RNAsep	-1.30572	-0.505505
22	A22	28	RNAsep	-1.44256	-0.64944
22	A22	29	RNAsep	-1.21378	-0.427766
22	A22	30	RNAsep	-0.921248	-0.142331
22	A22	31	RNAsep	-1.50793	-0.736108
22	A22	32	RNAsep	-1.56835	-0.803632
22	A22	33	RNAsep	-1.51251	-0.754892
22	A22	34	RNAsep	-0.955238	-0.204717
22	A22	35	RNAsep	-0.688132	0.0552895
22	A22	36	RNAsep	-0.32975	0.406572
22	A22	37	RNAsep	-2.01198	-1.28276
22	A22	38	RNAsep	-2.4156	-1.69347
22	A22	39	RNAsep	-0.0083267	0.706698
22	A22	40	RNAsep	0.236999	0.944925
23	A23	1	RNAsep	0.322607	1.24396
23	A23	2	RNAsep	0.102091	1.04232
23	A23	3	RNAsep	-1.38333	-0.424226
23	A23	4	RNAsep	-1.63438	-0.656397
23	A23	5	RNAsep	-0.853246	0.143622
23	A23	6	RNAsep	-0.529237	0.486511
23	A23	7	RNAsep	-0.504893	0.529734
23	A23	8	RNAsep	-0.658955	0.394552
23	A23	9	RNAsep	-0.734155	0.338231
23	A23	10	RNAsep	-0.520953	0.570313
23	A23	11	RNAsep	-0.653147	0.456999
23	A23	12	RNAsep	-1.29046	-0.161432
23	A23	13	RNAsep	-2.09576	-0.947854
23	A23	14	RNAsep	-1.55266	-0.385873
23	A23	15	RNAsep	-0.672981	0.512683
23	A23	16	RNAsep	-1.20588	-0.00133264
23	A23	17	RNAsep	-2.14088	-0.917451
23	A23	18	RNAsep	-2.57108	-1.32878
23	A23	19	RNAsep	-0.719535	0.541648
23	A23	20	RNAsep	-0.5057	0.774363
23	A23	21	RNAsep	-1.14282	0.156119
23	A23	22	RNAsep	-1.45973	-0.141909
23	A23	23	RNAsep	-2.07259	-0.735892
23	A23	24	RNAsep	-1.91957	-0.56399
23	A23	25	RNAsep	-1.14715	0.227308
23	A23	26	RNAsep	-0.67988	0.713461
23	A23	27	RNAsep	-1.06321	0.349015
23	A23	28	RNAsep	-1.38412	0.0469822
23	A23	29	RNAsep	-1.42639	0.023592
23	A23	30	RNAsep	-1.41544	0.0534219
23	A23	31	RNAsep	-1.30007	0.187671
23	A23	32	RNAsep	-1.5439	-0.037284
23	A23	33	RNAsep	-1.62262	-0.0971201
23	A23	34	RNAsep	-1.29161	0.252766
23	A23	35	RNAsep	-1.17006	0.393197
23	A23	36	RNAsep	-1.03714	0.544994
23	A23	37	RNAsep	-1.51053	0.0904916
23	A23	38	RNAsep	-1.5636	0.0562991
23	A23	39	RNAsep	-1.28116	0.357613
23	A23	40	RNAsep	-0.99274	0.664916
24	A24	1	RNAsep	-0.395479	0.226815
24	A24	2	RNAsep	-0.471564	0.276067
24	A24	3	RNAsep	-0.636753	0.236217
24	A24	4	RNAsep	-0.823662	0.174646
24	A24	5	RNAsep	-1.10703	0.0166179
24	A24	6	RNAsep	-1.12518	0.123801
24	A24	7	RNAsep	-0.698553	0.675769
24	A24	8	RNAsep	-1.1932	0.306458
24	A24	9	RNAsep	-1.65192	-0.0269266
24	A24	10	RNAsep	-2.50122	-0.75088
24	A24	11	RNAsep	-2.75073	-0.875058
24	A24	12	RNAsep	-2.01436	-0.0133477
24	A24	13	RNAsep	-1.92421	0.202137
24	A24	14	RNAsep	-1.5027	0.748985
24	A24	15	RNAsep	-1.15336	1.22367
24	A24	16	RNAsep	-1.6429	0.859464
24	A24	17	RNAsep	-2.2881	0.339601
24	A24	18	RNAsep	-3.39282	-0.639779
24	A24	19	RNAsep	-3.63162	-0.753246
24	A24	20	RNAsep	-2.74544	0.258277
24	A24	21	RNAsep	-3.1202	0.00885114
24	A24	22	RNAsep	-4.22088	-0.966484
24	A24	23	RNAsep	-4.63841	-1.25868
24	A24	24	RNAsep	-3.66535	-0.160282
24	A24	25	RNAsep	-4.13385	-0.503442
24	A24	26	RNAsep	-4.34944	-0.593695
24	A24	27	RNAsep	-3.98141	-0.100331
24	A24	28	RNAsep	-4.50401	-0.497594
24	A24	29	RNAsep	-4.44331	-0.311549
24	A24	30	RNAsep	-3.91109	0.34601
24	A24	31	RNAsep	-3.3491	1.03334
24	A24	32	RNAsep	-5.00039	-0.492622
24	A24	33	RNAsep	-6.91248	-2.27937
24	A24	34	RNAsep	-5.22966	-0.47121
24	A24	35	RNAsep	-3.92384	0.959944
24	A24	36	RNAsep	-3.3387	1.67042
24	A24	37	RNAsep	-3.54708	1.58739
24	A24	38	RNAsep	-5.75305	-0.493246
24	A24	39	RNAsep	-4.96899	0.416148
24	A24	40	RNAsep	-3.36761	2.14286
25	B1	1	N1	0.312326	0.00675963
25	B1	2	N1	0.31161	0.00600017
25	B1	3	N1	0.311335	0.00568185
25	B1	4	N1	0.309288	0.00359181
25	B1	5	N1	0.308099	0.00235919
25	B1	6	N1	0.307621	0.00183705
25	B1	7	N1	0.306568	0.000741304
25	B1	8	N1	0.304161	-0.00170988
25	B1	9	N1	0.304849	-0.00106472
25	B1	10	N1	0.305726	-0.000231599
25	B1	11	N1	0.305464	-0.000536687
25	B1	12	N1	0.304652	-0.0013924
25	B1	13	N1	0.304163	-0.00192479
25	B1	14	N1	0.302772	-0.00335945
25	B1	15	N1	0.303462	-0.00271352
25	B1	16	N1	0.30559	-0.00062816
25	B1	17	N1	0.304902	-0.0013599
25	B1	18	N1	0.305098	-0.00120794
25	B1	19	N1	0.305434	-0.000914745
25	B1	20	N1	0.30627	-0.00012272
25	B1	21	N1	0.30633	-0.000105913
25	B1	22	N1	0.306128	-0.000351725
25	B1	23	N1	0.306269	-0.00025469
25	B1	24	N1	0.306937	0.000369845
25	B1	25	N1	0.306462	-0.00014827
25	B1	26	N1	0.305484	-0.00116993
25	B1	27	N1	0.305268	-0.00142933
25	B1	28	N1	0.305526	-0.00121511
25	B1	29	N1	0.30463	-0.00215433
25	B1	30	N1	0.304648	-0.00217996
25	B1	31	N1	0.306165	-0.000705823
25	B1	32	N1	0.307367	0.000451965
25	B1	33	N1	0.308255	0.00129689
25	B1	34	N1	0.309786	0.00278453
25	B1	35	N1	0.309388	0.00234262
25	B1	36	N1	0.307932	0.000843024
25	B1	37	N1	0.307805	0.000672701
25	B1	38	N1	0.309072	0.00189656
25	B1	39	N1	0.309232	0.00201225
25	B1	40	N1	0.308923	0.00166026
26	B2	1	N1	0.311	0.0121613
26	B2	2	N1	0.310464	0.0115699
26	B2	3	N1	0.308248	0.00929827
26	B2	4	N1	0.305507	0.00650118
26	B2	5	N1	0.30092	0.00185888
26	B2	6	N1	0.300047	0.000929524
26	B2	7	N1	0.298213	-0.00095997
26	B2	8	N1	0.298201	-0.0010283
26	B2	9	N1	0.296158	-0.00312665
26	B2	10	N1	0.296531	-0.00280967
26	B2	11	N1	0.298096	-0.00130077
26	B2	12	N1	0.297823	-0.00162979
26	B2	13	N1	0.296473	-0.00303532
26	B2	14	N1	0.29644	-0.00312404
26	B2	15	N1	0.299496	-0.0001233
26	B2	16	N1	0.300283	0.000607516
26	B2	17	N1	0.299656	-7.53405e-05
26	B2	18	N1	0.297606	-0.00218114
26	B2	19	N1	0.297138	-0.00270476
26	B2	20	N1	0.296592	-0.00330694
26	B2	21	N1	0.297066	-0.00288878
26	B2	22	N1	0.299056	-0.000954491
26	B2	23	N1	0.299848	-0.000218042
26	B2	24	N1	0.301427	0.00130513
26	B2	25	N1	0.300556	0.000378221
26	B2	26	N1	0.299045	-0.00118899
26	B2	27	N1	0.299729	-0.000560396
26	B2	28	N1	0.300964	0.000618587
26	B2	29	N1	0.300495	9.3802e-05
26	B2	30	N1	0.300629	0.000172186
26	B2	31	N1	0.300389	-0.000124075
26	B2	32	N1	0.301431	0.000862296
26	B2	33	N1	0.302271	0.0016461
26	B2	34	N1	0.301606	0.000925603
26	B2	35	N1	0.301477	0.000740713
26	B2	36	N1	0.302424	0.00163231
26	B2	37	N1	0.302748	0.00189994
26	B2	38	N1	0.301968	0.00106426
26	B2	39	N1	0.301766	0.000806263
26	B2	40	N1	0.301622	0.000606651
27	B3	1	N1	0.319685	0.0119524
27	B3	2	N1	0.320152	0.012371
27	B3	3	N1	0.3183	0.0104695
27	B3	4	N1	0.314087	0.00620831
27	B3	5	N1	0.309356	0.00142912
27	B3	6	N1	0.30779	-0.000185862
27	B3	7	N1	0.305513	-0.00251163
27	B3	8	N1	0.306012	-0.00206159
27	B3	9	N1	0.306344	-0.00177757
27	B3	10	N1	0.30649	-0.00168059
27	B3	11	N1	0.307357	-0.000862192
27	B3	12	N1	0.307695	-0.000572602
27	B3	13	N1	0.307226	-0.00109113
27	B3	14	N1	0.305164	-0.00320093
27	B3	15	N1	0.304627	-0.00378654
27	B3	16	N1	0.305262	-0.00320078
27	B3	17	N1	0.306378	-0.00213376
27	B3	18	N1	0.309371	0.000810977
27	B3	19	N1	0.310368	0.00175964
27	B3	20	N1	0.309224	0.000566212
27	B3	21	N1	0.308277	-0.000429334
27	B3	22	N1	0.306542	-0.002213
27	B3	23	N1	0.305941	-0.00286263
27	B3	24	N1	0.306559	-0.00229332
27	B3	25	N1	0.307243	-0.00165805
27	B3	26	N1	0.309004	5.49881e-05
27	B3	27	N1	0.310248	0.00125003
27	B3	28	N1	0.310552	0.00150544
27	B3	29	N1	0.309346	0.00025109
27	B3	30	N1	0.308358	-0.000785732
27	B3	31	N1	0.308613	-0.000579916
27	B3	32	N1	0.309666	0.000424214
27	B3	33	N1	0.309721	0.000430861
27	B3	34	N1	0.311636	0.00229762
27	B3	35	N1	0.311972	0.00258489
27	B3	36	N1	0.31075	0.00131349
27	B3	37	N1	0.309634	0.000149054
27	B3	38	N1	0.309746	0.000212772
27	B3	39	N1	0.311751	0.00216891
27	B3	40	N1	0.313356	0.00372554
28	B4	1	N1	0.315491	0.00916568
28	B4	2	N1	0.315475	0.00928743
28	B4	3	N1	0.314955	0.00890487
28	B4	4	N1	0.313982	0.00806835
28	B4	5	N1	0.312317	0.00654052
28	B4	6	N1	0.307144	0.00150551
28	B4	7	N1	0.304858	-0.000643615
28	B4	8	N1	0.304307	-0.00105783
28	B4	9	N1	0.303141	-0.00208585
28	B4	10	N1	0.303744	-0.00134618
28	B4	11	N1	0.304019	-0.000933172
28	B4	12	N1	0.302103	-0.00271275
28	B4	13	N1	0.30087	-0.00380825
28	B4	14	N1	0.301363	-0.00317774
28	B4	15	N1	0.301489	-0.0029144
28	B4	16	N1	0.301595	-0.00267147
28	B4	17	N1	0.302261	-0.00186844
28	B4	18	N1	0.302068	-0.00192363
28	B4	19	N1	0.301282	-0.00257277
28	B4	20	N1	0.299681	-0.00403594
28	B4	21	N1	0.300051	-0.00352926
28	B4	22	N1	0.300655	-0.00278771
28	B4	23	N1	0.30111	-0.00219574
28	B4	24	N1	0.301974	-0.00119485
28	B4	25	N1	0.301448	-0.00158299
28	B4	26	N1	0.301603	-0.00129083
28	B4	27	N1	0.303143	0.000386783
28	B4	28	N1	0.303426	0.000806735
28	B4	29	N1	0.303607	0.00112453
28	B4	30	N1	0.30405	0.00170514
28	B4	31	N1	0.304176	0.00196851
28	B4	32	N1	0.303446	0.00137543
28	B4	33	N1	0.303394	0.00146115
28	B4	34	N1	0.303069	0.0012734
28	B4	35	N1	0.303468	0.00180919
28	B4	36	N1	0.305087	0.00356521
28	B4	37	N1	0.302602	0.00121811
28	B4	38	N1	0.302013	0.000765957
28	B4	39	N1	0.302964	0.00185402
28	B4	40	N1	0.303095	0.00212263
29	B5	1	N1	-0.127387	-2.20352
29	B5	2	N1	-0.0898594	-1.66094
29	B5	3	N1	0.894977	-0.171055
29	B5	4	N1	0.60749	0.0465099
29	B5	5	N1	-0.188998	-0.244927
29	B5	6	N1	-0.698208	-0.249087
29	B5	7	N1	-1.29052	-0.33635
29	B5	8	N1	-1.5163	-0.0570734
29	B5	9	N1	-1.21859	0.745689
29	B5	10	N1	-1.21957	1.24976
29	B5	11	N1	-0.948236	2.02614
29	B5	12	N1	0.448048	3.92748
29	B5	13	N1	0.265148	4.24963
29	B5	14	N1	-1.14947	3.34006
29	B5	15	N1	-1.58156	3.41303
29	B5	16	N1	-0.103364	5.39627
29	B5	17	N1	-1.59072	4.41397
29	B5	18	N1	-2.12093	4.3888
29	B5	19	N1	-2.56119	4.45359
29	B5	20	N1	-2.03528	5.48455
29	B5	21	N1	-1.61347	6.41142
29	B5	22	N1	-2.04006	6.48988
29	B5	23	N1	-4.09026	4.94473
29	B5	24	N1	-11.0965	-1.55649
29	B5	25	N1	-166.583	-156.538
29	B5	26	N1	3.21361	13.7638
29	B5	27	N1	-0.907774	10.1474
29	B5	28	N1	-4.43783	7.12242
29	B5	29	N1	-7.82082	4.24448
29	B5	30	N1	17.1449	29.7153
29	B5	31	N1	5.43633	18.5117
29	B5	32	N1	1.0862	14.6666
29	B5	33	N1	0.771671	14.8572
29	B5	34	N1	1.92493	16.5155
29	B5	35	N1	5.42447	20.5201
29	B5	36	N1	6.20656	21.8072
29	B5	37	N1	5.21129	21.317
29	B5	38	N1	6.86538	23.4761
29	B5	39	N1	239.771	256.886
29	B5	40	N1	-270.118	-252.498
30	B6	1	N1	-0.915414	-0.412953
30	B6	2	N1	-0.878732	-0.306653
30	B6	3	N1	-0.550467	0.0912287
30	B6	4	N1	-0.631437	0.0798767
30	B6	5	N1	-0.952271	-0.171339
30	B6	6	N1	-0.997007	-0.146458
30	B6	7	N1	-0.828141	0.092026
30	B6	8	N1	-1.01436	-0.0245791
30	B6	9	N1	-1.4261	-0.366697
30	B6	10	N1	-1.60168	-0.472657
30	B6	11	N1	-1.50632	-0.307684
30	B6	12	N1	-1.27511	-0.00685163
30	B6	13	N1	-0.979291	0.358582
30	B6	14	N1	-1.741	-0.333509
30	B6	15	N1	-1.91151	-0.434404
30	B6	16	N1	-1.32462	0.222104
30	B6	17	N1	-1.29284	0.323501
30	B6	18	N1	-1.37885	0.307112
30	B6	19	N1	-1.48838	0.267195
30	B6	20	N1	-1.40475	0.420451
30	B6	21	N1	-1.35598	0.538835
30	B6	22	N1	-1.57736	0.38707
30	B6	23	N1	-1.98051	0.0535352
30	B6	24	N1	-1.96942	0.134242
30	B6	25	N1	-1.75168	0.4216
30	B6	26	N1	-2.07569	0.16721
30	B6	27	N1	-2.23712	0.075398
30	B6	28	N1	-2.62557	-0.243434
30	B6	29	N1	-2.8755	-0.42374
30	B6	30	N1	-2.86003	-0.338653
30	B6	31	N1	-3.47919	-0.888199
30	B6	32	N1	-2.16004	0.500568
30	B6	33	N1	-2.54721	0.183015
30	B6	34	N1	-3.26519	-0.465344
30	B6	35	N1	-3.70061	-0.831151
30	B6	36	N1	-3.36479	-0.425707
30	B6	37	N1	-2.80225	0.20645
30	B6	38	N1	-2.85218	0.226134
30	B6	39	N1	-2.07493	1.073
30	B6	40	N1	-1.71841	1.49914
31	B7	1	N1	0.21682	0.143369
31	B7	2	N1	0.218579	0.184027
31	B7	3	N1	0.209553	0.213899
31	B7	4	N1	0.157138	0.200384
31	B7	5	N1	0.0398763	0.12202
31	B7	6	N1	-0.270152	-0.14911
31	B7	7	N1	-0.24138	-0.0814387
31	B7	8	N1	0.0719781	0.270819
31	B7	9	N1	-0.241624	-0.0038852
31	B7	10	N1	-0.397511	-0.120873
31	B7	11	N1	-0.389547	-0.0740106
31	B7	12	N1	-0.312478	0.0419579
31	B7	13	N1	0.00199531	0.39533
31	B7	14	N1	-0.312448	0.119785
31	B7	15	N1	-0.520718	-0.0495857
31	B7	16	N1	-0.58227	-0.0722396
31	B7	17	N1	-0.505233	0.0436967
31	B7	18	N1	-0.435357	0.152471
31	B7	19	N1	-0.761818	-0.135091
31	B7	20	N1	-1.20102	-0.535392
31	B7	21	N1	-1.15685	-0.452325
31	B7	22	N1	-0.933635	-0.190211
31	B7	23	N1	-1.00922	-0.226901
31	B7	24	N1	-1.25887	-0.437647
31	B7	25	N1	-1.26452	-0.404403
31	B7	26	N1	-0.928361	-0.0293427
31	B7	27	N1	-0.41407	0.523847
31	B7	28	N1	-0.888611	0.0882045
31	B7	29	N1	-1.09288	-0.0771677
31	B7	30	N1	-1.04328	0.0113299
31	B7	31	N1	-1.15984	-0.0663326
31	B7	32	N1	-1.14212	-0.00971304
31	B7	33	N1	-0.961177	0.210133
31	B7	34	N1	-0.920706	0.289502
31	B7	35	N1	-0.798636	0.450472
31	B7	36	N1	-1.01948	0.268527
31	B7	37	N1	-1.50571	-0.17881
31	B7	38	N1	-1.57881	-0.213004
31	B7	39	N1	-1.2996	0.105107
31	B7	40	N1	-1.28732	0.156286
32	B8	1	N1	0.0203208	0.00954024
32	B8	2	N1	-0.0326574	0.00309681
32	B8	3	N1	-0.252579	-0.17029
32	B8	4	N1	-0.299259	-0.170435
32	B8	5	N1	-0.197806	-0.0224474
32	B8	6	N1	-0.554775	-0.332881
32	B8	7	N1	-0.673089	-0.404661
32	B8	8	N1	-0.562929	-0.247966
32	B8	9	N1	-0.566661	-0.205163
32	B8	10	N1	-0.482505	-0.0744721
32	B8	11	N1	0.0307042	0.485272
32	B8	12	N1	-0.11619	0.384912
32	B8	13	N1	-0.278211	0.269427
32	B8	14	N1	-0.337807	0.256365
32	B8	15	N1	-0.394572	0.246135
32	B8	16	N1	-0.506586	0.180656
32	B8	17	N1	-0.616546	0.117231
32	B8	18	N1	-0.75599	0.024321
32	B8	19	N1	-1.11401	-0.287166
32	B8	20	N1	-1.15018	-0.276795
32	B8	21	N1	-0.772065	0.147851
32	B8	22	N1	-1.01689	-0.0504396
32	B8	23	N1	-1.22661	-0.213629
32	B8	24	N1	-1.29244	-0.232922
32	B8	25	N1	-0.740449	0.365606
32	B8	26	N1	-0.572923	0.579667
32	B8	27	N1	-0.627558	0.571567
32	B8	28	N1	-0.865104	0.380556
32	B8	29	N1	-1.4123	-0.120105
32	B8	30	N1	-1.53933	-0.200599
32	B8	31	N1	-1.54871	-0.163441
32	B8	32	N1	-1.45814	-0.0263415
32	B8	33	N1	-1.50511	-0.0267772
32	B8	34	N1	-1.5997	-0.0748317
32	B8	35	N1	-1.64103	-0.0696264
32	B8	36	N1	-1.54777	0.070169
32	B8	37	N1	-1.70817	-0.043694
32	B8	38	N1	-1.86303	-0.152019
32	B8	39	N1	-2.27058	-0.513033
32	B8	40	N1	-2.40542	-0.601345
33	B9	1	N2	0.273285	0.00465034
33	B9	2	N2	0.272748	0.00401261
33	B9	3	N2	0.272554	0.00371644
33	B9	4	N2	0.271605	0.00266675
33	B9	5	N2	0.270567	0.00152741
33	B9	6	N2	0.269795	0.000653939
33	B9	7	N2	0.269484	0.000241183
33	B9	8	N2	0.269308	-3.61219e-05
33	B9	9	N2	0.270062	0.000615989
33	B9	10	N2	0.269422	-0.000124742
33	B9	11	N2	0.268979	-0.000669492
33	B9	12	N2	0.268376	-0.00137336
33	B9	13	N2	0.268336	-0.00151488
33	B9	14	N2	0.268472	-0.00148105
33	B9	15	N2	0.268865	-0.00118952
33	B9	16	N2	0.269429	-0.000726295
33	B9	17	N2	0.269448	-0.00080905
33	B9	18	N2	0.26822	-0.00213781
33	B9	19	N2	0.267982	-0.00247773
33	B9	20	N2	0.269431	-0.00113024
33	B9	21	N2	0.269636	-0.00102652
33	B9	22	N2	0.269543	-0.00122053
33	B9	23	N2	0.27048	-0.000385642
33	B9	24	N2	0.270352	-0.000614279
33	B9	25	N2	0.270522	-0.000546503
33	B9	26	N2	0.271832	0.000662732
33	B9	27	N2	0.271655	0.000384355
33	B9	28	N2	0.272404	0.00103122
33	B9	29	N2	0.273004	0.00153048
33	B9	30	N2	0.272701	0.00112532
33	B9	31	N2	0.271611	-6.59934e-05
33	B9	32	N2	0.271259	-0.000519072
33	B9	33	N2	0.271279	-0.000600307
33	B9	34	N2	0.271674	-0.000307046
33	B9	35	N2	0.273229	0.0011471
33	B9	36	N2	0.273184	0.00100045
33	B9	37	N2	0.273519	0.00123381
33	B9	38	N2	0.273001	0.000614525
33	B9	39	N2	0.273292	0.000804492
33	B9	40	N2	0.27514	0.00255071
34	B10	1	N2	0.281729	0.00867166
34	B10	2	N2	0.281055	0.00791109
34	B10	3	N2	0.279159	0.00592899
34	B10	4	N2	0.279171	0.00585491
34	B10	5	N2	0.276466	0.00306329
34	B10	6	N2	0.275129	0.00164087
34	B10	7	N2	0.273147	-0.000427426
34	B10	8	N2	0.271939	-0.00172196
34	B10	9	N2	0.271095	-0.00265214
34	B10	10	N2	0.271307	-0.00252647
34	B10	11	N2	0.272486	-0.00143369
34	B10	12	N2	0.270876	-0.00312958
34	B10	13	N2	0.271131	-0.00296109
34	B10	14	N2	0.273394	-0.000784313
34	B10	15	N2	0.273977	-0.000287253
34	B10	16	N2	0.273408	-0.000942381
34	B10	17	N2	0.272932	-0.00150506
34	B10	18	N2	0.272926	-0.00159687
34	B10	19	N2	0.273416	-0.00119354
34	B10	20	N2	0.273903	-0.00079241
34	B10	21	N2	0.274105	-0.000676671
34	B10	22	N2	0.274574	-0.000294023
34	B10	23	N2	0.273804	-0.00114972
34	B10	24	N2	0.272764	-0.00227608
34	B10	25	N2	0.273201	-0.00192535
34	B10	26	N2	0.276031	0.000818772
34	B10	27	N2	0.277438	0.00213882
34	B10	28	N2	0.278107	0.00272204
34	B10	29	N2	0.277649	0.00217775
34	B10	30	N2	0.275226	-0.00033183
34	B10	31	N2	0.274292	-0.00135141
34	B10	32	N2	0.275359	-0.000371137
34	B10	33	N2	0.277914	0.00209747
34	B10	34	N2	0.277091	0.00118875
34	B10	35	N2	0.276189	0.000200223
34	B10	36	N2	0.277001	0.000926433
34	B10	37	N2	0.27675	0.000589206
34	B10	38	N2	0.2766	0.000352473
34	B10	39	N2	0.276964	0.000630426
34	B10	40	N2	0.276926	0.000506882
35	B11	1	N2	0.27776	0.00778918
35	B11	2	N2	0.277145	0.00719597
35	B11	3	N2	0.276152	0.00622311
35	B11	4	N2	0.276064	0.00615609
35	B11	5	N2	0.275092	0.00520519
35	B11	6	N2	0.27341	0.00354413
35	B11	7	N2	0.268397	-0.00144716
35	B11	8	N2	0.267357	-0.00246648
35	B11	9	N2	0.268524	-0.00127847
35	B11	10	N2	0.268576	-0.00120575
35	B11	11	N2	0.268149	-0.00161132
35	B11	12	N2	0.268201	-0.00153866
35	B11	13	N2	0.26875	-0.000968927
35	B11	14	N2	0.268254	-0.00144379
35	B11	15	N2	0.268317	-0.00136016
35	B11	16	N2	0.268677	-0.000978571
35	B11	17	N2	0.267681	-0.00195427
35	B11	18	N2	0.267416	-0.00219837
35	B11	19	N2	0.267437	-0.00215578
35	B11	20	N2	0.266859	-0.00271305
35	B11	21	N2	0.266956	-0.00259494
35	B11	22	N2	0.267712	-0.00181852
35	B11	23	N2	0.267048	-0.00246133
35	B11	24	N2	0.267524	-0.00196452
35	B11	25	N2	0.267648	-0.00181908
35	B11	26	N2	0.267212	-0.00223416
35	B11	27	N2	0.268102	-0.00132355
35	B11	28	N2	0.269556	0.000151404
35	B11	29	N2	0.27071	0.00132648
35	B11	30	N2	0.269842	0.000478969
35	B11	31	N2	0.270278	0.000935843
35	B11	32	N2	0.27044	0.00111952
35	B11	33	N2	0.270379	0.00107899
35	B11	34	N2	0.271307	0.00202847
35	B11	35	N2	0.270356	0.00109837
35	B11	36	N2	0.270578	0.00134156
35	B11	37	N2	0.271535	0.00231884
35	B11	38	N2	0.271411	0.00221585
35	B11	39	N2	0.271488	0.00231405
35	B11	40	N2	0.271346	0.00219327
36	B12	1	N2	0.270285	0.00514121
36	B12	2	N2	0.269538	0.00441123
36	B12	3	N2	0.268489	0.00337848
36	B12	4	N2	0.267555	0.0024606
36	B12	5	N2	0.26549	0.000412608
36	B12	6	N2	0.264586	-0.000475148
36	B12	7	N2	0.263318	-0.00172697
36	B12	8	N2	0.264415	-0.000613886
36	B12	9	N2	0.265104	9.15906e-05
36	B12	10	N2	0.265532	0.000535909
36	B12	11	N2	0.265696	0.000716686
36	B12	12	N2	0.265663	0.000700469
36	B12	13	N2	0.264674	-0.000272163
36	B12	14	N2	0.264387	-0.000542802
36	B12	15	N2	0.264307	-0.000606047
36	B12	16	N2	0.263091	-0.00180598
36	B12	17	N2	0.263303	-0.00157815
36	B12	18	N2	0.264447	-0.000416815
36	B12	19	N2	0.26543	0.000582542
36	B12	20	N2	0.263852	-0.000979253
36	B12	21	N2	0.262781	-0.00203399
36	B12	22	N2	0.26193	-0.00286882
36	B12	23	N2	0.262828	-0.00195398
36	B12	24	N2	0.264828	6.17855e-05
36	B12	25	N2	0.265052	0.000302197
36	B12	26	N2	0.265885	0.00115224
36	B12	27	N2	0.265719	0.00100263
36	B12	28	N2	0.265396	0.000695456
36	B12	29	N2	0.265231	0.000547244
36	B12	30	N2	0.265313	0.000645797
36	B12	31	N2	0.263717	-0.00093382
36	B12	32	N2	0.263972	-0.000662444
36	B12	33	N2	0.265643	0.00102475
36	B12	34	N2	0.265842	0.00124066
36	B12	35	N2	0.265663	0.00107824
36	B12	36	N2	0.264302	-0.000266835
36	B12	37	N2	0.264213	-0.000339706
36	B12	38	N2	0.265087	0.000550992
36	B12	39	N2	0.265415	0.00089592
36	B12	40	N2	0.26605	0.00154736
37	B13	1	N2	0.258076	0.0529856
37	B13	2	N2	0.386816	0.172104
37	B13	3	N2	0.174367	-0.0499679
37	B13	4	N2	0.162567	-0.0713903
37	B13	5	N2	0.446731	0.203152
37	B13	6	N2	0.26094	0.00773883
37	B13	7	N2	0.173291	-0.0895325
37	B13	8	N2	0.190769	-0.0816765
37	B13	9	N2	0.211806	-0.0702622
37	B13	10	N2	0.379329	0.0876394
37	B13	11	N2	0.434618	0.133306
37	B13	12	N2	0.396275	0.0853408
37	B13	13	N2	0.24769	-0.0728667
37	B13	14	N2	-0.0479225	-0.378101
37	B13	15	N2	-0.0885509	-0.428351
37	B13	16	N2	0.0485605	-0.300862
37	B13	17	N2	0.109532	-0.249513
37	B13	18	N2	0.301857	-0.0668103
37	B13	19	N2	0.441248	0.062959
37	B13	20	N2	0.170649	-0.217262
37	B13	21	N2	0.129051	-0.268482
37	B13	22	N2	0.416188	0.00903214
37	B13	23	N2	0.348077	-0.0687004
37	B13	24	N2	0.0531857	-0.373214
37	B13	25	N2	0.0277136	-0.408308
37	B13	26	N2	0.293965	-0.151679
37	B13	27	N2	0.339479	-0.115787
37	B13	28	N2	-0.112433	-0.577322
37	B13	29	N2	-0.362762	-0.837272
37	B13	30	N2	-0.316739	-0.800872
37	B13	31	N2	0.0390961	-0.454659
37	B13	32	N2	0.204693	-0.298684
37	B13	33	N2	0.206567	-0.306432
37	B13	34	N2	-0.246152	-0.768773
37	B13	35	N2	-0.261542	-0.793785
37	B13	36	N2	0.135353	-0.406512
37	B13	37	N2	0.0946679	-0.45682
37	B13	38	N2	0.0003188	-0.560791
37	B13	39	N2	-0.102489	-0.673221
37	B13	40	N2	-0.149411	-0.729765
38	B14	1	N2	0.695979	0.0947713
38	B14	2	N2	0.916039	0.334579
38	B14	3	N2	0.67774	0.116028
38	B14	4	N2	0.542108	0.000142976
38	B14	5	N2	0.542744	0.020527
38	B14	6	N2	0.302978	-0.199492
38	B14	7	N2	0.251426	-0.231296
38	B14	8	N2	0.472148	0.0091732
38	B14	9	N2	0.58955	0.146323
38	B14	10	N2	0.586114	0.162635
38	B14	11	N2	0.562036	0.158305
38	B14	12	N2	0.406748	0.0227633
38	B14	13	N2	0.159127	-0.205109
38	B14	14	N2	0.207166	-0.137323
38	B14	15	N2	0.602343	0.277602
38	B14	16	N2	0.272455	-0.0325387
38	B14	17	N2	0.245502	-0.0397445
38	B14	18	N2	0.673574	0.408075
38	B14	19	N2	0.41668	0.170928
38	B14	20	N2	-0.267616	-0.49362
38	B14	21	N2	-0.171517	-0.377773
38	B14	22	N2	0.753917	0.567408
38	B14	23	N2	0.668413	0.501652
38	B14	24	N2	0.588163	0.44115
38	B14	25	N2	0.576291	0.449025
38	B14	26	N2	0.043547	-0.0639717
38	B14	27	N2	-0.534197	-0.621968
38	B14	28	N2	-0.531905	-0.599929
38	B14	29	N2	-0.0728631	-0.121139
38	B14	30	N2	0.174543	0.146014
38	B14	31	N2	0.0388429	0.0300619
38	B14	32	N2	0.00257252	0.013539
38	B14	33	N2	0.190181	0.220895
38	B14	34	N2	-0.028294	0.0221676
38	B14	35	N2	-0.0216216	0.0485875
38	B14	36	N2	0.354053	0.44401
38	B14	37	N2	0.101485	0.211189
38	B14	38	N2	-0.383894	-0.254442
38	B14	39	N2	-0.534211	-0.385012
38	B14	40	N2	0.310634	0.479581
39	B15	1	N2	0.324753	-0.286258
39	B15	2	N2	0.400308	-0.171558
39	B15	3	N2	0.349799	-0.182924
39	B15	4	N2	0.319751	-0.173828
39	B15	5	N2	0.375728	-0.0787062
39	B15	6	N2	0.297207	-0.118083
39	B15	7	N2	0.137208	-0.238938
39	B15	8	N2	0.0990486	-0.237954
39	B15	9	N2	0.233791	-0.0640679
39	B15	10	N2	0.455675	0.19696
39	B15	11	N2	0.486911	0.26734
39	B15	12	N2	0.473682	0.293256
39	B15	13	N2	0.303998	0.162716
39	B15	14	N2	0.206761	0.104622
39	B15	15	N2	0.119989	0.0569943
39	B15	16	N2	-0.0299561	-0.0538066
39	B15	17	N2	-0.0549271	-0.0396337
39	B15	18	N2	0.0934951	0.147933
39	B15	19	N2	0.0958533	0.189435
39	B15	20	N2	0.0759355	0.208661
39	B15	21	N2	0.0290337	0.200903
39	B15	22	N2	-0.118916	0.092097
39	B15	23	N2	-0.553107	-0.30295
39	B15	24	N2	-0.575675	-0.286373
39	B15	25	N2	-0.16923	0.159215
39	B15	26	N2	-0.270491	0.0970988
39	B15	27	N2	-0.539167	-0.132433
39	B15	28	N2	-0.580946	-0.135068
39	B15	29	N2	-0.35138	0.133641
39	B15	30	N2	-0.486717	0.037449
39	B15	31	N2	-0.548548	0.0147612
39	B15	32	N2	-0.54243	0.060024
39	B15	33	N2	-0.66136	-0.0197627
39	B15	34	N2	-0.713051	-0.032309
39	B15	35	N2	-0.694071	0.0258149
39	B15	36	N2	-0.737031	0.0219986
39	B15	37	N2	-0.942733	-0.14456
39	B15	38	N2	-0.997549	-0.160231
39	B15	39	N2	-0.945754	-0.0692922
39	B15	40	N2	-0.365533	0.550072
40	B16	1	N2	0.196294	-0.283782
40	B16	2	N2	0.306511	-0.0623895
40	B16	3	N2	0.226496	-0.031229
40	B16	4	N2	0.149702	0.00315295
40	B16	5	N2	0.122755	0.0873812
40	B16	6	N2	-0.135106	-0.0593051
40	B16	7	N2	-0.209898	-0.0229209
40	B16	8	N2	-0.0744945	0.223658
40	B16	9	N2	-0.00720783	0.40212
40	B16	10	N2	0.00767843	0.528181
40	B16	11	N2	0.332964	0.964642
40	B16	12	N2	0.656732	1.39959
40	B16	13	N2	0.86993	1.72396
40	B16	14	N2	0.380473	1.34568
40	B16	15	N2	-0.347832	0.728548
40	B16	16	N2	-0.468527	0.719029
40	B16	17	N2	-0.167841	1.13089
40	B16	18	N2	-0.61651	0.793396
40	B16	19	N2	-0.798628	0.722454
40	B16	20	N2	-0.614268	1.01799
40	B16	21	N2	-0.88925	0.854183
40	B16	22	N2	-1.92527	-0.070664
40	B16	23	N2	-1.98865	-0.0228673
40	B16	24	N2	-0.895249	1.18171
40	B16	25	N2	-1.32358	0.864559
40	B16	26	N2	-1.83935	0.459964
40	B16	27	N2	-2.42348	-0.0129993
40	B16	28	N2	-8.70453	-6.18287
40	B16	29	N2	-10.1431	-7.51021
40	B16	30	N2	-3.36042	-0.616411
40	B16	31	N2	-2.06317	0.792012
40	B16	32	N2	-2.40052	0.565841
40	B16	33	N2	-2.74329	0.334245
40	B16	34	N2	-5.21736	-2.02865
40	B16	35	N2	-8.23894	-4.93905
40	B16	36	N2	-8.52292	-5.11186
40	B16	37	N2	-5.3091	-1.78686
40	B16	38	N2	-6.67957	-3.04616
40	B16	39	N2	-8.94195	-5.19736
40	B16	40	N2	-10.2197	-6.36396
41	B17	1	RNAsep	0.237586	0.00145033
41	B17	2	RNAsep	0.237447	0.0013793
41	B17	3	RNAsep	0.236461	0.000462203
41	B17	4	RNAsep	0.237255	0.00132444
41	B17	5	RNAsep	0.237036	0.00117462
41	B17	6	RNAsep	0.235419	-0.000374788
41	B17	7	RNAsep	0.234826	-0.000899236
41	B17	8	RNAsep	0.234681	-0.000975696
41	B17	9	RNAsep	0.235555	-3.30067e-05
41	B17	10	RNAsep	0.236266	0.000746277
41	B17	11	RNAsep	0.236583	0.00113207
41	B17	12	RNAsep	0.234582	-0.000800394
41	B17	13	RNAsep	0.234158	-0.00115546
41	B17	14	RNAsep	0.234387	-0.000858468
41	B17	15	RNAsep	0.235087	-9.00626e-05
41	B17	16	RNAsep	0.235411	0.000303266
41	B17	17	RNAsep	0.234371	-0.000668381
41	B17	18	RNAsep	0.233151	-0.00182066
41	B17	19	RNAsep	0.233079	-0.00182402
41	B17	20	RNAsep	0.234377	-0.00045706
41	B17	21	RNAsep	0.235434	0.000667945
41	B17	22	RNAsep	0.238844	0.00414641
41	B17	23	RNAsep	0.242883	0.008254
41	B17	24	RNAsep	0.249626	0.0150656
41	B17	25	RNAsep	0.258474	0.0239827
41	B17	26	RNAsep	0.276808	0.0423849
41	B17	27	RNAsep	0.308523	0.0741686
41	B17	28	RNAsep	0.358186	0.1239
41	B17	29	RNAsep	0.425151	0.190934
41	B17	30	RNAsep	0.503063	0.268914
41	B17	31	RNAsep	0.583701	0.34962
41	B17	32	RNAsep	0.660631	0.426619
41	B17	33	RNAsep	0.725585	0.491641
41	B17	34	RNAsep	0.775125	0.54125
41	B17	35	RNAsep	0.809954	0.576147
41	B17	36	RNAsep	0.836291	0.602553
41	B17	37	RNAsep	0.854955	0.621286
41	B17	38	RNAsep	0.868073	0.634472
41	B17	39	RNAsep	0.880962	0.64743
41	B17	40	RNAsep	0.889456	0.655992
42	B18	1	RNAsep	0.234714	0.00630647
42	B18	2	RNAsep	0.234709	0.006243
42	B18	3	RNAsep	0.232088	0.00356387
42	B18	4	RNAsep	0.230772	0.00218961
42	B18	5	RNAsep	0.229598	0.000957794
42	B18	6	RNAsep	0.229141	0.000442335
42	B18	7	RNAsep	0.2295	0.000742969
42	B18	8	RNAsep	0.229386	0.000570103
42	B18	9	RNAsep	0.227892	-0.000982283
42	B18	10	RNAsep	0.226793	-0.00213947
42	B18	11	RNAsep	0.227034	-0.00195616
42	B18	12	RNAsep	0.22596	-0.00308849
42	B18	13	RNAsep	0.225062	-0.00404519
42	B18	14	RNAsep	0.225601	-0.00356481
42	B18	15	RNAsep	0.228154	-0.00107014
42	B18	16	RNAsep	0.22886	-0.000422116
42	B18	17	RNAsep	0.229458	0.000117398
42	B18	18	RNAsep	0.229908	0.000509152
42	B18	19	RNAsep	0.231116	0.0016585
42	B18	20	RNAsep	0.231582	0.00206655
42	B18	21	RNAsep	0.234024	0.00445038
42	B18	22	RNAsep	0.239323	0.00969056
42	B18	23	RNAsep	0.248795	0.0191044
42	B18	24	RNAsep	0.2668	0.0370515
42	B18	25	RNAsep	0.299041	0.0692339
42	B18	26	RNAsep	0.349124	0.119259
42	B18	27	RNAsep	0.414741	0.184818
42	B18	28	RNAsep	0.494859	0.264877
42	B18	29	RNAsep	0.577583	0.347542
42	B18	30	RNAsep	0.656645	0.426547
42	B18	31	RNAsep	0.723192	0.493035
42	B18	32	RNAsep	0.780004	0.549789
42	B18	33	RNAsep	0.821861	0.591588
42	B18	34	RNAsep	0.855183	0.624851
42	B18	35	RNAsep	0.874336	0.643946
42	B18	36	RNAsep	0.888805	0.658356
42	B18	37	RNAsep	0.901067	0.67056
42	B18	38	RNAsep	0.908119	0.677554
42	B18	39	RNAsep	0.912328	0.681705
42	B18	40	RNAsep	0.912687	0.682006
43	B19	1	RNAsep	0.236778	0.00439991
43	B19	2	RNAsep	0.237113	0.00471542
43	B19	3	RNAsep	0.23664	0.00422454
43	B19	4	RNAsep	0.236132	0.00369788
43	B19	5	RNAsep	0.234707	0.0022543
43	B19	6	RNAsep	0.234048	0.0015765
43	B19	7	RNAsep	0.231979	-0.000511298
43	B19	8	RNAsep	0.231619	-0.000889735
43	B19	9	RNAsep	0.231421	-0.00110652
43	B19	10	RNAsep	0.22953	-0.00301635
43	B19	11	RNAsep	0.22927	-0.00329501
43	B19	12	RNAsep	0.22947	-0.00311334
43	B19	13	RNAsep	0.230247	-0.00235469
43	B19	14	RNAsep	0.230691	-0.00192953
43	B19	15	RNAsep	0.231907	-0.000732651
43	B19	16	RNAsep	0.23221	-0.000447867
43	B19	17	RNAsep	0.232255	-0.000421648
43	B19	18	RNAsep	0.229673	-0.00302191
43	B19	19	RNAsep	0.229426	-0.00328826
43	B19	20	RNAsep	0.233333	0.000600312
43	B19	21	RNAsep	0.234757	0.00200554
43	B19	22	RNAsep	0.235548	0.0027786
43	B19	23	RNAsep	0.23978	0.00699115
43	B19	24	RNAsep	0.245019	0.0122119
43	B19	25	RNAsep	0.256412	0.023586
43	B19	26	RNAsep	0.27787	0.0450253
43	B19	27	RNAsep	0.317642	0.0847788
43	B19	28	RNAsep	0.375364	0.142482
43	B19	29	RNAsep	0.451458	0.218558
43	B19	30	RNAsep	0.539509	0.30659
43	B19	31	RNAsep	0.62802	0.395082
43	B19	32	RNAsep	0.704779	0.471823
43	B19	33	RNAsep	0.768967	0.535992
43	B19	34	RNAsep	0.814828	0.581834
43	B19	35	RNAsep	0.847541	0.614529
43	B19	36	RNAsep	0.870308	0.637277
43	B19	37	RNAsep	0.886898	0.653849
43	B19	38	RNAsep	0.897005	0.663937
43	B19	39	RNAsep	0.905824	0.672737
43	B19	40	RNAsep	0.904689	0.671584
44	B20	1	RNAsep	0.232549	0.00566235
44	B20	2	RNAsep	0.231709	0.00494977
44	B20	3	RNAsep	0.23105	0.00441852
44	B20	4	RNAsep	0.229888	0.00338375
44	B20	5	RNAsep	0.228458	0.0020804
44	B20	6	RNAsep	0.226675	0.000424276
44	B20	7	RNAsep	0.225348	-0.000774785
44	B20	8	RNAsep	0.224892	-0.00110384
44	B20	9	RNAsep	0.225785	-8.40599e-05
44	B20	10	RNAsep	0.223902	-0.00183953
44	B20	11	RNAsep	0.2232	-0.0024144
44	B20	12	RNAsep	0.22273	-0.00275734
44	B20	13	RNAsep	0.222736	-0.00262397
44	B20	14	RNAsep	0.222428	-0.00280495
44	B20	15	RNAsep	0.221232	-0.00387353
44	B20	16	RNAsep	0.221779	-0.00319969
44	B20	17	RNAsep	0.224661	-0.000190141
44	B20	18	RNAsep	0.22518	0.000455859
44	B20	19	RNAsep	0.225403	0.000806266
44	B20	20	RNAsep	0.226266	0.00179626
44	B20	21	RNAsep	0.227186	0.00284397
44	B20	22	RNAsep	0.229672	0.00545694
44	B20	23	RNAsep	0.234826	0.0107384
44	B20	24	RNAsep	0.243681	0.0197205
44	B20	25	RNAsep	0.261699	0.0378656
44	B20	26	RNAsep	0.291419	0.0677131
44	B20	27	RNAsep	0.338051	0.114472
44	B20	28	RNAsep	0.404454	0.181003
44	B20	29	RNAsep	0.483951	0.260627
44	B20	30	RNAsep	0.570946	0.347748
44	B20	31	RNAsep	0.650421	0.427351
44	B20	32	RNAsep	0.719317	0.496374
44	B20	33	RNAsep	0.771321	0.548505
44	B20	34	RNAsep	0.808369	0.585681
44	B20	35	RNAsep	0.834059	0.611497
44	B20	36	RNAsep	0.851467	0.629033
44	B20	37	RNAsep	0.861835	0.639528
44	B20	38	RNAsep	0.869481	0.647301
44	B20	39	RNAsep	0.879513	0.657461
44	B20	40	RNAsep	0.883727	0.661801
45	B21	1	RNAsep	1.57121	0.382026
45	B21	2	RNAsep	1.37338	0.223627
45	B21	3	RNAsep	1.18503	0.0747155
45	B21	4	RNAsep	1.09878	0.0279002
45	B21	5	RNAsep	1.16196	0.130515
45	B21	6	RNAsep	1.36997	0.377961
45	B21	7	RNAsep	1.05937	0.106787
45	B21	8	RNAsep	0.963114	0.0499687
45	B21	9	RNAsep	1.01247	0.138761
45	B21	10	RNAsep	0.690351	-0.143927
45	B21	11	RNAsep	0.560094	-0.234749
45	B21	12	RNAsep	0.466198	-0.289211
45	B21	13	RNAsep	0.47288	-0.243096
45	B21	14	RNAsep	0.710724	0.0341822
45	B21	15	RNAsep	0.783546	0.146439
45	B21	16	RNAsep	0.481467	-0.116207
45	B21	17	RNAsep	0.43051	-0.127729
45	B21	18	RNAsep	0.631755	0.112949
45	B21	19	RNAsep	0.668227	0.188856
45	B21	20	RNAsep	0.725383	0.285446
45	B21	21	RNAsep	0.54474	0.144236
45	B21	22	RNAsep	0.0499256	-0.311144
45	B21	23	RNAsep	-0.136958	-0.458593
45	B21	24	RNAsep	-0.0860428	-0.368244
45	B21	25	RNAsep	0.110053	-0.132714
45	B21	26	RNAsep	0.127386	-0.0759473
45	B21	27	RNAsep	0.179686	0.0157865
45	B21	28	RNAsep	0.11632	-0.00814583
45	B21	29	RNAsep	-0.136077	-0.221109
45	B21	30	RNAsep	-0.178709	-0.224306
45	B21	31	RNAsep	-0.0193669	-0.0255304
45	B21	32	RNAsep	0.541575	0.574846
45	B21	33	RNAsep	0.492499	0.565204
45	B21	34	RNAsep	-0.106038	0.00610108
45	B21	35	RNAsep	-0.174131	-0.0225582
45	B21	36	RNAsep	0.0932238	0.28423
45	B21	37	RNAsep	0.120344	0.350785
45	B21	38	RNAsep	0.228743	0.498618
45	B21	39	RNAsep	0.608411	0.91772
45	B21	40	RNAsep	0.801771	1.15051
46	B22	1	RNAsep	0.702229	-0.448349
46	B22	2	RNAsep	0.788201	-0.283125
46	B22	3	RNAsep	0.661388	-0.330685
46	B22	4	RNAsep	0.499602	-0.413217
46	B22	5	RNAsep	0.577764	-0.255803
46	B22	6	RNAsep	0.922152	0.167839
46	B22	7	RNAsep	0.602262	-0.0727983
46	B22	8	RNAsep	0.43392	-0.161887
46	B22	9	RNAsep	0.447039	-0.0695145
46	B22	10	RNAsep	0.405361	-0.0319395
46	B22	11	RNAsep	0.392058	0.0340105
46	B22	12	RNAsep	0.531825	0.253031
46	B22	13	RNAsep	0.560483	0.360941
46	B22	14	RNAsep	0.842537	0.722249
46	B22	15	RNAsep	1.05802	1.01698
46	B22	16	RNAsep	0.177982	0.2162
46	B22	17	RNAsep	-0.28758	-0.170109
46	B22	18	RNAsep	-0.324962	-0.128238
46	B22	19	RNAsep	0.302318	0.578295
46	B22	20	RNAsep	-0.34882	0.00641018
46	B22	21	RNAsep	-1.12661	-0.692131
46	B22	22	RNAsep	-1.13353	-0.619797
46	B22	23	RNAsep	-0.645809	-0.0528199
46	B22	24	RNAsep	-1.09188	-0.419633
46	B22	25	RNAsep	-1.29602	-0.544523
46	B22	26	RNAsep	-1.00604	-0.175294
46	B22	27	RNAsep	-0.82191	0.0880917
46	B22	28	RNAsep	-0.219466	0.769789
46	B22	29	RNAsep	-0.552793	0.515715
46	B22	30	RNAsep	-1.03541	0.112347
46	B22	31	RNAsep	-1.93053	-0.703512
46	B22	32	RNAsep	-1.92117	-0.614898
46	B22	33	RNAsep	-1.57179	-0.186271
46	B22	34	RNAsep	-0.900145	0.564628
46	B22	35	RNAsep	-0.653075	0.890951
46	B22	36	RNAsep	-0.0903569	1.53292
46	B22	37	RNAsep	-0.997643	0.70489
46	B22	38	RNAsep	-2.18252	-0.400735
46	B22	39	RNAsep	-2.30184	-0.440798
46	B22	40	RNAsep	-1.81664	0.123655
47	B23	1	RNAsep	0.62976	0.214238
47	B23	2	RNAsep	0.619565	0.291659
47	B23	3	RNAsep	0.892776	0.652486
47	B23	4	RNAsep	0.572647	0.419973
47	B23	5	RNAsep	0.3107	0.245642
47	B23	6	RNAsep	0.183978	0.206536
47	B23	7	RNAsep	0.0991328	0.209307
47	B23	8	RNAsep	-0.234502	-0.0367123
47	B23	9	RNAsep	-0.329705	-0.0442991
47	B23	10	RNAsep	-0.0860691	0.286953
47	B23	11	RNAsep	-0.56545	-0.104813
47	B23	12	RNAsep	-0.975361	-0.427107
47	B23	13	RNAsep	-1.18703	-0.551158
47	B23	14	RNAsep	-1.00768	-0.28419
47	B23	15	RNAsep	-0.0239451	0.787157
47	B23	16	RNAsep	-1.06226	-0.163543
47	B23	17	RNAsep	-1.26665	-0.280316
47	B23	18	RNAsep	-1.6146	-0.540647
47	B23	19	RNAsep	-1.69905	-0.537488
47	B23	20	RNAsep	-1.16658	0.0826005
47	B23	21	RNAsep	-1.29125	0.0455441
47	B23	22	RNAsep	-2.05979	-0.635373
47	B23	23	RNAsep	-2.45805	-0.946021
47	B23	24	RNAsep	-1.97019	-0.370546
47	B23	25	RNAsep	-2.14917	-0.461908
47	B23	26	RNAsep	-1.50024	0.274634
47	B23	27	RNAsep	-1.29391	0.568582
47	B23	28	RNAsep	-1.88071	0.0693978
47	B23	29	RNAsep	-2.58347	-0.545746
47	B23	30	RNAsep	-2.55262	-0.427278
47	B23	31	RNAsep	-1.75565	0.457311
47	B23	32	RNAsep	-1.4713	0.829272
47	B23	33	RNAsep	-1.94343	0.444764
47	B23	34	RNAsep	-2.36053	0.115279
47	B23	35	RNAsep	-2.21431	0.349107
47	B23	36	RNAsep	-2.02056	0.630476
47	B23	37	RNAsep	-2.45046	0.288195
47	B23	38	RNAsep	-2.54601	0.280256
47	B23	39	RNAsep	-3.80021	-0.886325
47	B23	40	RNAsep	-4.32391	-1.32241
48	B24	1	RNAsep	-0.688291	0.670873
48	B24	2	RNAsep	-0.84995	0.634216
48	B24	3	RNAsep	-0.940128	0.66904
48	B24	4	RNAsep	-0.553802	1.18037
48	B24	5	RNAsep	-1.16723	0.691942
48	B24	6	RNAsep	-1.26164	0.722539
48	B24	7	RNAsep	-1.55799	0.551187
48	B24	8	RNAsep	-1.48482	0.749359
48	B24	9	RNAsep	-1.23489	1.12429
48	B24	10	RNAsep	-1.4223	1.06189
48	B24	11	RNAsep	-1.86186	0.747327
48	B24	12	RNAsep	-2.57282	0.161369
48	B24	13	RNAsep	-3.32735	-0.468163
48	B24	14	RNAsep	-2.72459	0.2596
48	B24	15	RNAsep	-2.17899	0.930201
48	B24	16	RNAsep	-2.58393	0.650268
48	B24	17	RNAsep	-3.83867	-0.479467
48	B24	18	RNAsep	-7.62523	-4.14103
48	B24	19	RNAsep	-8.30305	-4.69385
48	B24	20	RNAsep	-5.54908	-1.81487
48	B24	21	RNAsep	-6.28653	-2.42732
48	B24	22	RNAsep	-6.63757	-2.65336
48	B24	23	RNAsep	-5.00556	-0.896347
48	B24	24	RNAsep	-3.54916	0.685056
48	B24	25	RNAsep	-3.01545	1.34377
48	B24	26	RNAsep	-2.47822	2.006
48	B24	27	RNAsep	-3.51874	1.09049
48	B24	28	RNAsep	-5.02592	-0.291694
48	B24	29	RNAsep	-7.99436	-3.13513
48	B24	30	RNAsep	-5.37683	-0.392604
48	B24	31	RNAsep	-3.19858	1.91065
48	B24	32	RNAsep	-5.34748	-0.113244
48	B24	33	RNAsep	-5.82479	-0.465554
48	B24	34	RNAsep	-3.76918	1.71506
48	B24	35	RNAsep	-5.32247	0.286767
48	B24	36	RNAsep	-5.91339	-0.179143
48	B24	37	RNAsep	-5.04527	0.813978
48	B24	38	RNAsep	-4.68616	1.29808
48	B24	39	RNAsep	-4.60671	1.50255
48	B24	40	RNAsep	-3.57866	2.65559
49	C1	1	N1	0.313543	0.0100602
49	C1	2	N1	0.313278	0.00979103
49	C1	3	N1	0.310299	0.00680852
49	C1	4	N1	0.310022	0.00652848
49	C1	5	N1	0.30779	0.00429282
49	C1	6	N1	0.306375	0.00287478
49	C1	7	N1	0.303394	-0.000109903
49	C1	8	N1	0.301341	-0.0021661
49	C1	9	N1	0.30108	-0.00243123
49	C1	10	N1	0.300213	-0.00330132
49	C1	11	N1	0.299922	-0.00359608
49	C1	12	N1	0.300362	-0.00315973
49	C1	13	N1	0.302271	-0.00125374
49	C1	14	N1	0.301206	-0.00232219
49	C1	15	N1	0.301403	-0.00212929
49	C1	16	N1	0.303271	-0.000264189
49	C1	17	N1	0.303329	-0.000209663
49	C1	18	N1	0.302317	-0.00122543
49	C1	19	N1	0.302055	-0.00149062
49	C1	20	N1	0.301845	-0.00170369
49	C1	21	N1	0.302191	-0.00136169
49	C1	22	N1	0.302458	-0.00109817
49	C1	23	N1	0.303107	-0.000452661
49	C1	24	N1	0.303128	-0.000435061
49	C1	25	N1	0.302613	-0.000953157
49	C1	26	N1	0.302252	-0.00131849
49	C1	27	N1	0.302629	-0.000944451
49	C1	28	N1	0.30436	0.000782908
49	C1	29	N1	0.304258	0.000677961
49	C1	30	N1	0.303868	0.000283812
49	C1	31	N1	0.30368	9.26471e-05
49	C1	32	N1	0.304472	0.000881233
49	C1	33	N1	0.305105	0.00151059
49	C1	34	N1	0.30593	0.00233243
49	C1	35	N1	0.303648	4.65502e-05
49	C1	36	N1	0.303648	4.35569e-05
49	C1	37	N1	0.305019	0.00141102
[truncated: 13,403 more rows]

## Sheet: Multicomponent Data
Block Type	384-Well Block
Calibration Background is expired	No
Calibration Background performed on	07-16-2019
Calibration Pure Dye ABY is expired	No
Calibration Pure Dye ABY performed on	07-16-2019
Calibration Pure Dye CY5 is expired	No
Calibration Pure Dye CY5 performed on	07-16-2019
Calibration Pure Dye FAM is expired	No
Calibration Pure Dye FAM performed on	07-16-2019
Calibration Pure Dye JUN is expired	No
Calibration Pure Dye JUN performed on	07-16-2019
Calibration Pure Dye MUSTANG PURPLE is expired	No
Calibration Pure Dye MUSTANG PURPLE performed on	07-16-2019
Calibration Pure Dye NED is expired	No
Calibration Pure Dye NED performed on	07-16-2019
Calibration Pure Dye ROX is expired	No
Calibration Pure Dye ROX performed on	07-16-2019
Calibration Pure Dye SYBR is expired	No
Calibration Pure Dye SYBR performed on	07-16-2019
Calibration Pure Dye TAMRA is expired	No
Calibration Pure Dye TAMRA performed on	07-16-2019
Calibration Pure Dye VIC is expired	No
Calibration Pure Dye VIC performed on	07-16-2019
Calibration ROI is expired	No
Calibration ROI performed on	07-16-2019
Calibration Uniformity is expired	No
Calibration Uniformity performed on	07-16-2019
Chemistry	TAQMAN
Date Created	2020-05-23 08:25:37 AM PDT
Experiment File Name	D:\Users\INSTR-USER\Desktop\Covid19\runs\230520\230520_TaqMan_IAG_P2_all.eds
Experiment Name	2020-05-08_081510
Experiment Run End Time	2020-05-23 05:14:33 AM PDT
Experiment Type	Standard Curve
Instrument Name	272531255
Instrument Serial Number	272531255
Instrument Type	QuantStudio™ 5 System
Passive Reference	ROX
Post-read Stage/Step
Pre-read Stage/Step
Quantification Cycle Method	Ct
Signal Smoothing On	true
Stage/ Cycle where Ct Analysis is performed	Stage2, Step2
Well	Well Position	Cycle	FAM	ROX
1	A1	1	339322	1072215
2	A2	1	321572	1.01749e+06
3	A3	1	303565	953052
4	A4	1	291918	941946
5	A5	1	-3097.67	1459.33
6	A6	1	-2663.18	1962.58
7	A7	1	-2459.69	620.251
8	A8	1	-4236.64	1154.81
9	A9	1	321356	1.15176e+06
10	A10	1	262518	972045
11	A11	1	239084	893190
12	A12	1	252839	960905
13	A13	1	-7712.76	-71.5555
14	A14	1	-7629.2	-736.053
15	A15	1	493.523	1306.06
16	A16	1	-1301.29	1235.59
17	A17	1	269608	1.14857e+06
18	A18	1	240450	1.06129e+06
19	A19	1	223782	974949
20	A20	1	221921	989039
21	A21	1	738.916	1881.4
22	A22	1	972.139	1415.13
23	A23	1	632.987	1962.1
24	A24	1	-918.13	2321.57
25	B1	1	347562	1.11282e+06
26	B2	1	308055	990533
27	B3	1	305660	956128
28	B4	1	283882	899812
29	B5	1	-161.84	1270.46
30	B6	1	-2504.35	2735.75
31	B7	1	989.32	4562.86
32	B8	1	79.6985	3922.01
33	B9	1	343741	1.25781e+06
34	B10	1	281820	1.00032e+06
35	B11	1	263764	949612
36	B12	1	253585	938214
37	B13	1	988.481	3830.19
38	B14	1	2043.8	2936.58
39	B15	1	1708.85	5262
40	B16	1	637.939	3249.92
41	B17	1	280095	1178919
42	B18	1	262130	1.11681e+06
43	B19	1	248352	1.04888e+06
44	B20	1	227217	977072
45	B21	1	4325.58	2753.03
46	B22	1	1573.21	2240.31
47	B23	1	1746.83	2773.8
48	B24	1	-1155.44	1678.71
49	C1	1	361757	1.15377e+06
50	C2	1	330312	1.04321e+06
51	C3	1	324383	1.0554e+06
52	C4	1	306993	989615
53	C5	1	-918.378	1694.58
54	C6	1	2231.02	3874.36
55	C7	1	1576.78	4596.64
56	C8	1	1027.85	3990.82
57	C9	1	307694	1.11821e+06
58	C10	1	286098	1.03124e+06
59	C11	1	273176	1.02122e+06
60	C12	1	264885	984320
61	C13	1	2368.36	3762.61
62	C14	1	606.246	3528.6
63	C15	1	-1388.29	3568.78
64	C16	1	401.177	2598.95
65	C17	1	276581	1.14193e+06
66	C18	1	267414	1.16588e+06
67	C19	1	255780	1.12077e+06
68	C20	1	236052	1062012
69	C21	1	3568.33	4683.65
70	C22	1	6097.52	4031.12
71	C23	1	6248.19	3761.01
72	C24	1	5787.83	2911.04
73	D1	1	335579	1.07628e+06
74	D2	1	328731	1.02654e+06
75	D3	1	315963	1.02705e+06
76	D4	1	304628	995638
77	D5	1	5874.74	4046.93
78	D6	1	82.4309	3502.67
79	D7	1	-299.851	4444.42
80	D8	1	477.384	4372.06
81	D9	1	290730	1.05626e+06
82	D10	1	279429	998215
83	D11	1	283949	1.05085e+06
84	D12	1	269116	974818
85	D13	1	1493.23	4802.38
86	D14	1	2364.65	5013.99
87	D15	1	2247.35	4255.88
88	D16	1	1906.96	3010.72
89	D17	1	279545	1.161e+06
90	D18	1	261184	1.10744e+06
91	D19	1	251389	1.10243e+06
92	D20	1	233376	1.01813e+06
93	D21	1	5305.42	4372.73
94	D22	1	5852.26	5410.26
95	D23	1	4673.46	4220.29
96	D24	1	7369.36	4172.92
97	E1	1	343531	1.10352e+06
98	E2	1	315058	1.03125e+06
99	E3	1	323447	1.05988e+06
100	E4	1	341105	1.17314e+06
101	E5	1	-426.329	2295.66
102	E6	1	2120.82	5066.44
103	E7	1	1664.76	5089.55
104	E8	1	1210.59	5464.01
105	E9	1	319961	1.15666e+06
106	E10	1	271676	1.00479e+06
107	E11	1	282092	1.07272e+06
108	E12	1	302687	1193830
109	E13	1	7120.04	5745.71
110	E14	1	1242.73	3432.95
111	E15	1	2055.8	4341.76
112	E16	1	2784.96	3379.47
113	E17	1	273442	1.12591e+06
114	E18	1	251207	1.10195e+06
115	E19	1	257962	1.12568e+06
116	E20	1	265176	1.24935e+06
117	E21	1	4985.44	5143.39
118	E22	1	5088.65	5736.26
119	E23	1	5041.2	4980.35
120	E24	1	7387.17	4873.95
121	F1	1	337550	1.10168e+06
122	F2	1	304529	994158
123	F3	1	318586	1.04352e+06
124	F4	1	343735	1.19771e+06
125	F5	1	2207.81	2452.68
126	F6	1	2754.39	3874.32
127	F7	1	2463.73	4702.46
128	F8	1	1686.06	3230.72
129	F9	1	303567	1.09883e+06
130	F10	1	267393	965599
131	F11	1	287027	1.07905e+06
132	F12	1	306685	1.21239e+06
133	F13	1	5984.93	4346.03
134	F14	1	3077.46	3608.14
135	F15	1	4494.83	4765.29
136	F16	1	2979.67	1844.48
137	F17	1	266686	1.13586e+06
138	F18	1	248096	1078419
139	F19	1	256181	1.14573e+06
140	F20	1	260637	1.21893e+06
141	F21	1	5965.32	5788.35
142	F22	1	5753.81	5522.95
143	F23	1	7334.31	6477.78
144	F24	1	8833.47	5745.73
145	G1	1	341396	1.14378e+06
146	G2	1	329131	1.07895e+06
147	G3	1	318197	1.00832e+06
148	G4	1	348576	1.21969e+06
149	G5	1	1602.31	2542.11
150	G6	1	1206.69	3678.87
151	G7	1	7529.78	4562.27
152	G8	1	716.626	3759.9
153	G9	1	293474	1102136
154	G10	1	289921	1.0954e+06
155	G11	1	282521	1.01411e+06
156	G12	1	309309	1.20146e+06
157	G13	1	-156.035	4790.92
158	G14	1	-332.388	3652.8
159	G15	1	2314.49	4233.56
160	G16	1	3244.96	2536.92
161	G17	1	316206	1.26403e+06
162	G18	1	282483	1.24209e+06
163	G19	1	253936	1.06321e+06
164	G20	1	261644	1.2215e+06
165	G21	1	2770.17	6188.92
166	G22	1	6968.79	6886.32
167	G23	1	7223.47	5779.53
168	G24	1	5102.66	5594.7
169	H1	1	317395	1.06402e+06
170	H2	1	326216	1.08567e+06
171	H3	1	313137	1.00138e+06
172	H4	1	288323	1.09216e+06
173	H5	1	2601.7	4052.09
174	H6	1	5395.73	5803.71
175	H7	1	1902.76	4657.04
176	H8	1	1109.35	3818.15
177	H9	1	285963	1.07682e+06
178	H10	1	280466	1.0598e+06
179	H11	1	283732	1.01759e+06
180	H12	1	319549	1.24211e+06
181	H13	1	-307.601	4507.98
182	H14	1	705.691	4097.59
183	H15	1	3552.61	5754.98
184	H16	1	26664.9	10494.1
185	H17	1	287662	1.12934e+06
186	H18	1	257935	1.12686e+06
187	H19	1	246711	1.02177e+06
188	H20	1	254404	1.18327e+06
189	H21	1	5280.35	6394.92
190	H22	1	8877.39	6965.25
191	H23	1	9861.41	7094.2
192	H24	1	6221.96	5915.39
193	I1	1	345411	1.09935e+06
194	I2	1	332504	1.11287e+06
195	I3	1	333826	1.0384e+06
196	I4	1	341835	1.2033e+06
197	I5	1	2797.29	3337.97
198	I6	1	4201.48	5921.39
199	I7	1	3057.45	4015.84
200	I8	1	324573	1.0809e+06
201	I9	1	313351	1.11575e+06
202	I10	1	284040	1.0813e+06
203	I11	1	283110	1.00373e+06
204	I12	1	306778	1.2228e+06
205	I13	1	1121.5	5715.47
206	I14	1	-1210.48	4439.01
207	I15	1	2459.45	4091.23
208	I16	1	260741	1.00605e+06
209	I17	1	291326	1.18068e+06
210	I18	1	267419	1.1777e+06
211	I19	1	252696	1.05549e+06
212	I20	1	250915	1.19111e+06
213	I21	1	3622.95	5118.12
214	I22	1	4602.92	6381.61
215	I23	1	5031.88	3100.78
216	I24	1	208616	969039
217	J1	1	337009	1.07816e+06
218	J2	1	319529	1.08287e+06
219	J3	1	320809	1.02708e+06
220	J4	1	345001	1.2183e+06
221	J5	1	488.232	4422
222	J6	1	4705.21	5605.39
223	J7	1	8563.76	6755.7
224	J8	1	355442	1.17859e+06
225	J9	1	292253	1.057e+06
226	J10	1	284036	1.07262e+06
227	J11	1	282103	992767
228	J12	1	303537	1.18679e+06
229	J13	1	464.138	3873.82
230	J14	1	13722	5205.13
231	J15	1	3359.64	2507.73
232	J16	1	259468	991101
233	J17	1	278941	1.14868e+06
234	J18	1	262515	1.14434e+06
235	J19	1	261735	1087137
236	J20	1	259417	1.20538e+06
237	J21	1	4209.47	6426.78
238	J22	1	5043.93	5352.25
239	J23	1	5248.93	1382.76
240	J24	1	209172	988598
241	K1	1	317431	1.03785e+06
242	K2	1	316364	1.03181e+06
243	K3	1	318905	1018175
244	K4	1	352244	1.24891e+06
245	K5	1	2225.56	4787.06
246	K6	1	3759.77	6818.97
247	K7	1	2901.85	5725.6
248	K8	1	334487	1.09956e+06
249	K9	1	303847	1114745
250	K10	1	280688	1.00992e+06
251	K11	1	270490	991922
252	K12	1	303267	1.1876e+06
253	K13	1	-217.391	5031.41
254	K14	1	513.48	4855.88
255	K15	1	768.592	4594.04
256	K16	1	251866	952844
257	K17	1	282208	1145638
258	K18	1	255902	1.09214e+06
259	K19	1	240168	1.01314e+06
260	K20	1	254345	1191621
261	K21	1	3514.55	6944.22
262	K22	1	2780.21	5382.45
263	K23	1	1861.1	1674.12
264	K24	1	217163	1.05299e+06
265	L1	1	340538	1103842
266	L2	1	318852	1.03415e+06
267	L3	1	318691	1.01613e+06
268	L4	1	350518	1246815
269	L5	1	3082.21	3486.99
270	L6	1	6204.59	6059.29
271	L7	1	2419.75	6472.06
272	L8	1	347885	1182688
273	L9	1	286776	1.05367e+06
274	L10	1	271552	986638
275	L11	1	268852	988256
276	L12	1	303500	1.19576e+06
277	L13	1	3295.34	6127.7
278	L14	1	1911.56	5658.69
279	L15	1	9540.83	6192.26
280	L16	1	236814	917829
281	L17	1	263013	1.09906e+06
282	L18	1	246621	1.0416e+06
283	L19	1	238059	994910
284	L20	1	252172	1168859
285	L21	1	4404.33	6257.44
286	L22	1	2714.57	5774.43
287	L23	1	3722.05	-547.357
288	L24	1	225241	1077733
289	M1	1	322242	1.05706e+06
290	M2	1	314826	1.02295e+06
291	M3	1	310874	1.03144e+06
292	M4	1	339225	1199025
293	M5	1	2321.85	2691.36
294	M6	1	4676.47	6441
295	M7	1	3686.81	6185.87
296	M8	1	342724	1.13677e+06
297	M9	1	314465	1.14186e+06
298	M10	1	278785	1.02073e+06
299	M11	1	267660	1.01989e+06
300	M12	1	288882	1139583
301	M13	1	1718.2	6200.85
302	M14	1	2512.08	5298.59
303	M15	1	2098.39	6934.56
304	M16	1	236830	903530
305	M17	1	272177	1.11661e+06
306	M18	1	258313	1.10783e+06
307	M19	1	238881	1.05599e+06
308	M20	1	246827	1.13996e+06
309	M21	1	5443.75	5730.56
310	M22	1	2876.77	5029.7
311	M23	1	342.354	-84.8223
312	M24	1	209328	997534
313	N1	1	302066	983647
314	N2	1	300929	979186
315	N3	1	308873	1.02782e+06
316	N4	1	199776	826951
317	N5	1	3077.71	3513.43
318	N6	1	1552.15	5538.69
319	N7	1	2862.72	6123.74
320	N8	1	342288	1.12952e+06
321	N9	1	277308	1.01382e+06
322	N10	1	266761	971583
323	N11	1	265109	1.01059e+06
324	N12	1	283995	1.13602e+06
325	N13	1	4660.33	6956.23
326	N14	1	3247.26	7603.47
327	N15	1	2656.51	6700.78
328	N16	1	239080	922036
329	N17	1	258045	1.09426e+06
330	N18	1	244783	1033840
331	N19	1	230714	1.01909e+06
332	N20	1	241096	1.13294e+06
333	N21	1	428.611	4661.65
334	N22	1	1287.99	5135.82
335	N23	1	532.239	-1438.92
336	N24	1	208322	994779
337	O1	1	313158	1.02816e+06
338	O2	1	335810	1.17637e+06
339	O3	1	289366	944828
340	O4	1	326390	1.14311e+06
341	O5	1	2681.93	1953.74
342	O6	1	3451.44	4643.51
343	O7	1	2869.62	4640.07
344	O8	1	323206	1.04695e+06
345	O9	1	275367	1.00962e+06
346	O10	1	263981	947800
347	O11	1	268790	977827
348	O12	1	292170	1.1554e+06
349	O13	1	2612.06	4611.42
350	O14	1	1521.96	4632.37
351	O15	1	1269.44	3903.11
352	O16	1	244835	917308
353	O17	1	275372	1.13566e+06
354	O18	1	244919	1.04934e+06
355	O19	1	233241	982634
356	O20	1	245387	1.14867e+06
357	O21	1	688.624	5019.71
358	O22	1	-2056.69	3112.77
359	O23	1	-2939.21	-3115.8
360	O24	1	214637	930497
361	P1	1	302518	990326
362	P2	1	296324	903707
363	P3	1	288884	999259
364	P4	1	2223.36	1902.88
365	P5	1	851.541	2818.4
366	P6	1	-2413.64	1710.12
367	P7	1	13158	2416.13
368	P8	1	330364	1.11476e+06
369	P9	1	251047	959856
370	P10	1	263634	1.08206e+06
371	P11	1	227232	898201
372	P12	1	261815	1.08006e+06
373	P13	1	-13763	-1231.09
374	P14	1	-12154.9	-1718.28
375	P15	1	-5664	338.979
376	P16	1	220975	874561
377	P17	1	238515	1.07675e+06
378	P18	1	210712	950520
379	P19	1	289996	907342
380	P20	1	231200	1.0911e+06
381	P21	1	-4638.22	970.713
382	P22	1	-5244.96	1006.22
383	P23	1	-4424.96	-3462.64
384	P24	1	210307	944383
1	A1	2	338668	1.06697e+06
2	A2	2	321433	1.0134e+06
3	A3	2	302152	949207
4	A4	2	289920	938944
5	A5	2	-3121.02	1501.56
6	A6	2	-2667.31	2009.74
7	A7	2	-2878.13	661.349
8	A8	2	-4031.16	1207.87
9	A9	2	320732	1.14826e+06
10	A10	2	261954	970273
11	A11	2	237941	890764
12	A12	2	250624	957822
13	A13	2	-7708.65	29.0154
14	A14	2	-6749.14	-705.92
15	A15	2	365.252	1274.36
16	A16	2	-1380.31	1334.31
17	A17	2	269303	1.14722e+06
18	A18	2	239710	1.05798e+06
19	A19	2	223582	972881
20	A20	2	221419	987876
21	A21	2	222.819	1889.77
22	A22	2	1949.94	1530.94
23	A23	2	197.583	1935.37
24	A24	2	-1161.46	2463
25	B1	2	345911	1.11008e+06
26	B2	2	306513	987274
27	B3	2	304777	951976
28	B4	2	283543	898782
29	B5	2	-109.387	1217.31
30	B6	2	-2367.87	2694.64
31	B7	2	986.75	4514.38
32	B8	2	-131.868	4037.92
33	B9	2	342373	1.25527e+06
34	B10	2	280779	999020
35	B11	2	262764	948109
36	B12	2	252576	937070
37	B13	2	1501.75	3882.33
38	B14	2	2729.98	2980.2
39	B15	2	2150.02	5370.9
40	B16	2	996.727	3251.85
41	B17	2	279694	1177922
42	B18	2	261331	1.11343e+06
43	B19	2	248002	1.04593e+06
44	B20	2	226140	975966
45	B21	2	3726.53	2713.41
46	B22	2	1788.59	2269.21
47	B23	2	1741.33	2810.57
48	B24	2	-1384.54	1628.97
49	C1	2	360093	1.14944e+06
50	C2	2	328909	1.0397e+06
51	C3	2	322959	1050087
52	C4	2	304777	986564
53	C5	2	-1332.14	1757.9
54	C6	2	2315.2	3879.53
55	C7	2	1548.15	4492.8
56	C8	2	1053.29	3987.37
57	C9	2	307096	1.11581e+06
58	C10	2	285535	1.02776e+06
59	C11	2	272056	1.01669e+06
60	C12	2	263632	981458
61	C13	2	2274.57	3782.67
62	C14	2	857.772	3578.15
63	C15	2	-1865.27	3644.91
64	C16	2	617.509	2561.29
65	C17	2	276043	1.13906e+06
66	C18	2	266782	1.1614e+06
67	C19	2	255802	1.11605e+06
68	C20	2	234534	1058928
69	C21	2	3139.3	4783.99
70	C22	2	5722.07	3960.28
71	C23	2	6199.59	3724.77
72	C24	2	5412.59	2956.01
73	D1	2	334288	1072932
74	D2	2	327573	1.02253e+06
75	D3	2	313919	1020556
76	D4	2	301818	993854
77	D5	2	5955.58	4072.85
78	D6	2	34.9041	3596.52
79	D7	2	-368.08	4392.98
80	D8	2	415.865	4388.57
81	D9	2	290182	1.05393e+06
82	D10	2	278536	996060
83	D11	2	283140	1.04569e+06
84	D12	2	268398	973928
85	D13	2	2343.69	4740.48
86	D14	2	2690.86	4956.74
87	D15	2	2443.96	4329.22
88	D16	2	1776.9	2942.97
89	D17	2	279126	1.15725e+06
90	D18	2	260064	1.10349e+06
91	D19	2	250958	1.09896e+06
92	D20	2	232707	1.01281e+06
93	D21	2	5485.14	4411.73
94	D22	2	6001.32	5530.42
95	D23	2	4584.74	4060.81
96	D24	2	7458.69	4285.09
97	E1	2	342553	1.09931e+06
98	E2	2	313644	1028339
99	E3	2	321781	1.05585e+06
100	E4	2	341875	1.17232e+06
101	E5	2	-150.76	2227.12
102	E6	2	2289.85	5049.61
103	E7	2	1471.42	5223.91
104	E8	2	1142.39	5414.94
105	E9	2	318045	1.1555e+06
106	E10	2	271426	1.00498e+06
107	E11	2	281831	1.06901e+06
108	E12	2	303843	1.19685e+06
109	E13	2	7033.74	5703.31
110	E14	2	1118.95	3422.75
111	E15	2	2495.02	4208.25
112	E16	2	2868.48	3438.32
113	E17	2	273419	1.12279e+06
114	E18	2	249730	1099682
115	E19	2	257676	1.12094e+06
116	E20	2	265294	1.24754e+06
117	E21	2	5647.34	5181.01
118	E22	2	5421.34	5644.43
119	E23	2	4983.95	4924.6
120	E24	2	8210.83	4796.14
121	F1	2	336362	1.09841e+06
122	F2	2	303231	993259
123	F3	2	317816	1.03986e+06
124	F4	2	343779	1.19835e+06
125	F5	2	1996.23	2443.38
126	F6	2	2556.55	3811.15
127	F7	2	2726.71	4585.32
128	F8	2	1730.7	3164.38
129	F9	2	303099	1.09711e+06
130	F10	2	265057	965916
131	F11	2	286406	1.0737e+06
132	F12	2	307568	1.21633e+06
133	F13	2	5913.45	4275.48
134	F14	2	2236.56	3468.7
135	F15	2	4301.51	4679.24
136	F16	2	2868.71	1762.36
137	F17	2	266461	1.13196e+06
138	F18	2	247189	1076060
139	F19	2	255887	1.1396e+06
140	F20	2	260635	1.21787e+06
141	F21	2	6211.95	5742.28
142	F22	2	5767.72	5426.62
143	F23	2	7081.29	6349.77
144	F24	2	9356.51	5736.41
145	G1	2	340349	1.14198e+06
146	G2	2	327452	1.07457e+06
147	G3	2	317385	1.00769e+06
148	G4	2	349289	1.22114e+06
149	G5	2	1621.01	2471.86
150	G6	2	1213.88	3597.53
151	G7	2	7436.2	4490.38
152	G8	2	858.88	3602.88
153	G9	2	293869	1.10139e+06
154	G10	2	287361	1.08879e+06
155	G11	2	281599	1.00832e+06
156	G12	2	309911	1.20216e+06
157	G13	2	-249.77	4677.38
158	G14	2	-247.127	3581.61
159	G15	2	2381.47	4150.48
160	G16	2	3311.7	2354.97
161	G17	2	315333	1.26259e+06
162	G18	2	282054	1.2389e+06
163	G19	2	253327	1.05969e+06
164	G20	2	262187	1.22205e+06
165	G21	2	2700.88	6127.53
166	G22	2	6910.24	6840.44
167	G23	2	6869.13	5789.52
168	G24	2	5137.45	5697.85
169	H1	2	317106	1.06395e+06
170	H2	2	325555	1.08233e+06
171	H3	2	311471	999944
172	H4	2	295152	1.11051e+06
173	H5	2	2445.11	3984.85
174	H6	2	5345.43	5805.59
175	H7	2	1897.72	4560.76
176	H8	2	662.074	3659.9
177	H9	2	289405	1.08222e+06
178	H10	2	278932	1.05705e+06
179	H11	2	282322	1.01315e+06
180	H12	2	321041	1.24304e+06
181	H13	2	-808.003	4465.95
182	H14	2	312.215	4277.91
183	H15	2	3294.91	5656.84
184	H16	2	26641.4	10371.1
185	H17	2	286347	1.12916e+06
186	H18	2	257233	1.12294e+06
187	H19	2	245843	1.01896e+06
188	H20	2	254946	1.18301e+06
189	H21	2	5321.74	6375.82
190	H22	2	9039.35	6882.03
191	H23	2	11166.2	7063.7
192	H24	2	6581.45	5902.39
193	I1	2	343852	1098142
194	I2	2	330560	1.10747e+06
195	I3	2	332354	1.03664e+06
196	I4	2	342806	1.20515e+06
197	I5	2	2274.6	3279.77
198	I6	2	3785.73	5871.91
199	I7	2	2955.25	3821.09
200	I8	2	323098	1.07937e+06
201	I9	2	313165	1.11473e+06
202	I10	2	283508	1.07792e+06
203	I11	2	282349	1.00156e+06
204	I12	2	307375	1.2247e+06
205	I13	2	1079.31	5678.42
206	I14	2	-1252.88	4350.12
207	I15	2	2426.23	3991.66
208	I16	2	259456	1.00343e+06
209	I17	2	290213	1179225
210	I18	2	267208	1.17362e+06
211	I19	2	252567	1053807
212	I20	2	251861	1.19106e+06
213	I21	2	4122.11	5080.97
214	I22	2	4498.47	6276.07
215	I23	2	4819.95	3051.68
216	I24	2	206531	962328
217	J1	2	336094	1.07583e+06
218	J2	2	318246	1.07894e+06
219	J3	2	319483	1.02605e+06
220	J4	2	345933	1220355
221	J5	2	650.339	4342.34
222	J6	2	4922.54	5586.37
223	J7	2	8493.43	6671.9
224	J8	2	352801	1.17539e+06
225	J9	2	291307	1.05431e+06
226	J10	2	283572	1.06938e+06
227	J11	2	281639	990938
228	J12	2	305768	1.18773e+06
229	J13	2	724.362	3749.54
230	J14	2	13395.8	5233.86
231	J15	2	3289.86	2371.19
232	J16	2	257154	986944
233	J17	2	278866	1.14624e+06
234	J18	2	262597	1.13987e+06
235	J19	2	260535	1.08255e+06
236	J20	2	259514	1.20461e+06
237	J21	2	4221.22	6372.92
238	J22	2	4953.57	5343.49
239	J23	2	5618.43	1263.84
240	J24	2	206993	980871
241	K1	2	316205	1.03334e+06
242	K2	2	314537	1.02909e+06
243	K3	2	318287	1.01695e+06
244	K4	2	352837	1.25048e+06
245	K5	2	2234.39	4805.89
246	K6	2	3846.57	6731.44
247	K7	2	2931.21	5671.9
248	K8	2	332759	1098132
249	K9	2	303441	1114233
250	K10	2	279948	1.00647e+06
251	K11	2	269085	988590
252	K12	2	303568	1.18944e+06
253	K13	2	-301.59	4966.91
254	K14	2	766.366	5011.73
255	K15	2	802.69	4554.83
256	K16	2	251351	951134
257	K17	2	281940	1.14344e+06
258	K18	2	255072	1.08795e+06
259	K19	2	239326	1.00997e+06
260	K20	2	254898	1.19161e+06
261	K21	2	3635.3	7012.13
262	K22	2	2443.64	5142.16
263	K23	2	1038.43	1525.11
264	K24	2	217139	1.0507e+06
265	L1	2	337998	1.10139e+06
266	L2	2	318113	1.03144e+06
267	L3	2	317281	1.01525e+06
268	L4	2	350840	1.24861e+06
269	L5	2	2981.59	3610.43
270	L6	2	6092.93	6141.8
271	L7	2	2590.5	6383.81
272	L8	2	345757	1.17963e+06
273	L9	2	285413	1.05323e+06
274	L10	2	270196	983367
275	L11	2	267118	984062
276	L12	2	304075	1.19896e+06
277	L13	2	3618.31	5848.82
278	L14	2	2161.83	5702.72
279	L15	2	9199.64	6096.19
280	L16	2	234802	915714
281	L17	2	262473	1.09812e+06
282	L18	2	245284	1.03913e+06
283	L19	2	237209	992390
284	L20	2	253932	1.17159e+06
285	L21	2	4286.06	6200.73
286	L22	2	2512.22	5788.09
287	L23	2	3476.1	-657.51
288	L24	2	225577	1.07798e+06
289	M1	2	320805	1.05226e+06
290	M2	2	311842	1.01745e+06
291	M3	2	309673	1.02748e+06
292	M4	2	338977	1.19885e+06
293	M5	2	2083.76	2741.82
294	M6	2	4225.27	6354.63
295	M7	2	3389.7	6114.89
296	M8	2	341901	1.13318e+06
297	M9	2	314023	1.14304e+06
298	M10	2	277057	1.02011e+06
299	M11	2	266525	1.01708e+06
300	M12	2	289445	1.1426e+06
301	M13	2	1503.47	6237.68
302	M14	2	2304.82	5266.85
303	M15	2	2594.08	6830.84
304	M16	2	236658	902048
305	M17	2	271793	1.11362e+06
306	M18	2	257612	1.10398e+06
307	M19	2	237864	1.05106e+06
308	M20	2	247279	1.14003e+06
309	M21	2	5276.09	5724.24
310	M22	2	2770.77	4955.51
311	M23	2	25.0463	-128.887
312	M24	2	209358	995963
313	N1	2	301214	980221
314	N2	2	299835	975839
315	N3	2	306675	1.02309e+06
316	N4	2	200943	834350
317	N5	2	2974.4	3477.56
318	N6	2	1632.87	5442.63
319	N7	2	2888.08	5938.3
320	N8	2	341593	1128078
321	N9	2	276835	1.01306e+06
322	N10	2	266263	969183
323	N11	2	264598	1.0063e+06
324	N12	2	284477	1.1361e+06
325	N13	2	4559.3	6794.66
326	N14	2	3899.17	7567.47
327	N15	2	2395.68	6571.76
328	N16	2	238841	919268
329	N17	2	257594	1.09205e+06
330	N18	2	244446	1.02915e+06
331	N19	2	230341	1.01486e+06
332	N20	2	241232	1.13194e+06
333	N21	2	369.041	4658.77
334	N22	2	1192.91	5082.62
335	N23	2	430.012	-1706.98
336	N24	2	208315	994459
337	O1	2	311130	1.02323e+06
338	O2	2	335285	1.17563e+06
339	O3	2	288938	941676
340	O4	2	326116	1.14295e+06
341	O5	2	2604.97	1903.56
342	O6	2	3313.22	4597.93
343	O7	2	2725.03	4529.05
344	O8	2	321587	1.0441e+06
345	O9	2	274422	1.00824e+06
346	O10	2	263464	948949
347	O11	2	267575	973624
348	O12	2	292231	1.15611e+06
349	O13	2	2081.69	4536.83
350	O14	2	1380.04	4632.5
351	O15	2	1184.76	3624.67
352	O16	2	243697	915352
353	O17	2	273661	1.13133e+06
354	O18	2	244236	1.04405e+06
355	O19	2	232977	979016
356	O20	2	246104	1148034
357	O21	2	470.674	4978.6
358	O22	2	-2006.47	3108.46
359	O23	2	-2866.28	-3207.04
360	O24	2	213797	928411
361	P1	2	301223	984724
362	P2	2	295128	897597
363	P3	2	286781	998836
364	P4	2	2182.38	1803.21
365	P5	2	876.042	2798.55
366	P6	2	-2663.15	1633.28
367	P7	2	12672.1	2505.55
368	P8	2	329453	1.11158e+06
369	P9	2	250243	959190
370	P10	2	265018	1083074
371	P11	2	225929	895369
372	P12	2	261699	1.07977e+06
373	P13	2	-13559.3	-1209.5
374	P14	2	-12915.8	-1615.78
375	P15	2	-6309.12	387.804
376	P16	2	218972	871138
377	P17	2	238356	1074789
378	P18	2	210500	946769
379	P19	2	288585	907787
380	P20	2	231320	1.09206e+06
381	P21	2	-4802.72	1086.1
382	P22	2	-5282.95	976.558
383	P23	2	-4391.26	-3507.64
384	P24	2	208284	939262
1	A1	3	335326	1.06306e+06
2	A2	3	320735	1.00696e+06
3	A3	3	296329	942788
4	A4	3	285436	934593
5	A5	3	-2799.63	1490.62
6	A6	3	-2869.23	1858.02
7	A7	3	-3090	1183.74
8	A8	3	-1722.25	1233.31
9	A9	3	319624	1.14103e+06
10	A10	3	260216	967282
11	A11	3	235279	885545
12	A12	3	243384	953046
13	A13	3	-7257.26	-17.2119
14	A14	3	-8358.47	-789.454
15	A15	3	218.161	1637.22
16	A16	3	-966.627	1255.87
17	A17	3	266417	1.1416e+06
18	A18	3	236206	1.05127e+06
19	A19	3	223017	966201
20	A20	3	217996	981668
21	A21	3	-567.286	1859.32
22	A22	3	-231.526	1873.16
23	A23	3	-2744.42	1983.91
24	A24	3	-1494.62	2347.26
25	B1	3	342264	1.09934e+06
26	B2	3	302627	981765
27	B3	3	300988	945611
28	B4	3	281684	894361
29	B5	3	1178.37	1316.65
30	B6	3	-1526.31	2772.75
31	B7	3	917.586	4378.78
32	B8	3	-971.83	3847.62
33	B9	3	339625	1.24609e+06
34	B10	3	277074	992532
35	B11	3	259721	940501
36	B12	3	250036	931269
37	B13	3	674.947	3870.84
38	B14	3	1978.42	2919.14
39	B15	3	1842.9	5268.47
40	B16	3	720.633	3181.66
41	B17	3	277328	1.17283e+06
42	B18	3	256681	1.10597e+06
43	B19	3	245959	1.03938e+06
44	B20	3	224024	969591
45	B21	3	3261.33	2752.11
46	B22	3	1491.57	2255.21
47	B23	3	2412.17	2701.87
48	B24	3	-1410.76	1500.61
49	C1	3	354270	1.14171e+06
50	C2	3	325531	1.03259e+06
51	C3	3	317472	1.03922e+06
52	C4	3	299339	980388
53	C5	3	-1577.18	1593.4
54	C6	3	1616.16	3978.23
55	C7	3	1858.05	4024.78
56	C8	3	1962.85	3886.53
57	C9	3	305576	1112475
58	C10	3	283020	1.01875e+06
59	C11	3	268209	1.00555e+06
60	C12	3	261664	974584
61	C13	3	2291.85	3533.07
62	C14	3	758.693	3754.37
63	C15	3	-2380.76	3601.94
64	C16	3	183.7	2636.67
65	C17	3	273158	1132036
66	C18	3	264029	1.15175e+06
67	C19	3	253200	1.10456e+06
68	C20	3	233250	1.05127e+06
69	C21	3	2901.21	4592.77
70	C22	3	5285	4133.83
71	C23	3	6747.44	3570.73
72	C24	3	4601.71	2866.72
73	D1	3	328531	1.06484e+06
74	D2	3	321876	1.01385e+06
75	D3	3	308286	1.00939e+06
76	D4	3	298559	985404
77	D5	3	7387.91	3932.92
78	D6	3	196.244	3360.91
79	D7	3	-158.376	4011.37
80	D8	3	482.856	4325.65
81	D9	3	287591	1.04798e+06
82	D10	3	275871	986054
83	D11	3	279836	1.03557e+06
84	D12	3	263500	967180
85	D13	3	2220.12	4817.51
86	D14	3	2727.73	4969.47
87	D15	3	1911.07	4493.43
88	D16	3	1235.7	2781.86
89	D17	3	276338	1.15071e+06
90	D18	3	258888	1094443
91	D19	3	248176	1088318
92	D20	3	227382	1.0027e+06
93	D21	3	4691.35	4310.54
94	D22	3	4950.14	5388.82
95	D23	3	4884	3855.59
96	D24	3	6667.08	4167.11
97	E1	3	338120	1.09128e+06
98	E2	3	309130	1.02539e+06
99	E3	3	319418	1.0484e+06
100	E4	3	341815	1.17184e+06
101	E5	3	-41.7554	2194.15
102	E6	3	2122.94	4826.25
103	E7	3	367.189	5125.32
104	E8	3	1153.74	5305.84
105	E9	3	316458	1.15076e+06
106	E10	3	270188	1.00094e+06
107	E11	3	280919	1.06065e+06
108	E12	3	305296	1.19956e+06
109	E13	3	7196.38	5496.79
110	E14	3	686.429	3245.49
111	E15	3	2231.02	3979.26
112	E16	3	2581.11	3100
113	E17	3	272533	1.11592e+06
114	E18	3	248886	1.0963e+06
115	E19	3	255931	1.11335e+06
116	E20	3	266617	1.24342e+06
117	E21	3	6122.75	4938.37
118	E22	3	5307.31	5456.77
119	E23	3	4778.28	4926.21
120	E24	3	8014.37	4652.96
121	F1	3	330759	1.09271e+06
122	F2	3	301338	991622
123	F3	3	312997	1.02983e+06
124	F4	3	344044	1.20015e+06
125	F5	3	862.48	2138.15
126	F6	3	1563.22	3665
127	F7	3	2334.83	4285.67
128	F8	3	2657.47	3058.32
129	F9	3	299893	1.09277e+06
130	F10	3	263296	960808
131	F11	3	285240	1064382
132	F12	3	309085	1.22151e+06
133	F13	3	5587.1	4195.72
134	F14	3	429.989	2909.09
135	F15	3	3163.84	4434.3
136	F16	3	2759.57	1725.76
137	F17	3	265545	1.12656e+06
138	F18	3	244824	1.07034e+06
139	F19	3	254605	1.13074e+06
140	F20	3	260115	1.215e+06
141	F21	3	6773.88	5579.07
142	F22	3	6916.75	5202.14
143	F23	3	4831.42	6056.23
144	F24	3	8387.38	5363.04
145	G1	3	337198	1.13805e+06
146	G2	3	322253	1.06563e+06
147	G3	3	315689	1.0038e+06
148	G4	3	349166	1.22033e+06
149	G5	3	1357.34	2459.37
150	G6	3	1180.17	3449.65
151	G7	3	7158.15	4315.55
152	G8	3	-862.528	3245.6
153	G9	3	293991	1.10061e+06
154	G10	3	271284	1.04058e+06
155	G11	3	277439	1.00083e+06
156	G12	3	312608	1203559
157	G13	3	-281.544	4396.15
158	G14	3	-530.581	3266.71
159	G15	3	2026.24	4044.12
160	G16	3	1331.48	2059.93
161	G17	3	313578	1.25782e+06
162	G18	3	279945	1.22925e+06
163	G19	3	249653	1.05148e+06
164	G20	3	262415	1.22191e+06
165	G21	3	2819.26	6033.68
166	G22	3	7380.01	6740.42
167	G23	3	6628.64	5777.19
168	G24	3	6036.09	5399.53
169	H1	3	315439	1.06455e+06
170	H2	3	322324	1.07485e+06
171	H3	3	307257	993575
172	H4	3	332479	1.18379e+06
173	H5	3	2234.25	3991.64
174	H6	3	5357.87	5771.54
175	H7	3	1169.82	4364.57
176	H8	3	532.49	3413.5
177	H9	3	291059	1.08769e+06
178	H10	3	277687	1.05143e+06
179	H11	3	278526	1.00486e+06
180	H12	3	321784	1248690
181	H13	3	-1156.62	4241.81
182	H14	3	94.0981	3909.95
183	H15	3	2922.01	5337.71
184	H16	3	26307.4	10050.4
185	H17	3	282623	1.1292e+06
186	H18	3	254534	1.11228e+06
187	H19	3	243416	1.0122e+06
188	H20	3	255365	1.18099e+06
189	H21	3	3613.3	6173.71
190	H22	3	8952.83	6813
191	H23	3	10272.3	7051.61
192	H24	3	5728.72	5816.64
193	I1	3	337508	1.09188e+06
194	I2	3	325066	1.09849e+06
195	I3	3	330024	1.03266e+06
196	I4	3	342292	1.207e+06
197	I5	3	1481.91	3073.59
198	I6	3	3458.41	5986.89
199	I7	3	2788.75	3526.62
200	I8	3	321535	1078237
201	I9	3	312951	1.11125e+06
202	I10	3	280780	1.07192e+06
203	I11	3	280579	997501
204	I12	3	309530	1.22922e+06
205	I13	3	1216.32	5501.19
206	I14	3	-866.221	4048.43
207	I15	3	2918.38	3745.44
208	I16	3	256596	999163
209	I17	3	289313	1.17408e+06
210	I18	3	266086	1.16466e+06
211	I19	3	250908	1.04713e+06
212	I20	3	252385	1.19e+06
213	I21	3	3527.53	4981.35
214	I22	3	4507.97	5995.53
215	I23	3	3787	3012.19
216	I24	3	202090	948634
217	J1	3	331354	1.07038e+06
218	J2	3	312286	1.06978e+06
219	J3	3	314986	1.02049e+06
220	J4	3	346146	1221230
221	J5	3	2785.06	4253.72
222	J6	3	4396.83	5491.48
223	J7	3	8882.5	6534.17
224	J8	3	348085	1.16526e+06
225	J9	3	289115	1.04865e+06
226	J10	3	280284	1.0613e+06
227	J11	3	278554	982442
228	J12	3	307044	1.19387e+06
229	J13	3	438.277	3550
230	J14	3	12617.9	4997.6
231	J15	3	2213.2	1811.11
232	J16	3	255610	975912
233	J17	3	276605	1.13924e+06
234	J18	3	260218	1.13348e+06
235	J19	3	256156	1.074e+06
236	J20	3	259934	1.2035e+06
237	J21	3	5099.71	6321.35
238	J22	3	4579.09	5220.31
239	J23	3	5481.59	1083.85
240	J24	3	204062	965480
241	K1	3	314675	1.02873e+06
242	K2	3	307247	1.01815e+06
243	K3	3	313153	1.01119e+06
244	K4	3	355356	1.25211e+06
245	K5	3	1562.2	4982.63
246	K6	3	5447.84	6553.08
247	K7	3	2561.03	5857.42
248	K8	3	330626	1.09257e+06
249	K9	3	300647	1.11085e+06
250	K10	3	276165	1.00016e+06
251	K11	3	265769	981011
252	K12	3	304531	1.19183e+06
253	K13	3	-201.676	4902.37
254	K14	3	15.8047	4778.68
255	K15	3	2049.84	4425.75
256	K16	3	247858	944153
257	K17	3	280557	1.13959e+06
258	K18	3	251189	1.08115e+06
259	K19	3	237198	1.00161e+06
260	K20	3	254344	1.18898e+06
261	K21	3	3547.93	6929.03
262	K22	3	2305.26	4899
263	K23	3	1019.5	1383.63
264	K24	3	217285	1.04926e+06
265	L1	3	330427	1.09543e+06
266	L2	3	312186	1.02365e+06
267	L3	3	313357	1008752
268	L4	3	354237	1250658
269	L5	3	2740.64	3219.79
270	L6	3	5637.31	5910.91
271	L7	3	3187.95	6250.28
272	L8	3	344528	1.17165e+06
273	L9	3	282580	1.04524e+06
274	L10	3	265259	974386
275	L11	3	263582	977905
276	L12	3	305242	1.20206e+06
277	L13	3	3432.12	5351.46
278	L14	3	3433.81	5560.08
279	L15	3	8969.22	5874
280	L16	3	233429	904143
281	L17	3	260266	1.09115e+06
282	L18	3	240980	1.03272e+06
283	L19	3	234048	980353
284	L20	3	255172	1172033
285	L21	3	4169.78	5943.48
286	L22	3	2533.47	5707.12
287	L23	3	3470.58	-906.496
288	L24	3	224752	1.07535e+06
289	M1	3	315370	1.04553e+06
290	M2	3	306524	1.00962e+06
291	M3	3	306649	1.01723e+06
292	M4	3	339126	1.19791e+06
293	M5	3	1689.91	2679.04
294	M6	3	4209.66	6123.57
295	M7	3	3263.43	5816.35
296	M8	3	337102	1.12531e+06
297	M9	3	311622	1.14057e+06
298	M10	3	274278	1.01276e+06
299	M11	3	263371	1.00908e+06
300	M12	3	290302	1.14396e+06
301	M13	3	1263.8	5869.92
302	M14	3	2270.69	4779.58
303	M15	3	1734.68	6286.27
304	M16	3	235992	894245
305	M17	3	269812	1.10629e+06
306	M18	3	253963	1094294
307	M19	3	233260	1.04152e+06
308	M20	3	249114	1.13709e+06
309	M21	3	4933.12	5597.73
310	M22	3	2608.38	4880.08
311	M23	3	-37.9092	-294.59
312	M24	3	209785	994834
313	N1	3	296472	977274
314	N2	3	294423	970990
315	N3	3	302130	1.01252e+06
316	N4	3	210289	865371
317	N5	3	2728.35	3680.07
318	N6	3	3003.51	5264.75
319	N7	3	3823.76	5625.32
320	N8	3	336316	1.12326e+06
321	N9	3	273835	1.00814e+06
322	N10	3	262432	961872
323	N11	3	261460	1.00144e+06
324	N12	3	286767	1137229
325	N13	3	4593.04	6593.14
326	N14	3	2645.63	7358.16
327	N15	3	2249.94	6277.59
328	N16	3	237536	909863
329	N17	3	254601	1.08726e+06
330	N18	3	242067	1.01977e+06
331	N19	3	227266	1.00653e+06
332	N20	3	241587	1.13016e+06
333	N21	3	920.15	4636.11
334	N22	3	838.267	5226.38
335	N23	3	-250.439	-1917.24
336	N24	3	208852	992980
337	O1	3	306180	1.01523e+06
338	O2	3	335131	1.17439e+06
339	O3	3	285787	935023
340	O4	3	326089	1.14218e+06
341	O5	3	2657.29	1855.68
342	O6	3	2855.17	4415.65
343	O7	3	2575.77	4433.17
344	O8	3	317042	1.03553e+06
345	O9	3	271740	999549
346	O10	3	261799	944459
347	O11	3	263726	966828
348	O12	3	293089	1.15627e+06
349	O13	3	2017.77	4510.41
350	O14	3	1109.43	4558.49
351	O15	3	1079.89	3370.27
352	O16	3	240085	907701
353	O17	3	271840	1.12374e+06
354	O18	3	241285	1.03608e+06
355	O19	3	231367	973530
356	O20	3	246521	1.14707e+06
357	O21	3	89.5874	4912.72
358	O22	3	-624.015	3091.61
359	O23	3	-3057.46	-3343.2
360	O24	3	213004	915825
361	P1	3	295469	978930
362	P2	3	290586	886330
363	P3	3	285050	992982
364	P4	3	2732.13	1726.49
365	P5	3	59.8986	2865.02
366	P6	3	-2959.56	1687.75
367	P7	3	12351.4	2356.99
368	P8	3	325495	1103224
369	P9	3	247879	956270
370	P10	3	265650	1.08338e+06
371	P11	3	223777	889626
372	P12	3	262155	1.07699e+06
373	P13	3	-13317.3	-1300.72
374	P14	3	-13972.3	-1669.09
375	P15	3	-8161.2	435.227
376	P16	3	216794	865972
377	P17	3	237869	1.07029e+06
378	P18	3	209575	941485
379	P19	3	287851	906684
380	P20	3	232703	1.09217e+06
381	P21	3	-4841.4	792.413
382	P22	3	-5151.27	1028.25
383	P23	3	-5827.91	-3603.7
384	P24	3	207222	929562
1	A1	4	329857	1.05869e+06
2	A2	4	314318	1.00216e+06
3	A3	4	291636	939601
4	A4	4	280763	930241
5	A5	4	-2583.51	1314.94
6	A6	4	-3050.04	1439.95
7	A7	4	-2641.96	1033.71
8	A8	4	-1663.81	843.986
9	A9	4	317306	1.13754e+06
10	A10	4	258599	961669
11	A11	4	233517	882949
12	A12	4	239415	948400
13	A13	4	-7028.28	-165.339
14	A14	4	-8324	-997.445
15	A15	4	72.1373	1871.75
16	A16	4	-1136.46	1143.39
17	A17	4	265296	1.13586e+06
18	A18	4	234888	1.04733e+06
19	A19	4	222035	958660
20	A20	4	216378	978346
21	A21	4	-2241.47	1919.88
22	A22	4	-1465.43	1971.21
23	A23	4	-3131.23	1915.85
24	A24	4	-1836.97	2230.25
25	B1	4	338534	1.09456e+06
26	B2	4	299062	978904
27	B3	4	295888	942058
28	B4	4	279529	890273
29	B5	4	1026.35	1689.49
30	B6	4	-1615.7	2558.77
31	B7	4	660.844	4205.49
32	B8	4	-1119.37	3740.47
33	B9	4	335631	1.23573e+06
34	B10	4	274212	982235
35	B11	4	257742	933632
36	B12	4	246802	922436
37	B13	4	632.225	3889.02
38	B14	4	1613.08	2975.57
39	B15	4	1614.92	5050.55
40	B16	4	463.784	3098.04
41	B17	4	276115	1.16379e+06
42	B18	4	253281	1.09754e+06
43	B19	4	243587	1.03157e+06
44	B20	4	221262	962474
45	B21	4	3184.03	2897.78
46	B22	4	1241.96	2485.91
47	B23	4	1466.52	2560.96
48	B24	4	-625.291	1129.09
49	C1	4	351515	1133837
50	C2	4	322225	1.02659e+06
51	C3	4	311492	1.0307e+06
52	C4	4	295951	975565
53	C5	4	-1101.4	1488.7
54	C6	4	-39.0166	4099.79
55	C7	4	1379.47	3873.9
56	C8	4	2027.66	3842.65
57	C9	4	304307	1.1061e+06
58	C10	4	280426	1.01107e+06
59	C11	4	263685	997228
60	C12	4	258357	967771
61	C13	4	1783.08	3382.55
62	C14	4	438.534	3799.98
63	C15	4	-2992.35	3689.41
64	C16	4	-164.566	2507.65
65	C17	4	270671	1.12521e+06
66	C18	4	261023	1144167
67	C19	4	251192	1.09618e+06
68	C20	4	231617	1.04385e+06
69	C21	4	3563.82	4353.37
70	C22	4	4823.25	4278.39
71	C23	4	6740.46	3398.14
72	C24	4	4551.32	2739.47
73	D1	4	323936	1.05991e+06
74	D2	4	316278	1.00795e+06
75	D3	4	301923	999271
76	D4	4	295459	981235
77	D5	4	6920.13	3818.42
78	D6	4	-254.7	3178.93
79	D7	4	-166.035	3724.28
80	D8	4	-623.735	4125.68
81	D9	4	285134	1.04335e+06
82	D10	4	271040	977125
83	D11	4	275064	1.02666e+06
84	D12	4	260001	964378
85	D13	4	740.639	4875.49
86	D14	4	1931.51	4699.75
87	D15	4	1741.34	4192.44
88	D16	4	-309.075	2563.41
89	D17	4	273607	1.14458e+06
90	D18	4	257339	1.08882e+06
91	D19	4	245735	1.08128e+06
92	D20	4	224238	999064
93	D21	4	4556.57	4219.26
94	D22	4	3607.91	5148.8
95	D23	4	5565.3	3785.45
96	D24	4	5285.37	3890.79
97	E1	4	334767	1.08435e+06
98	E2	4	306124	1.0208e+06
99	E3	4	315762	1.04143e+06
100	E4	4	340603	1.17184e+06
101	E5	4	-1482.02	2084.09
102	E6	4	323.238	4658.2
103	E7	4	177.472	4952.46
104	E8	4	994.9	4849.92
105	E9	4	315664	1146510
106	E10	4	267955	998726
107	E11	4	277836	1.05291e+06
108	E12	4	306094	1.19972e+06
109	E13	4	6971.16	5296.04
110	E14	4	-377.986	3042.63
111	E15	4	1535.19	3777.46
112	E16	4	2038.89	2720.7
113	E17	4	269876	1.10887e+06
114	E18	4	249022	1.09084e+06
115	E19	4	252460	1.10407e+06
116	E20	4	267054	1.24297e+06
117	E21	4	5478.37	4700.25
118	E22	4	4965.81	5328.71
119	E23	4	4545.91	4852.06
120	E24	4	6459.58	4497.72
121	F1	4	327592	1087011
122	F2	4	297358	990553
123	F3	4	307262	1.0247e+06
124	F4	4	345080	1.19972e+06
125	F5	4	386.081	1954.24
126	F6	4	1269.13	3541.68
127	F7	4	1973.91	4097.83
128	F8	4	1229.08	2920.76
129	F9	4	297618	1.08479e+06
130	F10	4	261833	959569
131	F11	4	282809	1.05676e+06
132	F12	4	309375	1.22078e+06
133	F13	4	5155.49	4000.97
134	F14	4	-47.0487	2631.61
135	F15	4	2926.53	4241.58
136	F16	4	2472.45	1514.74
137	F17	4	263950	1.12158e+06
138	F18	4	243183	1065993
139	F19	4	254032	1.1278e+06
140	F20	4	260061	1.21314e+06
141	F21	4	6615.77	5534.98
142	F22	4	6521.88	5087.13
143	F23	4	4640.75	5870.41
144	F24	4	6871.19	5172.77
145	G1	4	333084	1.12943e+06
146	G2	4	316956	1.05852e+06
147	G3	4	311520	995636
148	G4	4	348897	1.21799e+06
149	G5	4	1163.54	2437.59
150	G6	4	1193.49	3461.58
151	G7	4	6491.61	4007.41
152	G8	4	-1186.57	3140.66
153	G9	4	294397	1.10056e+06
154	G10	4	264722	1.02661e+06
155	G11	4	274031	994292
156	G12	4	312979	1.20463e+06
157	G13	4	-331.156	4209.53
158	G14	4	-1194.99	2999.22
159	G15	4	1055.65	3986.1
160	G16	4	635.045	1833.83
161	G17	4	312820	1.25296e+06
162	G18	4	277474	1222508
163	G19	4	244994	1.04645e+06
164	G20	4	262918	1220649
165	G21	4	2561.07	6281.6
166	G22	4	7158.62	6792.62
167	G23	4	6817.64	5985.6
168	G24	4	5326.26	5301.18
169	H1	4	314732	1062825
170	H2	4	318879	1.06926e+06
171	H3	4	302769	987045
172	H4	4	342841	1.2007e+06
173	H5	4	2207.99	3851.46
174	H6	4	5963.4	5655.91
175	H7	4	1230.08	4192.37
176	H8	4	1299.78	3194.79
177	H9	4	290818	1.08545e+06
178	H10	4	276493	1.04566e+06
179	H11	4	275322	1.00007e+06
180	H12	4	322644	1.25263e+06
181	H13	4	-999.647	4103.37
182	H14	4	477.126	3469.99
183	H15	4	2498.15	5151.05
184	H16	4	25805.6	9605.2
185	H17	4	280704	1126034
186	H18	4	253247	1107680
187	H19	4	241491	1.0072e+06
188	H20	4	256329	1.17854e+06
189	H21	4	3157.15	5950.38
190	H22	4	9188.41	6647.04
191	H23	4	9801.21	6613.81
192	H24	4	5462.41	5749.4
193	I1	4	332732	1.08438e+06
194	I2	4	322401	1.09084e+06
195	I3	4	328856	1030570
196	I4	4	342174	1.20441e+06
197	I5	4	1379.47	2888.87
198	I6	4	3424.74	5886.71
199	I7	4	2660.08	3216.21
200	I8	4	320361	1.07623e+06
201	I9	4	311721	1.10893e+06
202	I10	4	278466	1.06672e+06
203	I11	4	278005	988519
204	I12	4	309926	1.23128e+06
205	I13	4	108.739	5298.96
206	I14	4	-836.486	3396.6
207	I15	4	2779.31	3416.08
208	I16	4	255733	987523
209	I17	4	289117	1.16655e+06
210	I18	4	262776	1.15916e+06
211	I19	4	246915	1.04142e+06
212	I20	4	252773	1.18861e+06
213	I21	4	3160.42	5140.13
214	I22	4	4329.37	5602.66
215	I23	4	3469.03	2953.5
216	I24	4	199310	936989
217	J1	4	327469	1.06468e+06
218	J2	4	308899	1.06123e+06
219	J3	4	310149	1.01517e+06
220	J4	4	346653	1.2214e+06
221	J5	4	3270.96	4161.09
222	J6	4	4132.58	5608.49
223	J7	4	9606.77	6283
224	J8	4	346608	1.15514e+06
225	J9	4	287826	1.04506e+06
226	J10	4	277991	1.05592e+06
227	J11	4	274782	976807
228	J12	4	307044	1.19508e+06
229	J13	4	-578.489	3374.33
230	J14	4	10756.6	4469.88
231	J15	4	1827.79	1528.06
232	J16	4	254505	958573
233	J17	4	273963	1.13358e+06
234	J18	4	257513	1.12993e+06
235	J19	4	253723	1.0679e+06
236	J20	4	259219	1.20189e+06
237	J21	4	3942.25	6274.79
238	J22	4	4405.95	4985.95
239	J23	4	3854.57	660.22
240	J24	4	202432	955046
241	K1	4	311938	1.02005e+06
242	K2	4	303591	1.014e+06
243	K3	4	307969	1.00456e+06
244	K4	4	355752	1.2522e+06
245	K5	4	1486.48	4834.75
246	K6	4	4724.22	6430.55
247	K7	4	1853.36	5778.1
248	K8	4	329965	1.08658e+06
249	K9	4	298781	1106751
250	K10	4	273631	995780
251	K11	4	264463	976013
252	K12	4	304481	1.19191e+06
253	K13	4	105.606	4831.26
254	K14	4	-1348.22	4568.22
255	K15	4	1882.9	3989.92
256	K16	4	246708	934155
257	K17	4	278258	1.1329e+06
258	K18	4	249083	1.07548e+06
259	K19	4	235990	995861
260	K20	4	254643	1187410
261	K21	4	3546.93	6517.16
262	K22	4	3054.6	4918.66
263	K23	4	3048.42	1601.32
264	K24	4	218025	1.04942e+06
265	L1	4	326484	1091480
266	L2	4	308215	1.02026e+06
267	L3	4	308616	1.0044e+06
268	L4	4	354993	1.25046e+06
269	L5	4	2592.4	2977.4
270	L6	4	5749.29	5606.48
271	L7	4	2978.39	6057.25
272	L8	4	344376	1154983
273	L9	4	279207	1.04166e+06
274	L10	4	262682	970127
275	L11	4	262045	975730
276	L12	4	306443	1.20274e+06
277	L13	4	3138.69	5221.96
278	L14	4	3312.98	5459.12
279	L15	4	9460.54	5814.21
280	L16	4	232255	891238
281	L17	4	257398	1.08841e+06
282	L18	4	238730	1.0264e+06
283	L19	4	231606	974726
284	L20	4	256465	1.16984e+06
285	L21	4	4143.73	5604.1
286	L22	4	3527.55	5646.23
287	L23	4	4304.61	-1045.64
288	L24	4	224585	1.07332e+06
289	M1	4	311885	1.04348e+06
290	M2	4	303828	1.00636e+06
291	M3	4	300904	1.01311e+06
292	M4	4	340380	1.19771e+06
293	M5	4	1596.5	2262.84
294	M6	4	5443.4	5992.69
295	M7	4	3950.82	5590.1
296	M8	4	334533	1.12238e+06
297	M9	4	309600	1.13552e+06
298	M10	4	271983	1.00738e+06
299	M11	4	260684	1005415
300	M12	4	290545	1.14441e+06
301	M13	4	1440.26	5664.21
302	M14	4	3217.42	4266.59
303	M15	4	1498.28	6053.98
304	M16	4	234104	879166
305	M17	4	268087	1100429
306	M18	4	252213	1.08744e+06
307	M19	4	231802	1.03729e+06
308	M20	4	249591	1.13645e+06
309	M21	4	4324.03	5601.18
310	M22	4	2322.47	4841.74
311	M23	4	1023.27	-268.945
312	M24	4	209719	994751
313	N1	4	293274	973636
314	N2	4	288922	967280
315	N3	4	296669	1.00748e+06
316	N4	4	235774	932431
317	N5	4	2936.45	3625.57
318	N6	4	2174.73	5201.21
319	N7	4	3783.59	5453.45
320	N8	4	334400	1.11779e+06
321	N9	4	271182	1.00285e+06
322	N10	4	258641	956313
323	N11	4	259334	998483
324	N12	4	286582	1.13846e+06
325	N13	4	4638.95	6634.89
326	N14	4	2313.25	7159.86
327	N15	4	2588.17	5914.17
328	N16	4	235292	900500
329	N17	4	253367	1.08344e+06
330	N18	4	237932	1.01599e+06
331	N19	4	225448	1.00292e+06
332	N20	4	242144	1.12622e+06
333	N21	4	2219.47	4623.55
334	N22	4	502.081	5124.9
335	N23	4	-429.54	-1700.01
336	N24	4	210895	992004
337	O1	4	303345	1.01113e+06
338	O2	4	335854	1.17144e+06
339	O3	4	280494	929191
340	O4	4	326778	1.1403e+06
341	O5	4	2833.2	1955.63
342	O6	4	2601.83	4194.21
343	O7	4	2787.53	4616.23
344	O8	4	313080	1.02939e+06
345	O9	4	267861	992280
346	O10	4	259963	938171
347	O11	4	261109	960658
348	O12	4	294018	1156550
349	O13	4	3299.11	4704.52
350	O14	4	869.726	4708.81
351	O15	4	620.43	3357.9
352	O16	4	239059	903247
353	O17	4	268912	1.11378e+06
354	O18	4	239020	1.03285e+06
355	O19	4	228042	971102
356	O20	4	247189	1.14563e+06
357	O21	4	-321.265	5026.91
358	O22	4	-377.785	2906.23
359	O23	4	-3093.65	-3252.68
360	O24	4	212052	905776
361	P1	4	291340	976374
362	P2	4	286719	871238
363	P3	4	282646	984310
364	P4	4	1662.28	1988.73
365	P5	4	2.32998	2829.36
366	P6	4	-3189.85	2033.61
367	P7	4	12636.9	1974
368	P8	4	323007	1.09391e+06
369	P9	4	245017	951901
370	P10	4	265789	1.0831e+06
371	P11	4	222516	886994
372	P12	4	264172	1.07667e+06
373	P13	4	-12462.7	-1483.88
374	P14	4	-14087.7	-2131.42
375	P15	4	-8080.33	29.0301
376	P16	4	214955	856993
377	P17	4	237143	1.06675e+06
378	P18	4	208680	939286
379	P19	4	284965	905988
380	P20	4	233467	1.09273e+06
381	P21	4	-4351.76	706.63
382	P22	4	-4884.81	961.262
383	P23	4	-6116.38	-3545.48
384	P24	4	206570	922655
1	A1	5	326366	1.05333e+06
2	A2	5	309724	1.00025e+06
3	A3	5	288305	935856
4	A4	5	277250	927098
5	A5	5	-2889.67	886.647
6	A6	5	-3401.89	1355.97
7	A7	5	-3317.13	886.799
8	A8	5	-2440.28	837.34
9	A9	5	315897	1.13142e+06
10	A10	5	257845	957822
11	A11	5	231570	877357
12	A12	5	238988	946223
13	A13	5	-6230.13	-398.068
14	A14	5	-6208.65	-1072.92
15	A15	5	364.96	1766.76
16	A16	5	-1487.76	1274.01
17	A17	5	263957	1.13359e+06
18	A18	5	234185	1.04392e+06
19	A19	5	219444	955944
20	A20	5	213857	974421
21	A21	5	-2401.58	1962.14
22	A22	5	-1904.19	1739.5
23	A23	5	-1532.89	1796.54
24	A24	5	-2553.15	2306.31
25	B1	5	336449	1.09201e+06
26	B2	5	292666	972569
27	B3	5	290574	939287
28	B4	5	277716	889214
29	B5	5	-277.809	1469.91
30	B6	5	-2297.33	2412.47
31	B7	5	156.901	3934.71
32	B8	5	-782.052	3953.63
33	B9	5	333244	1231648
34	B10	5	270698	979139
35	B11	5	255184	927632
36	B12	5	243641	917700
37	B13	5	1706.15	3819.18
38	B14	5	1596.13	2940.85
39	B15	5	1795.28	4778.12
40	B16	5	360.415	2936.04
41	B17	5	274184	1.15672e+06
42	B18	5	251007	1.09324e+06
43	B19	5	241280	1.028e+06
44	B20	5	218908	958198
45	B21	5	3464.83	2981.88
46	B22	5	1530.36	2648.77
47	B23	5	779.263	2508.09
48	B24	5	-1239.31	1061.75
49	C1	5	347532	1129122
50	C2	5	318812	1.02122e+06
51	C3	5	309337	1.02476e+06
52	C4	5	292353	970774
53	C5	5	-346.875	1547.76
54	C6	5	-152.53	4085.39
55	C7	5	822.564	3987.65
56	C8	5	1904.89	3480.42
57	C9	5	301713	1102673
58	C10	5	276174	1.00407e+06
59	C11	5	262249	990933
60	C12	5	254664	963081
61	C13	5	1218.2	3494.03
62	C14	5	-442.385	3463.87
63	C15	5	-2911.61	3567.52
64	C16	5	-438.648	2208.86
65	C17	5	269144	1.12177e+06
66	C18	5	256653	1.1388e+06
67	C19	5	246789	1091492
68	C20	5	228355	1.03941e+06
69	C21	5	3855.19	4088.55
70	C22	5	3803.65	4060.7
71	C23	5	6320.3	3288.54
72	C24	5	5531.25	2585.47
73	D1	5	320642	1.05576e+06
74	D2	5	311147	1.00496e+06
75	D3	5	297970	993908
76	D4	5	291663	976070
77	D5	5	6033.55	3699.18
78	D6	5	-361.102	3164.94
79	D7	5	-159.78	3570.41
80	D8	5	-679.277	3908.76
81	D9	5	283490	1.03663e+06
82	D10	5	268131	972575
83	D11	5	272668	1.02237e+06
84	D12	5	258542	962110
85	D13	5	611.722	4670.96
86	D14	5	1059.31	4524.3
87	D15	5	2403.14	3957.45
88	D16	5	-629.89	2391.74
89	D17	5	271833	1.13865e+06
90	D18	5	256432	1.08268e+06
91	D19	5	242593	1.07497e+06
92	D20	5	222347	993558
93	D21	5	5630.04	4079.08
94	D22	5	3777.24	5001.98
95	D23	5	6057.33	3768.36
96	D24	5	5050.37	3755.89
97	E1	5	330252	1.07907e+06
98	E2	5	304054	1.01748e+06
99	E3	5	311849	1.03639e+06
100	E4	5	340546	1.16994e+06
101	E5	5	-1804.11	1930.21
102	E6	5	153.798	4664.36
103	E7	5	1132.08	4764.05
104	E8	5	523.495	4652.94
105	E9	5	313963	1.14169e+06
106	E10	5	266066	997448
107	E11	5	273341	1.03988e+06
108	E12	5	306290	1.20014e+06
109	E13	5	6543.37	5173.49
110	E14	5	-754.362	2857.2
111	E15	5	1201.27	3561.79
112	E16	5	1724.67	2331.13
113	E17	5	266599	1.10552e+06
114	E18	5	247962	1.08553e+06
115	E19	5	251038	1.0976e+06
116	E20	5	266692	1.24525e+06
117	E21	5	4641.89	4582.45
118	E22	5	4624.86	5391.21
119	E23	5	4641.68	5050.57
120	E24	5	5654.67	4411.86
121	F1	5	322992	1.0841e+06
122	F2	5	293850	988663
123	F3	5	302808	1.01981e+06
124	F4	5	343550	1.19808e+06
125	F5	5	381.081	1928.54
126	F6	5	1507.82	3395.44
127	F7	5	1597.21	4004.55
128	F8	5	691.346	2759.01
129	F9	5	295563	1.08028e+06
130	F10	5	260619	961648
131	F11	5	281523	1.05319e+06
132	F12	5	309812	1.22019e+06
133	F13	5	4679.85	3814.64
134	F14	5	0.992931	2558.48
135	F15	5	3500.59	4107.89
136	F16	5	1987.05	1278.84
137	F17	5	262201	1.11734e+06
138	F18	5	242800	1.06271e+06
139	F19	5	253344	1.12493e+06
140	F20	5	260384	1.21247e+06
141	F21	5	6508.15	5408.49
142	F22	5	6142.09	5191.56
143	F23	5	6579.38	5797.12
144	F24	5	6583.91	5238.6
145	G1	5	330021	1122120
146	G2	5	312951	1.05246e+06
147	G3	5	308921	987639
148	G4	5	348673	1.21771e+06
149	G5	5	1008.91	2248.64
150	G6	5	1569.48	3511.39
151	G7	5	6193.09	3866.75
152	G8	5	-195.34	3388.95
153	G9	5	295891	1.10113e+06
154	G10	5	263718	1.01973e+06
155	G11	5	270388	988839
156	G12	5	312561	1.20463e+06
157	G13	5	-641.864	4069.34
158	G14	5	-1443.36	2764.53
159	G15	5	1076.6	3749.24
160	G16	5	627.478	1646.81
161	G17	5	311890	1.24736e+06
162	G18	5	274510	1.21552e+06
163	G19	5	242282	1.04231e+06
164	G20	5	264067	1.21619e+06
165	G21	5	1973.58	6157.55
166	G22	5	6930.17	6802.97
167	G23	5	5165.42	5930.34
168	G24	5	4970.91	5550.43
169	H1	5	314091	1.05908e+06
170	H2	5	315700	1.06308e+06
171	H3	5	298946	982088
172	H4	5	342167	1.20054e+06
173	H5	5	1496.07	3647.22
174	H6	5	5310.05	5681.48
175	H7	5	2596.74	4092.43
176	H8	5	655.662	3031.5
177	H9	5	290454	1.08406e+06
178	H10	5	273959	1.04034e+06
179	H11	5	273232	994952
180	H12	5	323573	1.25267e+06
181	H13	5	-1489.45	4039.26
182	H14	5	480.256	3325.2
183	H15	5	1572.07	5045.06
184	H16	5	25499.7	9367.18
185	H17	5	277848	1.12051e+06
186	H18	5	251529	1.10465e+06
187	H19	5	237707	1.00209e+06
188	H20	5	256690	1177579
189	H21	5	3779.41	5837.66
190	H22	5	8938.59	6594.18
191	H23	5	10170	6512.03
192	H24	5	6010.56	5839.88
193	I1	5	330471	1.07844e+06
194	I2	5	317937	1.08464e+06
195	I3	5	327900	1.0274e+06
196	I4	5	342953	1.20367e+06
197	I5	5	2178.43	2839.81
198	I6	5	3828.96	5840.21
199	I7	5	2915.56	3095.94
200	I8	5	319943	1.06539e+06
201	I9	5	308832	1.10602e+06
202	I10	5	276987	1.06059e+06
203	I11	5	273281	983431
204	I12	5	310400	1230604
205	I13	5	-297.165	5191.17
206	I14	5	-643.907	3194.22
207	I15	5	2576.98	3208.49
208	I16	5	254803	976648
209	I17	5	288124	1.15748e+06
210	I18	5	260837	1.15479e+06
211	I19	5	245043	1.0379e+06
212	I20	5	254980	1.18676e+06
213	I21	5	3244.49	5017.19
214	I22	5	4287.76	5270
215	I23	5	3948.14	2761.9
216	I24	5	197260	928427
217	J1	5	323303	1.06077e+06
218	J2	5	307551	1054622
219	J3	5	308156	1.01155e+06
220	J4	5	349359	1.22123e+06
221	J5	5	3436.6	4264.33
222	J6	5	4297.57	5437.63
223	J7	5	9118.48	6044.62
224	J8	5	344302	1.15032e+06
225	J9	5	285228	1.04362e+06
226	J10	5	276823	1.04887e+06
227	J11	5	270403	973266
228	J12	5	306958	1.19317e+06
229	J13	5	-989.058	3016.07
230	J14	5	10580.1	4180.53
231	J15	5	1922.93	1479.71
232	J16	5	252890	951994
233	J17	5	271726	1129764
234	J18	5	255531	1.12575e+06
235	J19	5	250633	1.06396e+06
236	J20	5	258854	1.20095e+06
237	J21	5	3367.12	6100.88
238	J22	5	4409.11	4656.81
239	J23	5	3088.52	321.04
240	J24	5	201472	950629
241	K1	5	309393	1.01274e+06
242	K2	5	301083	1.00876e+06
243	K3	5	304784	998160
244	K4	5	355609	1.25224e+06
245	K5	5	2289.94	4693.97
246	K6	5	4000.97	6549.97
247	K7	5	1809.87	5220.78
248	K8	5	329205	1.0747e+06
249	K9	5	298281	1.10395e+06
250	K10	5	272593	993072
251	K11	5	262635	971742
252	K12	5	304408	1.1901e+06
253	K13	5	107.952	5025.64
254	K14	5	-1778.17	4506.94
255	K15	5	1393.74	3656.11
256	K16	5	245852	927439
257	K17	5	276566	1.12606e+06
258	K18	5	247220	1.07198e+06
259	K19	5	233851	993838
260	K20	5	256911	1.18487e+06
261	K21	5	3075.89	6259.72
262	K22	5	3123.83	4929.89
263	K23	5	2819.61	1141.03
264	K24	5	219039	1.04858e+06
265	L1	5	324569	1.08767e+06
266	L2	5	302930	1.01535e+06
267	L3	5	304021	999938
268	L4	5	355192	1.24816e+06
269	L5	5	2469.04	2956.55
270	L6	5	6762.13	5433.34
271	L7	5	1625.66	5888.74
272	L8	5	342746	1.1499e+06
273	L9	5	277972	1040556
274	L10	5	261737	969774
275	L11	5	260925	972571
276	L12	5	305989	1.20237e+06
277	L13	5	3046.03	5574.65
278	L14	5	2167.02	5213.04
279	L15	5	8655.98	5596.9
280	L16	5	230246	887934
281	L17	5	256499	1085706
282	L18	5	238078	1.02431e+06
283	L19	5	230022	973630
284	L20	5	255995	1.16882e+06
285	L21	5	4790.12	5357.51
286	L22	5	2503.74	5462.86
287	L23	5	3122.93	-854.629
288	L24	5	225507	1.07055e+06
289	M1	5	308931	1.0402e+06
290	M2	5	300425	1.00289e+06
291	M3	5	296969	1.00681e+06
292	M4	5	339840	1.19828e+06
293	M5	5	2044.52	2074.57
294	M6	5	4979.95	6080.93
295	M7	5	3943.48	5480.09
296	M8	5	333522	1117595
297	M9	5	308436	1.13155e+06
298	M10	5	269411	1.00488e+06
299	M11	5	259186	1.00164e+06
300	M12	5	291326	1.14446e+06
301	M13	5	1502.54	5700.91
302	M14	5	3269.49	3739.13
303	M15	5	2162.07	6152.5
304	M16	5	230841	872510
305	M17	5	263893	1093767
306	M18	5	251700	1.08482e+06
307	M19	5	230759	1.02963e+06
308	M20	5	250294	1.13799e+06
309	M21	5	2723.88	5494.35
310	M22	5	2085.19	4790.27
311	M23	5	1123.35	-464.722
312	M24	5	209261	993699
313	N1	5	288767	970669
314	N2	5	286982	960916
315	N3	5	291748	999997
316	N4	5	310796	1.10797e+06
317	N5	5	4065.88	3376.09
318	N6	5	2017.95	5048.49
319	N7	5	3097.39	5450.97
320	N8	5	332775	1.11512e+06
321	N9	5	268815	998439
322	N10	5	256938	952999
323	N11	5	256902	994894
324	N12	5	286724	1.13872e+06
325	N13	5	4309.65	6613.01
326	N14	5	3018.95	6949.77
327	N15	5	1637.43	5712.1
328	N16	5	231941	894227
329	N17	5	252265	1.07981e+06
330	N18	5	234968	1.01041e+06
331	N19	5	222041	995806
332	N20	5	243824	1125166
333	N21	5	2390.44	4335.88
334	N22	5	413.375	5023.39
335	N23	5	399.342	-1825.09
336	N24	5	210798	991073
337	O1	5	300722	1009257
338	O2	5	336810	1.17163e+06
339	O3	5	274606	927310
340	O4	5	326306	1136816
341	O5	5	2302.58	1852.43
342	O6	5	2148.86	4028.74
343	O7	5	2260.94	4325.25
344	O8	5	309630	1.02616e+06
345	O9	5	265700	988173
346	O10	5	258093	931123
347	O11	5	257382	956925
348	O12	5	293874	1.15774e+06
349	O13	5	3009.5	4615.24
350	O14	5	163.707	4448
351	O15	5	-1090.14	3111.17
352	O16	5	238112	892436
353	O17	5	265809	1.10889e+06
354	O18	5	236476	1.02751e+06
355	O19	5	225943	969272
356	O20	5	247477	1.14475e+06
357	O21	5	-420.585	5081.29
358	O22	5	-707.618	2792.55
359	O23	5	-3261.22	-3352.3
360	O24	5	209317	898024
361	P1	5	287414	973499
362	P2	5	279998	858555
363	P3	5	279713	978936
364	P4	5	280.125	1937.44
365	P5	5	859.971	2769.23
366	P6	5	-3270.75	1973.81
367	P7	5	13579.8	1954.04
368	P8	5	318350	1.08745e+06
369	P9	5	244069	948173
370	P10	5	265187	1.08349e+06
371	P11	5	221245	884889
372	P12	5	264382	1.07813e+06
373	P13	5	-12794.2	-1578.22
374	P14	5	-13494.7	-2260.96
375	P15	5	-6165.96	-36.8721
376	P16	5	214415	853488
377	P17	5	236668	1.06046e+06
378	P18	5	206755	936855
379	P19	5	268215	905331
380	P20	5	233691	1.09562e+06
381	P21	5	-4322.66	732.587
382	P22	5	-3604.13	895.004
383	P23	5	-5190.19	-3327.71
384	P24	5	201599	912146
1	A1	6	325484	1.05126e+06
2	A2	6	303844	997396
3	A3	6	284930	932793
4	A4	6	272855	921063
5	A5	6	-3858.65	841.799
6	A6	6	-4528.99	1584.84
7	A7	6	-5745.67	791.326
8	A8	6	-4510.1	1180.11
9	A9	6	314803	1.13002e+06
10	A10	6	256884	957168
11	A11	6	229662	872617
12	A12	6	239784	946449
13	A13	6	-6095.42	-471.574
14	A14	6	-6474.72	-995.395
15	A15	6	-297.684	1241.76
16	A16	6	-1698.1	1155.42
17	A17	6	262297	1.13257e+06
18	A18	6	232747	1.0396e+06
19	A19	6	217715	951961
20	A20	6	211094	970738
21	A21	6	-1050.27	1767.47
22	A22	6	-2732.67	1593
23	A23	6	-883.483	1669.35
24	A24	6	-2552.87	2268.85
25	B1	6	334868	1.08858e+06
26	B2	6	290263	967392
27	B3	6	287821	935122
28	B4	6	273285	889761
29	B5	6	-911.685	1305.75
30	B6	6	-2459.82	2467.21
31	B7	6	-1044.03	3864.58
32	B8	6	-2190.14	3947.8
33	B9	6	330636	1.22551e+06
34	B10	6	269012	977765
35	B11	6	253038	925489
36	B12	6	240352	908407
37	B13	6	996.664	3819.51
[truncated: 13,403 more rows]

## Sheet: Results
Block Type	384-Well Block
Calibration Background is expired	No
Calibration Background performed on	07-16-2019
Calibration Pure Dye ABY is expired	No
Calibration Pure Dye ABY performed on	07-16-2019
Calibration Pure Dye CY5 is expired	No
Calibration Pure Dye CY5 performed on	07-16-2019
Calibration Pure Dye FAM is expired	No
Calibration Pure Dye FAM performed on	07-16-2019
Calibration Pure Dye JUN is expired	No
Calibration Pure Dye JUN performed on	07-16-2019
Calibration Pure Dye MUSTANG PURPLE is expired	No
Calibration Pure Dye MUSTANG PURPLE performed on	07-16-2019
Calibration Pure Dye NED is expired	No
Calibration Pure Dye NED performed on	07-16-2019
Calibration Pure Dye ROX is expired	No
Calibration Pure Dye ROX performed on	07-16-2019
Calibration Pure Dye SYBR is expired	No
Calibration Pure Dye SYBR performed on	07-16-2019
Calibration Pure Dye TAMRA is expired	No
Calibration Pure Dye TAMRA performed on	07-16-2019
Calibration Pure Dye VIC is expired	No
Calibration Pure Dye VIC performed on	07-16-2019
Calibration ROI is expired	No
Calibration ROI performed on	07-16-2019
Calibration Uniformity is expired	No
Calibration Uniformity performed on	07-16-2019
Chemistry	TAQMAN
Date Created	2020-05-23 08:25:38 AM PDT
Experiment File Name	D:\Users\INSTR-USER\Desktop\Covid19\runs\230520\230520_TaqMan_IAG_P2_all.eds
Experiment Name	2020-05-08_081510
Experiment Run End Time	2020-05-23 05:14:33 AM PDT
Experiment Type	Standard Curve
Instrument Name	272531255
Instrument Serial Number	272531255
Instrument Type	QuantStudio™ 5 System
Passive Reference	ROX
Post-read Stage/Step
Pre-read Stage/Step
Quantification Cycle Method	Ct
Signal Smoothing On	true
Stage/ Cycle where Ct Analysis is performed	Stage2, Step2
Well	Well Position	Omit	Sample Name	Target Name	Task	Reporter	Quencher	CT	Ct Mean	Ct SD	Quantity	Quantity Mean	Quantity SD	Y-Intercept	R(superscript 2)	Slope	Efficiency	Automatic Ct Threshold	Ct Threshold	Automatic Baseline	Baseline Start	Baseline End	Amp Status	Comments	Cq Conf	CQCONF	EXPFAIL	PRFLOW	NOISE	HIGHSD	SPIKE	DRNMIN	NOAMP	BADROX	PRFDROP	CTFAIL
1	A01	false	1	N1	UNKNOWN	FAM	NFQ-MGB	Undetermined										false	0.030181	true	3	39	No Amp		0	Y	Y	N	N	N	N	N	Y	N	N	N
2	A02	false	9	N1	UNKNOWN	FAM	NFQ-MGB	Undetermined										false	0.030181	true	3	39	No Amp		0	Y	Y	N	N	N	N	N	Y	N	N	N
3	A03	false	17	N1	UNKNOWN	FAM	NFQ-MGB	Undetermined										false	0.030181	true	3	39	No Amp		0	Y	Y	N	N	N	N	N	Y	N	N	N
4	A04	false	25	N1	UNKNOWN	FAM	NFQ-MGB	Undetermined										false	0.030181	true	3	39	No Amp		0	Y	Y	N	N	N	N	N	Y	N	N	N
5	A05	false	33	N1	UNKNOWN	FAM	NFQ-MGB	Undetermined	24.0636	10.9952								false	0.030181	true	3	18	No Amp		0.136786	Y	N	Y	N	Y	Y	N	N	N	Y	N
6	A06	false	41	N1	UNKNOWN	FAM	NFQ-MGB	Undetermined	24.0636	10.9952								false	0.030181	true	3	16	No Amp		0	Y	N	Y	N	N	Y	N	N	N	N	Y
7	A07	false	49	N1	UNKNOWN	FAM	NFQ-MGB	Undetermined	24.0636	10.9952								false	0.030181	true	3	39	No Amp		0.149264	Y	Y	Y	N	Y	Y	N	N	N	Y	N
8	A08	false	57	N1	UNKNOWN	FAM	NFQ-MGB	Undetermined	24.0636	10.9952								false	0.030181	true	3	19	No Amp		0.0598003	Y	N	Y	N	Y	Y	Y	N	Y	Y	N
9	A09	false	1	RdRp	UNKNOWN	FAM	NFQ-MGB	Undetermined										false	0.03	true	3	39	No Amp		0	Y	Y	N	N	N	N	N	Y	N	N	N
10	A10	false	9	RdRp	UNKNOWN	FAM	NFQ-MGB	39.33										false	0.03	true	3	39	No Amp		0	Y	Y	N	N	N	N	N	Y	N	N	N
11	A11	false	17	RdRp	UNKNOWN	FAM	NFQ-MGB	Undetermined										false	0.03	true	3	39	No Amp		0	Y	Y	N	N	N	N	N	Y	N	N	N
12	A12	false	25	RdRp	UNKNOWN	FAM	NFQ-MGB	Undetermined										false	0.03	true	3	39	No Amp		0	Y	Y	N	N	N	N	N	Y	N	N	N
13	A13	false	33	RdRp	UNKNOWN	FAM	NFQ-MGB	Undetermined	24.1093	12.3464								false	0.03	true	3	5	No Amp		0	Y	N	Y	N	N	Y	N	N	Y	N	N
14	A14	false	41	RdRp	UNKNOWN	FAM	NFQ-MGB	Undetermined	24.1093	12.3464								false	0.03	true	3	23	No Amp		0.449359	Y	N	Y	N	Y	Y	N	N	Y	N	N
15	A15	false	49	RdRp	UNKNOWN	FAM	NFQ-MGB	Undetermined	24.1093	12.3464								false	0.03	true	3	13	No Amp		0	Y	N	Y	N	N	Y	N	N	Y	N	N
16	A16	false	57	RdRp	UNKNOWN	FAM	NFQ-MGB	Undetermined	24.1093	12.3464								false	0.03	true	3	25	No Amp		0	Y	N	Y	N	N	Y	N	N	Y	N	N
17	A17	false	1	RNAseP	UNKNOWN	FAM	NFQ-MGB	23.2661910663516	26.0042	0.155585								false	0.04	true	3	22	Amp		0.977593	N	N	N	N	N	N	N	N	N	N	N
18	A18	false	9	RNAseP	UNKNOWN	FAM	NFQ-MGB	23.6789234277231	23.9935	0.121263								false	0.04	true	3	21	Amp		0.987379	N	N	N	N	N	N	N	N	N	N	N
19	A19	false	17	RNAseP	UNKNOWN	FAM	NFQ-MGB	23.3440198601536	25.8697	0.111575								false	0.04	true	3	23	Amp		0.970962	N	N	N	N	N	N	N	N	N	N	N
20	A20	false	25	RNAseP	UNKNOWN	FAM	NFQ-MGB	24.0128665062935	25.2619	0.236072								false	0.04	true	3	22	Amp		0.969888	N	N	N	N	N	N	N	N	N	N	N
21	A21	false	33	RNAseP	UNKNOWN	FAM	NFQ-MGB	25.3490261582464	22.4644	11.3277								false	0.04	true	3	39	No Amp		0.304678	Y	Y	Y	N	Y	N	N	N	N	Y	N
22	A22	false	41	RNAseP	UNKNOWN	FAM	NFQ-MGB	Undetermined	22.4644	11.3277								false	0.04	true	3	16	No Amp		0	Y	N	Y	N	Y	Y	N	N	N	Y	N
23	A23	false	49	RNAseP	UNKNOWN	FAM	NFQ-MGB	Undetermined	22.4644	11.3277								false	0.04	true	3	29	No Amp		0	Y	N	Y	N	N	Y	N	N	N	N	Y
24	A24	false	57	RNAseP	UNKNOWN	FAM	NFQ-MGB	Undetermined	22.4644	11.3277								false	0.04	true	3	39	No Amp		0	Y	Y	Y	N	Y	Y	N	N	Y	Y	N
25	B01	false	1	N1	UNKNOWN	FAM	NFQ-MGB	Undetermined										false	0.030181	true	3	39	No Amp		0	Y	Y	N	N	N	N	N	Y	N	N	N
26	B02	false	9	N1	UNKNOWN	FAM	NFQ-MGB	Undetermined										false	0.030181	true	3	39	No Amp		0	Y	Y	N	N	N	N	N	Y	N	N	N
27	B03	false	17	N1	UNKNOWN	FAM	NFQ-MGB	Undetermined										false	0.030181	true	3	39	No Amp		0	Y	Y	N	N	N	N	N	Y	N	N	N
28	B04	false	25	N1	UNKNOWN	FAM	NFQ-MGB	Undetermined										false	0.030181	true	3	39	No Amp		0	Y	Y	N	N	N	N	N	Y	N	N	N
29	B05	false	33	N1	UNKNOWN	FAM	NFQ-MGB	Undetermined	24.0636	10.9952								false	0.030181	true	3	32	No Amp		0	Y	N	Y	N	N	Y	N	N	Y	N	Y
30	B06	false	41	N1	UNKNOWN	FAM	NFQ-MGB	Undetermined	24.0636	10.9952								false	0.030181	true	3	34	No Amp		0.451113	Y	N	Y	N	Y	Y	N	N	Y	Y	N
31	B07	false	49	N1	UNKNOWN	FAM	NFQ-MGB	Undetermined	24.0636	10.9952								false	0.030181	true	3	39	No Amp		0	Y	Y	Y	N	N	N	N	N	Y	N	N
32	B08	false	57	N1	UNKNOWN	FAM	NFQ-MGB	Undetermined	24.0636	10.9952								false	0.030181	true	3	39	No Amp		0	Y	Y	Y	N	N	N	N	N	Y	N	N
33	B09	false	1	RdRp	UNKNOWN	FAM	NFQ-MGB	Undetermined										false	0.03	true	3	39	No Amp		0	Y	Y	N	N	N	N	N	Y	N	N	N
34	B10	false	9	RdRp	UNKNOWN	FAM	NFQ-MGB	39.13										false	0.03	true	3	39	No Amp		0	Y	Y	N	N	N	N	N	Y	N	N	N
35	B11	false	17	RdRp	UNKNOWN	FAM	NFQ-MGB	Undetermined										false	0.03	true	3	39	No Amp		0	Y	Y	N	N	N	N	N	Y	N	N	N
36	B12	false	25	RdRp	UNKNOWN	FAM	NFQ-MGB	Undetermined										false	0.03	true	3	39	No Amp		0	Y	Y	N	N	N	N	N	Y	N	N	N
37	B13	false	33	RdRp	UNKNOWN	FAM	NFQ-MGB	Undetermined	24.1093	12.3464								false	0.03	true	3	7	No Amp		0	Y	N	Y	N	Y	N	Y	N	N	Y	N
38	B14	false	41	RdRp	UNKNOWN	FAM	NFQ-MGB	Undetermined	24.1093	12.3464								false	0.03	true	3	13	No Amp		0	Y	N	Y	N	Y	Y	N	N	N	Y	N
39	B15	false	49	RdRp	UNKNOWN	FAM	NFQ-MGB	Undetermined	24.1093	12.3464								false	0.03	true	3	39	No Amp		0	Y	Y	Y	N	Y	N	N	N	N	Y	N
40	B16	false	57	RdRp	UNKNOWN	FAM	NFQ-MGB	Undetermined	24.1093	12.3464								false	0.03	true	3	6	No Amp		0.270787	Y	N	Y	N	Y	Y	Y	N	Y	Y	N
41	B17	false	1	RNAseP	UNKNOWN	FAM	NFQ-MGB	23.1653051965654	26.0042	0.155585								false	0.04	true	3	22	Amp		0.986804	N	N	N	N	N	N	N	N	N	N	N
42	B18	false	9	RNAseP	UNKNOWN	FAM	NFQ-MGB	23.984266665324	23.9935	0.121263								false	0.04	true	3	21	Amp		0.973248	N	N	N	N	N	N	N	N	N	N	N
43	B19	false	17	RNAseP	UNKNOWN	FAM	NFQ-MGB	23.2952536990134	25.8697	0.111575								false	0.04	true	3	23	Amp		0.984397	N	N	N	N	N	N	N	N	N	N	N
44	B20	false	25	RNAseP	UNKNOWN	FAM	NFQ-MGB	24.1648641795322	25.2619	0.236072								false	0.04	true	3	22	Amp		0.974989	N	N	N	N	N	N	N	N	N	N	N
45	B21	false	33	RNAseP	UNKNOWN	FAM	NFQ-MGB	25.4504807761651	22.4644	11.3277								false	0.04	true	3	34	No Amp		0	Y	N	Y	N	N	N	N	N	N	N	Y
46	B22	false	41	RNAseP	UNKNOWN	FAM	NFQ-MGB	Undetermined	22.4644	11.3277								false	0.04	true	3	31	No Amp		0	Y	N	Y	N	Y	Y	N	N	Y	Y	N
47	B23	false	49	RNAseP	UNKNOWN	FAM	NFQ-MGB	Undetermined	22.4644	11.3277								false	0.04	true	3	39	No Amp		0	Y	Y	Y	N	N	Y	N	N	Y	N	N
48	B24	false	57	RNAseP	UNKNOWN	FAM	NFQ-MGB	Undetermined	22.4644	11.3277								false	0.04	true	3	39	No Amp		0	Y	Y	Y	N	N	Y	N	N	N	N	Y
49	C01	false	2	N1	UNKNOWN	FAM	NFQ-MGB	38.94										false	0.030181	true	3	39	No Amp		0	Y	Y	N	N	N	N	N	Y	N	N	N
50	C02	false	10	N1	UNKNOWN	FAM	NFQ-MGB	Undetermined										false	0.030181	true	3	39	No Amp		0	Y	Y	N	N	N	N	N	Y	N	N	N
51	C03	false	18	N1	UNKNOWN	FAM	NFQ-MGB	Undetermined										false	0.030181	true	3	39	No Amp		0	Y	Y	N	N	N	N	N	Y	N	N	N
52	C04	false	26	N1	UNKNOWN	FAM	NFQ-MGB	Undetermined										false	0.030181	true	3	39	No Amp		0	Y	Y	N	N	N	N	N	Y	N	N	N
53	C05	false	34	N1	UNKNOWN	FAM	NFQ-MGB	Undetermined	24.0636	10.9952								false	0.030181	true	3	39	No Amp		0	Y	Y	Y	N	N	Y	N	N	Y	N	N
54	C06	false	42	N1	UNKNOWN	FAM	NFQ-MGB	Undetermined	24.0636	10.9952								false	0.030181	true	3	39	No Amp		0	Y	Y	Y	N	N	N	N	N	N	N	N
55	C07	false	50	N1	UNKNOWN	FAM	NFQ-MGB	Undetermined	24.0636	10.9952								false	0.030181	true	3	39	No Amp		0	Y	Y	Y	N	Y	N	N	N	N	Y	N
56	C08	false	58	N1	UNKNOWN	FAM	NFQ-MGB	Undetermined	24.0636	10.9952								false	0.030181	true	3	39	No Amp		0.0988841	Y	Y	Y	N	Y	N	N	N	Y	Y	N
57	C09	false	2	RdRp	UNKNOWN	FAM	NFQ-MGB	39										false	0.03	true	3	39	No Amp		0	Y	Y	N	N	N	N	N	Y	N	N	N
58	C10	false	10	RdRp	UNKNOWN	FAM	NFQ-MGB	Undetermined										false	0.03	true	3	39	No Amp		0	Y	Y	N	N	N	N	N	Y	N	N	N
59	C11	false	18	RdRp	UNKNOWN	FAM	NFQ-MGB	Undetermined										false	0.03	true	3	39	No Amp		0	Y	Y	N	N	N	N	N	Y	N	N	N
60	C12	false	26	RdRp	UNKNOWN	FAM	NFQ-MGB	Undetermined										false	0.03	true	3	39	No Amp		0	Y	Y	N	N	N	N	N	Y	N	N	N
61	C13	false	34	RdRp	UNKNOWN	FAM	NFQ-MGB	Undetermined	24.1093	12.3464								false	0.03	true	3	39	No Amp		0	Y	Y	Y	N	Y	Y	N	N	Y	Y	N
62	C14	false	42	RdRp	UNKNOWN	FAM	NFQ-MGB	Undetermined	24.1093	12.3464								false	0.03	true	3	39	No Amp		0	Y	Y	Y	N	N	N	N	N	Y	N	N
63	C15	false	50	RdRp	UNKNOWN	FAM	NFQ-MGB	Undetermined	24.1093	12.3464								false	0.03	true	3	39	No Amp		0.492506	Y	Y	Y	N	Y	Y	N	N	N	Y	N
64	C16	false	58	RdRp	UNKNOWN	FAM	NFQ-MGB	Undetermined	24.1093	12.3464								false	0.03	true	3	34	No Amp		0	Y	N	Y	N	N	Y	N	N	Y	N	N
65	C17	false	2	RNAseP	UNKNOWN	FAM	NFQ-MGB	22.5566052264614	26.3551	0.181264								false	0.04	true	3	23	Amp		0.972115	N	N	N	N	N	N	N	N	N	N	N
66	C18	false	10	RNAseP	UNKNOWN	FAM	NFQ-MGB	26.2596720981579	22.5468	0.879715								false	0.04	true	3	20	Amp		0.97953	N	N	N	N	Y	N	N	N	N	N	N
67	C19	false	18	RNAseP	UNKNOWN	FAM	NFQ-MGB	23.0821440213288	23.6946	0.0247311								false	0.04	true	3	21	Amp		0.987049	N	N	N	N	N	N	N	N	N	N	N
68	C20	false	26	RNAseP	UNKNOWN	FAM	NFQ-MGB	25.1251480439019	26.8634	0.41606								false	0.04	true	3	24	Amp		0.970728	N	N	N	N	N	N	N	N	N	N	N
69	C21	false	34	RNAseP	UNKNOWN	FAM	NFQ-MGB	23.8623250160862	22.4644	11.3277								false	0.04	true	3	39	No Amp		0	Y	Y	Y	N	Y	N	N	N	Y	Y	N
70	C22	false	42	RNAseP	UNKNOWN	FAM	NFQ-MGB	Undetermined	22.4644	11.3277								false	0.04	true	3	24	No Amp		0.364045	Y	N	Y	N	Y	Y	Y	N	Y	Y	N
71	C23	false	50	RNAseP	UNKNOWN	FAM	NFQ-MGB	Undetermined	22.4644	11.3277								false	0.04	true	3	11	No Amp		0	Y	N	Y	N	N	Y	N	N	N	N	Y
72	C24	false	58	RNAseP	UNKNOWN	FAM	NFQ-MGB	Undetermined	22.4644	11.3277								false	0.04	true	3	21	No Amp		0	Y	N	Y	N	Y	Y	N	N	N	Y	N
73	D01	false	2	N1	UNKNOWN	FAM	NFQ-MGB	35.1										false	0.030181	true	3	39	No Amp		0	Y	Y	N	N	N	N	N	Y	N	N	N
74	D02	false	10	N1	UNKNOWN	FAM	NFQ-MGB	Undetermined										false	0.030181	true	3	39	No Amp		0	Y	Y	N	N	N	N	N	Y	N	N	N
75	D03	false	18	N1	UNKNOWN	FAM	NFQ-MGB	Undetermined										false	0.030181	true	3	39	No Amp		0	Y	Y	N	N	N	N	N	Y	N	N	N
76	D04	false	26	N1	UNKNOWN	FAM	NFQ-MGB	Undetermined										false	0.030181	true	3	39	No Amp		0	Y	Y	N	N	N	N	N	Y	N	N	N
77	D05	false	34	N1	UNKNOWN	FAM	NFQ-MGB	Undetermined	24.0636	10.9952								false	0.030181	true	3	39	No Amp		0.195345	Y	Y	Y	N	Y	Y	N	N	Y	Y	N
78	D06	false	42	N1	UNKNOWN	FAM	NFQ-MGB	Undetermined	24.0636	10.9952								false	0.030181	true	3	39	No Amp		0	Y	Y	Y	N	N	Y	N	N	Y	N	N
79	D07	false	50	N1	UNKNOWN	FAM	NFQ-MGB	Undetermined	24.0636	10.9952								false	0.030181	true	3	39	No Amp		0	Y	Y	Y	N	Y	Y	N	N	Y	Y	N
80	D08	false	58	N1	UNKNOWN	FAM	NFQ-MGB	Undetermined	24.0636	10.9952								false	0.030181	true	3	39	No Amp		0.620004	Y	Y	Y	N	Y	Y	N	N	Y	Y	N
81	D09	false	2	RdRp	UNKNOWN	FAM	NFQ-MGB	38.5										false	0.03	true	3	39	No Amp		0	Y	Y	N	N	N	N	N	Y	N	N	N
82	D10	false	10	RdRp	UNKNOWN	FAM	NFQ-MGB	Undetermined										false	0.03	true	3	39	No Amp		0	Y	Y	N	N	N	N	N	Y	N	N	N
83	D11	false	18	RdRp	UNKNOWN	FAM	NFQ-MGB	Undetermined										false	0.03	true	3	39	No Amp		0	Y	Y	N	N	N	N	N	Y	N	N	N
84	D12	false	26	RdRp	UNKNOWN	FAM	NFQ-MGB	Undetermined										false	0.03	true	3	39	No Amp		0	Y	Y	N	N	N	N	N	Y	N	N	N
85	D13	false	34	RdRp	UNKNOWN	FAM	NFQ-MGB	36.0886932589368	24.1093	12.3464								false	0.03	true	3	35	No Amp		0.148809	Y	N	Y	N	Y	N	N	N	Y	Y	N
86	D14	false	42	RdRp	UNKNOWN	FAM	NFQ-MGB	Undetermined	24.1093	12.3464								false	0.03	true	3	39	No Amp		0	Y	Y	Y	N	Y	N	N	N	Y	Y	N
87	D15	false	50	RdRp	UNKNOWN	FAM	NFQ-MGB	Undetermined	24.1093	12.3464								false	0.03	true	3	39	No Amp		0.0878686	Y	Y	Y	N	Y	Y	N	N	Y	Y	N
88	D16	false	58	RdRp	UNKNOWN	FAM	NFQ-MGB	Undetermined	24.1093	12.3464								false	0.03	true	3	39	No Amp		0	Y	Y	Y	N	N	Y	N	N	Y	N	N
89	D17	false	2	RNAseP	UNKNOWN	FAM	NFQ-MGB	22.4177927566246	26.3551	0.181264								false	0.04	true	3	23	Amp		0.981594	N	N	N	N	N	N	N	N	N	N	N
90	D18	false	10	RNAseP	UNKNOWN	FAM	NFQ-MGB	26.4616074885901	22.5468	0.879715								false	0.04	true	3	19	Amp		0.980171	N	N	N	N	Y	N	N	N	N	N	N
91	D19	false	18	RNAseP	UNKNOWN	FAM	NFQ-MGB	23.0080303595271	23.6946	0.0247311								false	0.04	true	3	21	Amp		0.984123	N	N	N	N	N	N	N	N	N	N	N
92	D20	false	26	RNAseP	UNKNOWN	FAM	NFQ-MGB	25.2804247228809	26.8634	0.41606								false	0.04	true	3	23	Amp		0.968654	N	N	N	N	N	N	N	N	N	N	N
93	D21	false	34	RNAseP	UNKNOWN	FAM	NFQ-MGB	24.0151749434216	22.4644	11.3277								false	0.04	true	3	39	No Amp		0	Y	Y	Y	N	N	N	N	N	N	N	N
94	D22	false	42	RNAseP	UNKNOWN	FAM	NFQ-MGB	Undetermined	22.4644	11.3277								false	0.04	true	3	39	No Amp		0	Y	Y	Y	N	N	Y	N	N	Y	N	N
95	D23	false	50	RNAseP	UNKNOWN	FAM	NFQ-MGB	Undetermined	22.4644	11.3277								false	0.04	true	3	39	No Amp		0	Y	Y	Y	N	Y	Y	N	N	Y	Y	N
96	D24	false	58	RNAseP	UNKNOWN	FAM	NFQ-MGB	Undetermined	22.4644	11.3277								false	0.04	true	3	39	No Amp		0	Y	Y	Y	N	N	Y	N	N	Y	N	N
97	E01	false	3	N1	UNKNOWN	FAM	NFQ-MGB	Undetermined										false	0.030181	true	3	39	No Amp		0	Y	Y	N	N	N	N	N	Y	N	N	N
98	E02	false	11	N1	UNKNOWN	FAM	NFQ-MGB	Undetermined										false	0.030181	true	3	39	No Amp		0	Y	Y	N	N	N	N	N	Y	N	N	N
99	E03	false	19	N1	UNKNOWN	FAM	NFQ-MGB	Undetermined										false	0.030181	true	3	39	No Amp		0	Y	Y	N	N	N	N	N	Y	N	N	N
100	E04	false	27	N1	UNKNOWN	FAM	NFQ-MGB	Undetermined	24.0636	10.9952								false	0.030181	true	3	39	No Amp		0	Y	Y	N	N	N	N	N	Y	N	N	N
101	E05	false	35	N1	UNKNOWN	FAM	NFQ-MGB	Undetermined	24.0636	10.9952								false	0.030181	true	3	39	No Amp		0	Y	Y	Y	Y	N	Y	N	N	Y	N	Y
102	E06	false	43	N1	UNKNOWN	FAM	NFQ-MGB	36.0886932589368	24.0636	10.9952								false	0.030181	true	3	39	No Amp		0.111821	Y	Y	Y	N	Y	N	N	N	Y	Y	N
103	E07	false	51	N1	UNKNOWN	FAM	NFQ-MGB	Undetermined	24.0636	10.9952								false	0.030181	true	3	26	No Amp		0.393528	Y	N	Y	N	Y	N	N	N	Y	Y	N
104	E08	false	59	N1	UNKNOWN	FAM	NFQ-MGB	Undetermined	24.0636	10.9952								false	0.030181	true	3	39	No Amp		0	Y	Y	Y	N	Y	N	N	N	Y	Y	N
105	E09	false	3	RdRp	UNKNOWN	FAM	NFQ-MGB	Undetermined										false	0.03	true	3	39	No Amp		0	Y	Y	N	N	N	N	N	Y	N	N	N
106	E10	false	11	RdRp	UNKNOWN	FAM	NFQ-MGB	Undetermined										false	0.03	true	3	39	No Amp		0	Y	Y	N	N	N	N	N	Y	N	N	N
107	E11	false	19	RdRp	UNKNOWN	FAM	NFQ-MGB	Undetermined										false	0.03	true	3	39	No Amp		0	Y	Y	N	N	N	N	N	Y	N	N	N
108	E12	false	27	RdRp	UNKNOWN	FAM	NFQ-MGB	Undetermined	24.1093	12.3464								false	0.03	true	3	39	No Amp		0	Y	Y	N	N	N	N	N	Y	N	N	N
109	E13	false	35	RdRp	UNKNOWN	FAM	NFQ-MGB	Undetermined	24.1093	12.3464								false	0.03	true	3	39	No Amp		0.155507	Y	Y	Y	N	Y	N	N	N	Y	Y	N
110	E14	false	43	RdRp	UNKNOWN	FAM	NFQ-MGB	Undetermined	24.1093	12.3464								false	0.03	true	3	39	No Amp		0	Y	Y	Y	N	N	Y	N	N	Y	N	N
111	E15	false	51	RdRp	UNKNOWN	FAM	NFQ-MGB	Undetermined	24.1093	12.3464								false	0.03	true	3	35	No Amp		0	Y	N	Y	N	N	Y	N	N	Y	N	Y
112	E16	false	59	RdRp	UNKNOWN	FAM	NFQ-MGB	Undetermined	24.1093	12.3464								false	0.03	true	3	27	No Amp		0	Y	N	Y	Y	N	Y	N	N	Y	N	N
113	E17	false	3	RNAseP	UNKNOWN	FAM	NFQ-MGB	25.2569096161865	25.5551	0.329239								false	0.04	true	3	22	Amp		0.983937	N	N	N	N	N	N	N	N	N	N	N
114	E18	false	11	RNAseP	UNKNOWN	FAM	NFQ-MGB	26.0943762584013	26.0305	0.55023								false	0.04	true	3	23	Amp		0.98571	N	N	N	N	Y	N	N	N	N	N	N
115	E19	false	19	RNAseP	UNKNOWN	FAM	NFQ-MGB	24.5758282969205	21.8239	0.94702								false	0.04	true	3	18	Amp		0.981031	N	N	N	N	Y	N	N	N	N	N	N
116	E20	false	27	RNAseP	UNKNOWN	FAM	NFQ-MGB	27.331232423806	22.4644	11.3277								false	0.04	true	3	39	No Amp		0	Y	Y	N	N	N	N	N	Y	N	N	N
117	E21	false	35	RNAseP	UNKNOWN	FAM	NFQ-MGB	25.8228215741865	22.4644	11.3277								false	0.04	true	3	39	No Amp		0	Y	Y	Y	N	Y	N	N	N	Y	Y	N
118	E22	false	43	RNAseP	UNKNOWN	FAM	NFQ-MGB	Undetermined	22.4644	11.3277								false	0.04	true	3	39	No Amp		0.128916	Y	Y	Y	N	Y	N	N	N	Y	Y	N
119	E23	false	51	RNAseP	UNKNOWN	FAM	NFQ-MGB	Undetermined	22.4644	11.3277								false	0.04	true	3	39	No Amp		0	Y	Y	Y	N	Y	N	N	N	Y	Y	N
120	E24	false	59	RNAseP	UNKNOWN	FAM	NFQ-MGB	Undetermined	22.4644	11.3277								false	0.04	true	3	39	No Amp		0.108814	Y	Y	Y	N	Y	N	N	N	Y	Y	N
121	F01	false	3	N1	UNKNOWN	FAM	NFQ-MGB	Undetermined										false	0.030181	true	3	39	No Amp		0	Y	Y	N	N	N	N	N	Y	N	N	N
122	F02	false	11	N1	UNKNOWN	FAM	NFQ-MGB	Undetermined										false	0.030181	true	3	39	No Amp		0	Y	Y	N	N	N	N	N	Y	N	N	N
123	F03	false	19	N1	UNKNOWN	FAM	NFQ-MGB	Undetermined										false	0.030181	true	3	39	No Amp		0	Y	Y	N	N	N	N	N	Y	N	N	N
124	F04	false	27	N1	UNKNOWN	FAM	NFQ-MGB	Undetermined	24.0636	10.9952								false	0.030181	true	3	39	No Amp		0	Y	Y	N	N	N	N	N	Y	N	N	N
125	F05	false	35	N1	UNKNOWN	FAM	NFQ-MGB	Undetermined	24.0636	10.9952								false	0.030181	true	3	30	No Amp		0	Y	N	Y	N	Y	Y	Y	N	Y	N	N
126	F06	false	43	N1	UNKNOWN	FAM	NFQ-MGB	36.2	24.0636	10.9952								false	0.030181	true	3	4	No Amp		0.0842715	Y	N	Y	N	Y	N	Y	N	N	Y	N
127	F07	false	51	N1	UNKNOWN	FAM	NFQ-MGB	Undetermined	24.0636	10.9952								false	0.030181	true	3	34	No Amp		0	Y	N	Y	N	Y	N	N	N	Y	Y	N
128	F08	false	59	N1	UNKNOWN	FAM	NFQ-MGB	Undetermined	24.0636	10.9952								false	0.030181	true	3	29	No Amp		0.439541	Y	N	Y	N	Y	Y	N	N	Y	Y	N
129	F09	false	3	RdRp	UNKNOWN	FAM	NFQ-MGB	Undetermined										false	0.03	true	3	39	No Amp		0	Y	Y	N	N	N	N	N	Y	N	N	N
130	F10	false	11	RdRp	UNKNOWN	FAM	NFQ-MGB	Undetermined										false	0.03	true	3	39	No Amp		0	Y	Y	N	N	N	N	N	Y	N	N	N
131	F11	false	19	RdRp	UNKNOWN	FAM	NFQ-MGB	Undetermined										false	0.03	true	3	39	No Amp		0	Y	Y	N	N	N	N	N	Y	N	N	N
132	F12	false	27	RdRp	UNKNOWN	FAM	NFQ-MGB	Undetermined	24.1093	12.3464								false	0.03	true	3	39	No Amp		0	Y	Y	N	N	N	N	N	Y	N	N	N
133	F13	false	35	RdRp	UNKNOWN	FAM	NFQ-MGB	Undetermined	24.1093	12.3464								false	0.03	true	3	30	No Amp		0.242863	Y	N	Y	N	Y	Y	N	N	Y	Y	N
134	F14	false	43	RdRp	UNKNOWN	FAM	NFQ-MGB	Undetermined	24.1093	12.3464								false	0.03	true	3	39	No Amp		0	Y	Y	Y	N	N	Y	N	N	Y	N	N
135	F15	false	51	RdRp	UNKNOWN	FAM	NFQ-MGB	Undetermined	24.1093	12.3464								false	0.03	true	3	18	No Amp		0	Y	N	Y	N	Y	N	N	N	Y	Y	N
136	F16	false	59	RdRp	UNKNOWN	FAM	NFQ-MGB	Undetermined	24.1093	12.3464								false	0.03	true	3	11	No Amp		0	Y	N	Y	N	N	Y	N	N	Y	N	N
137	F17	false	3	RNAseP	UNKNOWN	FAM	NFQ-MGB	25.0947337312102	25.5551	0.329239								false	0.04	true	3	23	Amp		0.977154	N	N	N	N	N	N	N	N	N	N	N
138	F18	false	11	RNAseP	UNKNOWN	FAM	NFQ-MGB	26.6404983746823	26.0305	0.55023								false	0.04	true	3	22	Amp		0.981323	N	N	N	N	Y	N	N	N	N	N	N
139	F19	false	19	RNAseP	UNKNOWN	FAM	NFQ-MGB	24.6858308037289	21.8239	0.94702								false	0.04	true	3	19	Amp		0.991052	N	N	N	N	Y	N	N	N	N	N	N
140	F20	false	27	RNAseP	UNKNOWN	FAM	NFQ-MGB	27.0809691248718	22.4644	11.3277								false	0.04	true	3	39	No Amp		0	Y	Y	N	N	N	N	N	Y	N	N	N
141	F21	false	35	RNAseP	UNKNOWN	FAM	NFQ-MGB	25.8985191151262	22.4644	11.3277								false	0.04	true	3	39	No Amp		0	Y	Y	Y	N	N	N	N	N	Y	N	N
142	F22	false	43	RNAseP	UNKNOWN	FAM	NFQ-MGB	Undetermined	22.4644	11.3277								false	0.04	true	3	39	No Amp		0	Y	Y	Y	N	N	Y	N	N	Y	N	N
143	F23	false	51	RNAseP	UNKNOWN	FAM	NFQ-MGB	Undetermined	22.4644	11.3277								false	0.04	true	3	35	No Amp		0.432077	Y	N	Y	N	Y	N	N	N	Y	N	N
144	F24	false	59	RNAseP	UNKNOWN	FAM	NFQ-MGB	Undetermined	22.4644	11.3277								false	0.04	true	3	39	No Amp		0	Y	Y	Y	N	Y	N	N	N	N	Y	N
145	G01	false	4	N1	UNKNOWN	FAM	NFQ-MGB	Undetermined										false	0.030181	true	3	39	No Amp		0	Y	Y	N	N	N	N	N	Y	N	N	N
146	G02	false	12	N1	UNKNOWN	FAM	NFQ-MGB	Undetermined										false	0.030181	true	3	39	No Amp		0	Y	Y	N	N	N	N	N	Y	N	N	N
147	G03	false	20	N1	UNKNOWN	FAM	NFQ-MGB	Undetermined										false	0.030181	true	3	39	No Amp		0	Y	Y	N	N	N	N	N	Y	N	N	N
148	G04	false	28	N1	UNKNOWN	FAM	NFQ-MGB	Undetermined	24.0636	10.9952								false	0.030181	true	3	39	No Amp		0	Y	Y	N	N	N	N	N	Y	N	N	N
149	G05	false	36	N1	UNKNOWN	FAM	NFQ-MGB	Undetermined	24.0636	10.9952								false	0.030181	true	3	24	No Amp		0.789487	Y	N	Y	N	Y	Y	N	N	Y	Y	N
150	G06	false	44	N1	UNKNOWN	FAM	NFQ-MGB	Undetermined	24.0636	10.9952								false	0.030181	true	3	39	No Amp		0	Y	Y	Y	N	Y	Y	N	N	Y	Y	N
151	G07	false	52	N1	UNKNOWN	FAM	NFQ-MGB	Undetermined	24.0636	10.9952								false	0.030181	true	3	10	No Amp		0	Y	N	Y	N	N	N	N	N	Y	N	Y
152	G08	false	NTC_N1	N1	UNKNOWN	FAM	NFQ-MGB	Undetermined	24.0636	10.9952								false	0.030181	true	3	21	No Amp		0	Y	N	Y	N	Y	N	Y	N	Y	Y	N
153	G09	false	4	RdRp	UNKNOWN	FAM	NFQ-MGB	Undetermined										false	0.03	true	3	39	No Amp		0	Y	Y	N	N	N	N	N	Y	N	N	N
154	G10	false	12	RdRp	UNKNOWN	FAM	NFQ-MGB	Undetermined										false	0.03	true	3	39	No Amp		0	Y	Y	N	N	N	N	N	Y	N	N	N
155	G11	false	20	RdRp	UNKNOWN	FAM	NFQ-MGB	Undetermined										false	0.03	true	3	39	No Amp		0	Y	Y	N	N	N	N	N	Y	N	N	N
156	G12	false	28	RdRp	UNKNOWN	FAM	NFQ-MGB	Undetermined	24.1093	12.3464								false	0.03	true	3	39	No Amp		0	Y	Y	N	N	N	N	N	Y	N	N	N
157	G13	false	36	RdRp	UNKNOWN	FAM	NFQ-MGB	Undetermined	24.1093	12.3464								false	0.03	true	3	39	No Amp		0.208735	Y	Y	Y	N	Y	N	N	N	N	Y	N
158	G14	false	44	RdRp	UNKNOWN	FAM	NFQ-MGB	Undetermined	24.1093	12.3464								false	0.03	true	3	39	No Amp		0	Y	Y	Y	N	N	Y	N	N	Y	N	N
159	G15	false	52	RdRp	UNKNOWN	FAM	NFQ-MGB	Undetermined	24.1093	12.3464								false	0.03	true	3	39	No Amp		0.465501	Y	Y	Y	N	Y	N	N	N	Y	Y	N
160	G16	false	NTC_RdRp	RdRp	UNKNOWN	FAM	NFQ-MGB	Undetermined	24.1093	12.3464								false	0.03	true	3	4	No Amp		0.690752	Y	N	Y	N	Y	Y	N	N	Y	Y	N
161	G17	false	4	RNAseP	UNKNOWN	FAM	NFQ-MGB	23.7385965789574	24.7904	0.421037								false	0.04	true	3	22	Amp		0.98443	N	N	N	N	N	N	N	N	N	N	N
162	G18	false	12	RNAseP	UNKNOWN	FAM	NFQ-MGB	27.0100552163233	30.1173	0.262186								false	0.04	true	3	27	Amp		0.981993	N	N	N	N	N	N	N	N	N	N	N
163	G19	false	20	RNAseP	UNKNOWN	FAM	NFQ-MGB	24.8830828035131	23.652	0.0945411								false	0.04	true	3	20	Amp		0.975854	N	N	N	N	N	N	N	N	N	N	N
164	G20	false	28	RNAseP	UNKNOWN	FAM	NFQ-MGB	25.0273078826681	22.4644	11.3277								false	0.04	true	3	39	No Amp		0	Y	Y	N	N	N	N	N	Y	N	N	N
165	G21	false	36	RNAseP	UNKNOWN	FAM	NFQ-MGB	Undetermined	22.4644	11.3277								false	0.04	true	3	39	No Amp		0	Y	Y	Y	N	N	N	N	N	Y	N	N
166	G22	false	44	RNAseP	UNKNOWN	FAM	NFQ-MGB	Undetermined	22.4644	11.3277								false	0.04	true	3	39	No Amp		0	Y	Y	Y	N	N	N	N	N	N	N	N
167	G23	false	52	RNAseP	UNKNOWN	FAM	NFQ-MGB	Undetermined	22.4644	11.3277								false	0.04	true	3	30	No Amp		0	Y	N	Y	N	Y	N	Y	N	Y	Y	N
168	G24	false	NTC_RNAseP	RNAseP	UNKNOWN	FAM	NFQ-MGB	Undetermined	22.4644	11.3277								false	0.04	true	3	39	No Amp		0	Y	Y	Y	N	Y	N	N	N	N	Y	N
169	H01	false	4	N1	UNKNOWN	FAM	NFQ-MGB	Undetermined										false	0.030181	true	3	39	No Amp		0	Y	Y	N	N	N	N	N	Y	N	N	N
170	H02	false	12	N1	UNKNOWN	FAM	NFQ-MGB	Undetermined										false	0.030181	true	3	39	No Amp		0	Y	Y	N	N	N	N	N	Y	N	N	N
171	H03	false	20	N1	UNKNOWN	FAM	NFQ-MGB	Undetermined										false	0.030181	true	3	39	No Amp		0	Y	Y	N	N	N	N	N	Y	N	N	N
172	H04	false	28	N1	UNKNOWN	FAM	NFQ-MGB	Undetermined	24.0636	10.9952								false	0.030181	true	3	39	No Amp		0	Y	Y	N	N	N	N	N	N	N	N	N
173	H05	false	36	N1	UNKNOWN	FAM	NFQ-MGB	Undetermined	24.0636	10.9952								false	0.030181	true	3	39	No Amp		0	Y	Y	Y	N	N	Y	N	N	Y	N	N
174	H06	false	44	N1	UNKNOWN	FAM	NFQ-MGB	Undetermined	24.0636	10.9952								false	0.030181	true	3	39	No Amp		0	Y	Y	Y	N	Y	N	N	N	Y	N	N
175	H07	false	52	N1	UNKNOWN	FAM	NFQ-MGB	Undetermined	24.0636	10.9952								false	0.030181	true	3	39	No Amp		0	Y	Y	Y	N	N	N	N	N	Y	N	N
176	H08	false	NTC_N1	N1	UNKNOWN	FAM	NFQ-MGB	Undetermined	24.0636	10.9952								false	0.030181	true	3	39	No Amp		0	Y	Y	Y	N	Y	Y	N	N	Y	Y	N
177	H09	false	4	RdRp	UNKNOWN	FAM	NFQ-MGB	Undetermined										false	0.03	true	3	39	No Amp		0	Y	Y	N	N	N	N	N	Y	N	N	N
178	H10	false	12	RdRp	UNKNOWN	FAM	NFQ-MGB	Undetermined										false	0.03	true	3	39	No Amp		0	Y	Y	N	N	N	N	N	Y	N	N	N
179	H11	false	20	RdRp	UNKNOWN	FAM	NFQ-MGB	Undetermined										false	0.03	true	3	39	No Amp		0	Y	Y	N	N	N	N	N	Y	N	N	N
180	H12	false	28	RdRp	UNKNOWN	FAM	NFQ-MGB	Undetermined	24.1093	12.3464								false	0.03	true	3	39	No Amp		0	Y	Y	N	N	N	N	N	Y	N	N	N
181	H13	false	36	RdRp	UNKNOWN	FAM	NFQ-MGB	Undetermined	24.1093	12.3464								false	0.03	true	3	39	No Amp		0	Y	Y	Y	N	N	N	N	N	N	N	N
182	H14	false	44	RdRp	UNKNOWN	FAM	NFQ-MGB	Undetermined	24.1093	12.3464								false	0.03	true	3	28	No Amp		0.114388	Y	N	Y	N	Y	N	N	N	N	N	N
183	H15	false	52	RdRp	UNKNOWN	FAM	NFQ-MGB	Undetermined	24.1093	12.3464								false	0.03	true	3	39	No Amp		0	Y	Y	Y	N	N	N	N	N	Y	N	Y
184	H16	false	NTC_RdRp	RdRp	UNKNOWN	FAM	NFQ-MGB	Undetermined	24.1093	12.3464								false	0.03	true	3	20	No Amp		0	Y	N	Y	N	N	N	N	N	N	N	N
185	H17	false	4	RNAseP	UNKNOWN	FAM	NFQ-MGB	23.7434838641502	24.7904	0.421037								false	0.04	true	3	22	Amp		0.969388	N	N	N	N	N	N	N	N	N	N	N
186	H18	false	12	RNAseP	UNKNOWN	FAM	NFQ-MGB	27.0522205941143	30.1173	0.262186								false	0.04	true	3	27	Amp		0.982676	N	N	N	N	N	N	N	N	N	N	N
187	H19	false	20	RNAseP	UNKNOWN	FAM	NFQ-MGB	25.2020438840046	23.652	0.0945411								false	0.04	true	3	21	Amp		0.97966	N	N	N	N	N	N	N	N	N	N	N
188	H20	false	28	RNAseP	UNKNOWN	FAM	NFQ-MGB	24.6610417877386	22.4644	11.3277								false	0.04	true	3	39	No Amp		0	Y	Y	N	N	N	N	N	Y	N	N	N
189	H21	false	36	RNAseP	UNKNOWN	FAM	NFQ-MGB	Undetermined	22.4644	11.3277								false	0.04	true	3	39	No Amp		0	Y	Y	Y	N	N	N	N	N	Y	N	N
190	H22	false	44	RNAseP	UNKNOWN	FAM	NFQ-MGB	Undetermined	22.4644	11.3277								false	0.04	true	3	39	No Amp		0	Y	Y	Y	N	Y	N	N	N	Y	Y	N
191	H23	false	52	RNAseP	UNKNOWN	FAM	NFQ-MGB	Undetermined	22.4644	11.3277								false	0.04	true	3	39	No Amp		0	Y	Y	Y	N	Y	N	N	N	N	N	N
192	H24	false	NTC_RNAseP	RNAseP	UNKNOWN	FAM	NFQ-MGB	Undetermined	22.4644	11.3277								false	0.04	true	3	26	No Amp		0	Y	N	Y	N	Y	N	Y	N	N	N	N
193	I01	false	5	N1	UNKNOWN	FAM	NFQ-MGB	Undetermined										false	0.030181	true	3	39	No Amp		0	Y	Y	N	N	N	N	N	Y	N	N	N
194	I02	false	13	N1	UNKNOWN	FAM	NFQ-MGB	Undetermined	36.4382									false	0.030181	true	3	33	No Amp		0.839541	N	N	N	N	N	N	N	N	N	N	N
195	I03	false	21	N1	UNKNOWN	FAM	NFQ-MGB	Undetermined										false	0.030181	true	3	39	No Amp		0	Y	Y	N	N	N	N	N	Y	N	N	N
196	I04	false	29	N1	UNKNOWN	FAM	NFQ-MGB	Undetermined	24.0636	10.9952								false	0.030181	true	3	39	No Amp		0	Y	Y	N	N	N	N	N	Y	N	N	N
197	I05	false	37	N1	UNKNOWN	FAM	NFQ-MGB	Undetermined	24.0636	10.9952								false	0.030181	true	3	28	No Amp		0	Y	N	Y	N	Y	Y	Y	N	Y	Y	N
198	I06	false	45	N1	UNKNOWN	FAM	NFQ-MGB	Undetermined	24.0636	10.9952								false	0.030181	true	3	39	No Amp		0	Y	Y	Y	N	N	N	N	N	N	N	N
199	I07	false	53	N1	UNKNOWN	FAM	NFQ-MGB	Undetermined	24.0636	10.9952								false	0.030181	true	3	39	No Amp		0	Y	Y	Y	N	N	Y	N	N	Y	N	N
200	I08	false	N1_10-5	N1	NTC	FAM	NFQ-MGB	Undetermined										false	0.030181	true	3	39	No Amp		0	N	N	N	N	N	N	N	N	N	N	N
201	I09	false	5	RdRp	UNKNOWN	FAM	NFQ-MGB	Undetermined										false	0.03	true	3	39	No Amp		0	Y	Y	N	N	N	N	N	Y	N	N	N
202	I10	false	13	RdRp	UNKNOWN	FAM	NFQ-MGB	Undetermined										false	0.03	true	3	39	No Amp		0	Y	Y	N	N	N	N	N	Y	N	N	N
203	I11	false	21	RdRp	UNKNOWN	FAM	NFQ-MGB	Undetermined										false	0.03	true	3	39	No Amp		0	Y	Y	N	N	N	N	N	Y	N	N	N
204	I12	false	29	RdRp	UNKNOWN	FAM	NFQ-MGB	Undetermined	24.1093	12.3464								false	0.03	true	3	39	No Amp		0	Y	Y	N	N	N	N	N	Y	N	N	N
205	I13	false	37	RdRp	UNKNOWN	FAM	NFQ-MGB	Undetermined	24.1093	12.3464								false	0.03	true	3	39	No Amp		0	Y	Y	Y	N	Y	N	N	N	N	N	N
206	I14	false	45	RdRp	UNKNOWN	FAM	NFQ-MGB	Undetermined	24.1093	12.3464								false	0.03	true	3	39	No Amp		0	Y	Y	Y	N	Y	Y	N	N	Y	Y	N
207	I15	false	53	RdRp	UNKNOWN	FAM	NFQ-MGB	Undetermined	24.1093	12.3464								false	0.03	true	3	39	No Amp		0	Y	Y	Y	Y	N	Y	N	N	Y	N	Y
208	I16	false	RdRp_10-5	RdRp	NTC	FAM	NFQ-MGB	Undetermined										false	0.03	true	3	39	No Amp		0	N	N	N	N	N	N	N	N	N	N	N
209	I17	false	5	RNAseP	UNKNOWN	FAM	NFQ-MGB	24.9705703200748	24.6586	0.107587								false	0.04	true	3	22	Amp		0.988338	N	N	N	N	N	N	N	N	N	N	N
210	I18	false	13	RNAseP	UNKNOWN	FAM	NFQ-MGB	25.9942130736369	30.835	0.089056								false	0.04	true	3	27	Amp		0.980647	N	N	N	N	N	N	N	N	N	N	N
211	I19	false	21	RNAseP	UNKNOWN	FAM	NFQ-MGB	23.7260269961364	23.4911	0.716449								false	0.04	true	3	20	Amp		0.978276	N	N	N	N	Y	N	N	N	N	N	N
212	I20	false	29	RNAseP	UNKNOWN	FAM	NFQ-MGB	25.0014248941963	22.4644	11.3277								false	0.04	true	3	39	No Amp		0	Y	Y	N	N	N	N	N	Y	N	N	N
213	I21	false	37	RNAseP	UNKNOWN	FAM	NFQ-MGB	Undetermined	22.4644	11.3277								false	0.04	true	3	39	No Amp		0	Y	Y	Y	N	Y	N	N	N	Y	Y	N
214	I22	false	45	RNAseP	UNKNOWN	FAM	NFQ-MGB	Undetermined	22.4644	11.3277								false	0.04	true	3	26	No Amp		0	Y	N	Y	N	Y	N	N	N	Y	Y	N
215	I23	false	53	RNAseP	UNKNOWN	FAM	NFQ-MGB	Undetermined	22.4644	11.3277								false	0.04	true	3	39	No Amp		0	Y	Y	Y	N	Y	Y	N	N	Y	N	N
216	I24	false	NTC_RNAseP	RNAseP	NTC	FAM	NFQ-MGB	Undetermined										false	0.04	true	3	39	No Amp		0	N	N	N	N	N	N	N	N	N	N	N
217	J01	false	5	N1	UNKNOWN	FAM	NFQ-MGB	Undetermined										false	0.030181	true	3	39	No Amp		0	Y	Y	N	N	N	N	N	Y	N	N	N
218	J02	false	13	N1	UNKNOWN	FAM	NFQ-MGB	Undetermined	36.4382									false	0.030181	true	3	39	No Amp		0	Y	Y	N	N	N	N	N	Y	N	N	N
219	J03	false	21	N1	UNKNOWN	FAM	NFQ-MGB	Undetermined										false	0.030181	true	3	39	No Amp		0	Y	Y	N	N	N	N	N	Y	N	N	N
220	J04	false	29	N1	UNKNOWN	FAM	NFQ-MGB	Undetermined	24.0636	10.9952								false	0.030181	true	3	39	No Amp		0	Y	Y	N	N	N	N	N	Y	N	N	N
221	J05	false	37	N1	UNKNOWN	FAM	NFQ-MGB	Undetermined	24.0636	10.9952								false	0.030181	true	3	24	No Amp		0	Y	N	Y	N	Y	Y	Y	N	Y	Y	N
222	J06	false	45	N1	UNKNOWN	FAM	NFQ-MGB	Undetermined	24.0636	10.9952								false	0.030181	true	3	4	No Amp		0	Y	N	Y	N	Y	N	Y	N	Y	Y	N
223	J07	false	53	N1	UNKNOWN	FAM	NFQ-MGB	Undetermined	24.0636	10.9952								false	0.030181	true	3	39	No Amp		0	Y	Y	Y	N	N	N	N	N	Y	N	N
224	J08	false	N1_10-5	N1	NTC	FAM	NFQ-MGB	Undetermined										false	0.030181	true	3	39	No Amp		0	N	N	N	N	N	N	N	N	N	N	N
225	J09	false	5	RdRp	UNKNOWN	FAM	NFQ-MGB	Undetermined										false	0.03	true	3	39	No Amp		0	Y	Y	N	N	N	N	N	Y	N	N	N
226	J10	false	13	RdRp	UNKNOWN	FAM	NFQ-MGB	Undetermined										false	0.03	true	3	39	No Amp		0	Y	Y	N	N	N	N	N	Y	N	N	N
227	J11	false	21	RdRp	UNKNOWN	FAM	NFQ-MGB	Undetermined										false	0.03	true	3	39	No Amp		0	Y	Y	N	N	N	N	N	Y	N	N	N
228	J12	false	29	RdRp	UNKNOWN	FAM	NFQ-MGB	Undetermined	24.1093	12.3464								false	0.03	true	3	39	No Amp		0	Y	Y	N	N	N	N	N	Y	N	N	N
229	J13	false	37	RdRp	UNKNOWN	FAM	NFQ-MGB	Undetermined	24.1093	12.3464								false	0.03	true	3	39	No Amp		0	Y	Y	Y	N	N	Y	N	N	Y	N	Y
230	J14	false	45	RdRp	UNKNOWN	FAM	NFQ-MGB	Undetermined	24.1093	12.3464								false	0.03	true	3	39	No Amp		0	Y	Y	Y	N	N	N	N	N	Y	N	N
231	J15	false	53	RdRp	UNKNOWN	FAM	NFQ-MGB	Undetermined	24.1093	12.3464								false	0.03	true	3	19	No Amp		0	Y	N	Y	N	N	Y	N	N	Y	N	N
232	J16	false	RdRp_10-5	RdRp	NTC	FAM	NFQ-MGB	Undetermined										false	0.03	true	3	39	No Amp		0	N	N	N	N	N	N	N	N	N	N	N
233	J17	false	5	RNAseP	UNKNOWN	FAM	NFQ-MGB	24.9622260204375	24.6586	0.107587								false	0.04	true	3	22	Amp		0.976037	N	N	N	N	N	N	N	N	N	N	N
234	J18	false	13	RNAseP	UNKNOWN	FAM	NFQ-MGB	26.1093474748411	30.835	0.089056								false	0.04	true	3	28	Amp		0.978251	N	N	N	N	N	N	N	N	N	N	N
235	J19	false	21	RNAseP	UNKNOWN	FAM	NFQ-MGB	23.8778145229631	23.4911	0.716449								false	0.04	true	3	21	Amp		0.979265	N	N	N	N	Y	N	N	N	N	N	N
236	J20	false	29	RNAseP	UNKNOWN	FAM	NFQ-MGB	25.0141828201894	22.4644	11.3277								false	0.04	true	3	39	No Amp		0	Y	Y	N	N	N	N	N	Y	N	N	N
237	J21	false	37	RNAseP	UNKNOWN	FAM	NFQ-MGB	Undetermined	22.4644	11.3277								false	0.04	true	3	39	No Amp		0	Y	Y	Y	N	Y	N	N	N	Y	Y	N
238	J22	false	45	RNAseP	UNKNOWN	FAM	NFQ-MGB	Undetermined	22.4644	11.3277								false	0.04	true	3	39	No Amp		0	Y	Y	Y	N	Y	N	N	N	Y	Y	N
239	J23	false	53	RNAseP	UNKNOWN	FAM	NFQ-MGB	Undetermined	22.4644	11.3277								false	0.04	true	3	8	No Amp		0.0546251	Y	N	Y	N	Y	Y	N	N	Y	N	N
240	J24	false	NTC_RNAseP	RNAseP	NTC	FAM	NFQ-MGB	24.9069192925065										false	0.04	true	3	39	No Amp		0	N	N	N	N	N	N	N	N	N	N	N
241	K01	false	6	N1	UNKNOWN	FAM	NFQ-MGB	Undetermined										false	0.030181	true	3	39	No Amp		0	Y	Y	N	N	N	N	N	Y	N	N	N
242	K02	false	14	N1	UNKNOWN	FAM	NFQ-MGB	Undetermined										false	0.030181	true	3	39	No Amp		0	Y	Y	N	N	N	N	N	Y	N	N	N
243	K03	false	22	N1	UNKNOWN	FAM	NFQ-MGB	Undetermined										false	0.030181	true	3	39	No Amp		0	Y	Y	N	N	N	N	N	Y	N	N	N
244	K04	false	30	N1	UNKNOWN	FAM	NFQ-MGB	Undetermined	24.0636	10.9952								false	0.030181	true	3	39	No Amp		0	Y	Y	N	N	N	N	N	Y	N	N	N
245	K05	false	38	N1	UNKNOWN	FAM	NFQ-MGB	Undetermined	24.0636	10.9952								false	0.030181	true	3	39	No Amp		0	Y	Y	Y	N	Y	N	N	N	Y	Y	N
246	K06	false	46	N1	UNKNOWN	FAM	NFQ-MGB	Undetermined	24.0636	10.9952								false	0.030181	true	3	39	No Amp		0	Y	Y	Y	N	Y	N	Y	N	N	Y	N
247	K07	false	54	N1	UNKNOWN	FAM	NFQ-MGB	Undetermined	24.0636	10.9952								false	0.030181	true	3	39	No Amp		0	Y	Y	Y	N	N	N	N	N	Y	N	Y
248	K08	false	N1_10-4	N1	UNKNOWN	FAM	NFQ-MGB	36.319998893254	37.4347									false	0.030181	true	3	39	No Amp		0	Y	Y	N	N	N	N	N	Y	N	N	N
249	K09	false	6	RdRp	UNKNOWN	FAM	NFQ-MGB	Undetermined										false	0.03	true	3	39	No Amp		0	Y	Y	N	N	N	N	N	Y	N	N	N
250	K10	false	14	RdRp	UNKNOWN	FAM	NFQ-MGB	Undetermined										false	0.03	true	3	39	No Amp		0	Y	Y	N	N	N	N	N	Y	N	N	N
251	K11	false	22	RdRp	UNKNOWN	FAM	NFQ-MGB	Undetermined										false	0.03	true	3	39	No Amp		0	Y	Y	N	N	N	N	N	Y	N	N	N
252	K12	false	30	RdRp	UNKNOWN	FAM	NFQ-MGB	Undetermined	24.1093	12.3464								false	0.03	true	3	39	No Amp		0	Y	Y	N	N	N	N	N	Y	N	N	N
253	K13	false	38	RdRp	UNKNOWN	FAM	NFQ-MGB	Undetermined	24.1093	12.3464								false	0.03	true	3	39	No Amp		0	Y	Y	Y	N	Y	N	N	N	N	Y	N
254	K14	false	46	RdRp	UNKNOWN	FAM	NFQ-MGB	Undetermined	24.1093	12.3464								false	0.03	true	3	39	No Amp		0	Y	Y	Y	N	Y	N	N	N	Y	Y	N
255	K15	false	54	RdRp	UNKNOWN	FAM	NFQ-MGB	Undetermined	24.1093	12.3464								false	0.03	true	3	39	No Amp		0	Y	Y	Y	N	N	Y	N	N	Y	N	N
256	K16	false	RdRp_10-4	RdRp	UNKNOWN	FAM	NFQ-MGB	35.8344192580395	36.7892									false	0.03	true	3	39	No Amp		0	Y	Y	N	N	N	N	N	Y	N	N	N
257	K17	false	6	RNAseP	UNKNOWN	FAM	NFQ-MGB	26.0568743315798	24.5224	0.291757								false	0.04	true	3	21	Amp		0.989287	N	N	N	N	N	N	N	N	N	N	N
258	K18	false	14	RNAseP	UNKNOWN	FAM	NFQ-MGB	27.1919933511595	25.0605	0.0601412								false	0.04	true	3	22	Amp		0.977975	N	N	N	N	N	N	N	N	N	N	N
259	K19	false	22	RNAseP	UNKNOWN	FAM	NFQ-MGB	21.4835145517295	24.209	0.0805578								false	0.04	true	3	21	Amp		0.980466	N	N	N	N	N	N	N	N	N	N	N
260	K20	false	30	RNAseP	UNKNOWN	FAM	NFQ-MGB	25.068510078611	22.4644	11.3277								false	0.04	true	3	39	No Amp		0	Y	Y	N	N	N	N	N	Y	N	N	N
261	K21	false	38	RNAseP	UNKNOWN	FAM	NFQ-MGB	Undetermined	22.4644	11.3277								false	0.04	true	3	39	No Amp		0	Y	Y	Y	N	N	N	N	N	Y	N	N
262	K22	false	46	RNAseP	UNKNOWN	FAM	NFQ-MGB	Undetermined	22.4644	11.3277								false	0.04	true	3	17	No Amp		0	Y	N	Y	N	Y	N	N	N	Y	Y	N
263	K23	false	54	RNAseP	UNKNOWN	FAM	NFQ-MGB	Undetermined	22.4644	11.3277								false	0.04	true	3	20	No Amp		0	Y	N	Y	N	Y	Y	N	N	Y	N	N
264	K24	false			UNKNOWN	FAM	NFQ-MGB	4.24528237804449	22.4644	11.3277								false	0.04	true	3	33	Amp		0.851455	N	N	N	N	Y	N	N	N	N	N	N
265	L01	false	6	N1	UNKNOWN	FAM	NFQ-MGB	Undetermined										false	0.030181	true	3	39	No Amp		0	Y	Y	N	N	N	N	N	Y	N	N	N
266	L02	false	14	N1	UNKNOWN	FAM	NFQ-MGB	Undetermined										false	0.030181	true	3	39	No Amp		0	Y	Y	N	N	N	N	N	Y	N	N	N
267	L03	false	22	N1	UNKNOWN	FAM	NFQ-MGB	Undetermined										false	0.030181	true	3	39	No Amp		0	Y	Y	N	N	N	N	N	Y	N	N	N
268	L04	false	30	N1	UNKNOWN	FAM	NFQ-MGB	Undetermined	24.0636	10.9952								false	0.030181	true	3	39	No Amp		0	Y	Y	N	N	N	N	N	Y	N	N	N
269	L05	false	38	N1	UNKNOWN	FAM	NFQ-MGB	Undetermined	24.0636	10.9952								false	0.030181	true	3	20	No Amp		0	Y	N	Y	N	Y	Y	Y	N	Y	Y	N
270	L06	false	46	N1	UNKNOWN	FAM	NFQ-MGB	Undetermined	24.0636	10.9952								false	0.030181	true	3	32	No Amp		0	Y	N	Y	N	N	N	N	N	Y	N	Y
271	L07	false	54	N1	UNKNOWN	FAM	NFQ-MGB	Undetermined	24.0636	10.9952								false	0.030181	true	3	13	No Amp		0	Y	N	Y	N	Y	N	Y	N	Y	Y	N
272	L08	false	N1_10-4	N1	UNKNOWN	FAM	NFQ-MGB	36.9916406011692	37.4347									false	0.030181	true	3	34	No Amp		0.838726	N	N	N	N	N	N	N	N	N	N	N
273	L09	false	6	RdRp	UNKNOWN	FAM	NFQ-MGB	Undetermined										false	0.03	true	3	39	No Amp		0	Y	Y	N	N	N	N	N	Y	N	N	N
274	L10	false	14	RdRp	UNKNOWN	FAM	NFQ-MGB	Undetermined										false	0.03	true	3	39	No Amp		0	Y	Y	N	N	N	N	N	Y	N	N	N
275	L11	false	22	RdRp	UNKNOWN	FAM	NFQ-MGB	Undetermined										false	0.03	true	3	39	No Amp		0	Y	Y	N	N	N	N	N	Y	N	N	N
276	L12	false	30	RdRp	UNKNOWN	FAM	NFQ-MGB	Undetermined	24.1093	12.3464								false	0.03	true	3	39	No Amp		0	Y	Y	N	N	N	N	N	Y	N	N	N
277	L13	false	38	RdRp	UNKNOWN	FAM	NFQ-MGB	Undetermined	24.1093	12.3464								false	0.03	true	3	39	No Amp		0	Y	Y	Y	N	N	N	N	N	Y	N	N
278	L14	false	46	RdRp	UNKNOWN	FAM	NFQ-MGB	Undetermined	24.1093	12.3464								false	0.03	true	3	39	No Amp		0	Y	Y	Y	N	Y	N	N	N	Y	N	N
279	L15	false	54	RdRp	UNKNOWN	FAM	NFQ-MGB	Undetermined	24.1093	12.3464								false	0.03	true	3	39	No Amp		0	Y	Y	Y	N	N	Y	N	N	Y	N	N
280	L16	false	RdRp_10-4	RdRp	UNKNOWN	FAM	NFQ-MGB	33.7232936735264	36.7892									false	0.03	true	3	34	No Amp		0.86875	N	N	N	N	N	N	N	N	N	N	N
281	L17	false	6	RNAseP	UNKNOWN	FAM	NFQ-MGB	26.2609039613351	24.5224	0.291757								false	0.04	true	3	22	Amp		0.98132	N	N	N	N	N	N	N	N	N	N	N
282	L18	false	14	RNAseP	UNKNOWN	FAM	NFQ-MGB	27.2564462272444	25.0605	0.0601412								false	0.04	true	3	22	Amp		0.978714	N	N	N	N	N	N	N	N	N	N	N
283	L19	false	22	RNAseP	UNKNOWN	FAM	NFQ-MGB	21.8531318678624	24.209	0.0805578								false	0.04	true	3	21	Amp		0.975256	N	N	N	N	N	N	N	N	N	N	N
284	L20	false	30	RNAseP	UNKNOWN	FAM	NFQ-MGB	25.1475850934215	22.4644	11.3277								false	0.04	true	3	39	No Amp		0	Y	Y	N	N	N	N	N	Y	N	N	N
285	L21	false	38	RNAseP	UNKNOWN	FAM	NFQ-MGB	Undetermined	22.4644	11.3277								false	0.04	true	3	39	No Amp		0	Y	Y	Y	N	N	Y	N	N	Y	N	N
286	L22	false	46	RNAseP	UNKNOWN	FAM	NFQ-MGB	Undetermined	22.4644	11.3277								false	0.04	true	3	39	No Amp		0	Y	Y	Y	N	N	Y	N	N	Y	N	N
287	L23	false	54	RNAseP	UNKNOWN	FAM	NFQ-MGB	Undetermined	22.4644	11.3277								false	0.04	true	3	39	No Amp		0	Y	Y	Y	N	N	Y	N	N	Y	N	N
288	L24	false			UNKNOWN	FAM	NFQ-MGB	3.17990731434014	22.4644	11.3277								false	0.04	true	3	39	No Amp		0	Y	Y	N	N	N	N	N	Y	N	N	N
289	M01	false	7	N1	UNKNOWN	FAM	NFQ-MGB	Undetermined										false	0.030181	true	3	39	No Amp		0	Y	Y	N	N	N	N	N	Y	N	N	N
290	M02	false	15	N1	UNKNOWN	FAM	NFQ-MGB	Undetermined										false	0.030181	true	3	39	No Amp		0	Y	Y	N	N	N	N	N	Y	N	N	N
291	M03	false	23	N1	UNKNOWN	FAM	NFQ-MGB	Undetermined										false	0.030181	true	3	39	No Amp		0	Y	Y	N	N	N	N	N	Y	N	N	N
292	M04	false	31	N1	UNKNOWN	FAM	NFQ-MGB	Undetermined	24.0636	10.9952								false	0.030181	true	3	39	No Amp		0	Y	Y	N	N	N	N	N	Y	N	N	N
293	M05	false	39	N1	UNKNOWN	FAM	NFQ-MGB	Undetermined	24.0636	10.9952								false	0.030181	true	3	28	No Amp		0.0350298	Y	N	Y	N	Y	Y	Y	N	Y	Y	N
294	M06	false	47	N1	UNKNOWN	FAM	NFQ-MGB	Undetermined	24.0636	10.9952								false	0.030181	true	3	39	No Amp		0.237713	Y	Y	Y	N	Y	N	N	N	N	Y	N
295	M07	false	55	N1	UNKNOWN	FAM	NFQ-MGB	Undetermined	24.0636	10.9952								false	0.030181	true	3	34	No Amp		0.452531	Y	N	Y	N	Y	N	N	N	Y	Y	N
296	M08	false	N1_10-3	N1	UNKNOWN	FAM	NFQ-MGB	32.7420406023499	33.641	0.188394								false	0.030181	true	3	31	No Amp		0.972727	N	N	N	N	N	N	N	N	N	N	N
297	M09	false	7	RdRp	UNKNOWN	FAM	NFQ-MGB	Undetermined										false	0.03	true	3	39	No Amp		0	Y	Y	N	N	N	N	N	Y	N	N	N
298	M10	false	15	RdRp	UNKNOWN	FAM	NFQ-MGB	Undetermined										false	0.03	true	3	39	No Amp		0	Y	Y	N	N	N	N	N	Y	N	N	N
299	M11	false	23	RdRp	UNKNOWN	FAM	NFQ-MGB	Undetermined										false	0.03	true	3	39	No Amp		0	Y	Y	N	N	N	N	N	Y	N	N	N
300	M12	false	31	RdRp	UNKNOWN	FAM	NFQ-MGB	Undetermined	24.1093	12.3464								false	0.03	true	3	39	No Amp		0	Y	Y	N	N	N	N	N	Y	N	N	N
301	M13	false	39	RdRp	UNKNOWN	FAM	NFQ-MGB	Undetermined	24.1093	12.3464								false	0.03	true	3	39	No Amp		0	Y	Y	Y	N	Y	N	N	N	Y	Y	N
302	M14	false	47	RdRp	UNKNOWN	FAM	NFQ-MGB	Undetermined	24.1093	12.3464								false	0.03	true	3	39	No Amp		0	Y	Y	Y	N	N	Y	N	N	Y	N	N
303	M15	false	55	RdRp	UNKNOWN	FAM	NFQ-MGB	Undetermined	24.1093	12.3464								false	0.03	true	3	39	No Amp		0.202175	Y	Y	Y	N	Y	N	N	N	Y	Y	N
304	M16	false	RdRp_10-3	RdRp	UNKNOWN	FAM	NFQ-MGB	30.5969854582704	33.9407	0.536877								false	0.03	true	3	31	No Amp		0.969352	N	N	N	N	Y	N	N	N	N	N	N
305	M17	false	7	RNAseP	UNKNOWN	FAM	NFQ-MGB	23.8403342807082	24.4705	0.128706								false	0.04	true	3	21	Amp		0.985213	N	N	N	N	N	N	N	N	N	N	N
306	M18	false	15	RNAseP	UNKNOWN	FAM	NFQ-MGB	23.9654403296768	26.0228	0.0492397								false	0.04	true	3	23	Amp		0.976047	N	N	N	N	N	N	N	N	N	N	N
307	M19	false	23	RNAseP	UNKNOWN	FAM	NFQ-MGB	26.0531025152792	27.4169	0.20608								false	0.04	true	3	24	Amp		0.97574	N	N	N	N	N	N	N	N	N	N	N
308	M20	false	31	RNAseP	UNKNOWN	FAM	NFQ-MGB	24.7033591314425	22.4644	11.3277								false	0.04	true	3	39	No Amp		0	Y	Y	N	N	N	N	N	Y	N	N	N
309	M21	false	39	RNAseP	UNKNOWN	FAM	NFQ-MGB	Undetermined	22.4644	11.3277								false	0.04	true	3	39	No Amp		0	Y	Y	Y	N	N	N	N	N	Y	N	N
310	M22	false	47	RNAseP	UNKNOWN	FAM	NFQ-MGB	Undetermined	22.4644	11.3277								false	0.04	true	3	39	No Amp		0	Y	Y	Y	N	Y	N	N	N	Y	Y	N
311	M23	false	55	RNAseP	UNKNOWN	FAM	NFQ-MGB	Undetermined	22.4644	11.3277								false	0.04	true	3	4	No Amp		0.440658	Y	N	Y	N	Y	Y	N	N	Y	N	N
312	M24	false			UNKNOWN	FAM	NFQ-MGB	3.7157175535918	22.4644	11.3277								false	0.04	true	3	39	No Amp		0	Y	Y	N	N	N	N	N	Y	N	N	N
313	N01	false	7	N1	UNKNOWN	FAM	NFQ-MGB	Undetermined										false	0.030181	true	3	39	No Amp		0	Y	Y	N	N	N	N	N	Y	N	N	N
314	N02	false	15	N1	UNKNOWN	FAM	NFQ-MGB	Undetermined										false	0.030181	true	3	39	No Amp		0	Y	Y	N	N	N	N	N	Y	N	N	N
315	N03	false	23	N1	UNKNOWN	FAM	NFQ-MGB	Undetermined										false	0.030181	true	3	39	No Amp		0	Y	Y	N	N	N	N	N	Y	N	N	N
316	N04	false	31	N1	UNKNOWN	FAM	NFQ-MGB	Undetermined	24.0636	10.9952								false	0.030181	true	3	39	No Amp		0	Y	Y	N	N	N	N	N	N	N	N	N
317	N05	false	39	N1	UNKNOWN	FAM	NFQ-MGB	Undetermined	24.0636	10.9952								false	0.030181	true	3	39	No Amp		0	Y	Y	Y	N	N	N	N	N	Y	N	N
318	N06	false	47	N1	UNKNOWN	FAM	NFQ-MGB	Undetermined	24.0636	10.9952								false	0.030181	true	3	39	No Amp		0	Y	Y	Y	N	N	N	N	N	Y	N	N
319	N07	false	55	N1	UNKNOWN	FAM	NFQ-MGB	Undetermined	24.0636	10.9952								false	0.030181	true	3	39	No Amp		0.435362	Y	Y	Y	N	Y	N	N	N	Y	Y	N
320	N08	false	N1_10-3	N1	UNKNOWN	FAM	NFQ-MGB	32.3770346109831	33.641	0.188394								false	0.030181	true	3	31	No Amp		0.965598	N	N	N	N	N	N	N	N	N	N	N
321	N09	false	7	RdRp	UNKNOWN	FAM	NFQ-MGB	Undetermined										false	0.03	true	3	39	No Amp		0	Y	Y	N	N	N	N	N	Y	N	N	N
322	N10	false	15	RdRp	UNKNOWN	FAM	NFQ-MGB	Undetermined										false	0.03	true	3	39	No Amp		0	Y	Y	N	N	N	N	N	Y	N	N	N
323	N11	false	23	RdRp	UNKNOWN	FAM	NFQ-MGB	Undetermined										false	0.03	true	3	39	No Amp		0	Y	Y	N	N	N	N	N	Y	N	N	N
324	N12	false	31	RdRp	UNKNOWN	FAM	NFQ-MGB	Undetermined	24.1093	12.3464								false	0.03	true	3	39	No Amp		0	Y	Y	N	N	N	N	N	Y	N	N	N
325	N13	false	39	RdRp	UNKNOWN	FAM	NFQ-MGB	Undetermined	24.1093	12.3464								false	0.03	true	3	39	No Amp		0	Y	Y	Y	N	N	N	N	N	Y	N	N
326	N14	false	47	RdRp	UNKNOWN	FAM	NFQ-MGB	Undetermined	24.1093	12.3464								false	0.03	true	3	39	No Amp		0	Y	Y	Y	N	N	N	N	N	Y	N	N
327	N15	false	55	RdRp	UNKNOWN	FAM	NFQ-MGB	Undetermined	24.1093	12.3464								false	0.03	true	3	6	No Amp		0.129879	Y	N	Y	N	Y	N	N	N	Y	Y	N
328	N16	false	RdRp_10-3	RdRp	UNKNOWN	FAM	NFQ-MGB	31.328549641681	33.9407	0.536877								false	0.03	true	3	32	No Amp		0.954673	N	N	N	N	Y	N	N	N	N	N	N
329	N17	false	7	RNAseP	UNKNOWN	FAM	NFQ-MGB	23.8367936456972	24.4705	0.128706								false	0.04	true	3	21	Amp		0.98292	N	N	N	N	N	N	N	N	N	N	N
330	N18	false	15	RNAseP	UNKNOWN	FAM	NFQ-MGB	24.0788170085281	26.0228	0.0492397								false	0.04	true	3	23	Amp		0.975854	N	N	N	N	N	N	N	N	N	N	N
331	N19	false	23	RNAseP	UNKNOWN	FAM	NFQ-MGB	25.9508594861722	27.4169	0.20608								false	0.04	true	3	24	Amp		0.9833	N	N	N	N	N	N	N	N	N	N	N
332	N20	false	31	RNAseP	UNKNOWN	FAM	NFQ-MGB	25.0195481048165	22.4644	11.3277								false	0.04	true	3	39	No Amp		0	Y	Y	N	N	N	N	N	Y	N	N	N
333	N21	false	39	RNAseP	UNKNOWN	FAM	NFQ-MGB	Undetermined	22.4644	11.3277								false	0.04	true	3	39	No Amp		0.477571	Y	Y	Y	N	Y	Y	N	N	Y	Y	N
334	N22	false	47	RNAseP	UNKNOWN	FAM	NFQ-MGB	Undetermined	22.4644	11.3277								false	0.04	true	3	39	No Amp		0	Y	Y	Y	N	N	N	N	N	Y	N	N
335	N23	false	55	RNAseP	UNKNOWN	FAM	NFQ-MGB	Undetermined	22.4644	11.3277								false	0.04	true	3	15	No Amp		0	Y	N	Y	N	N	N	N	N	Y	N	N
336	N24	false			UNKNOWN	FAM	NFQ-MGB	4.22975853748036	22.4644	11.3277								false	0.04	true	3	39	No Amp		0	Y	Y	N	N	N	N	N	Y	N	N	N
337	O01	false	8	N1	UNKNOWN	FAM	NFQ-MGB	Undetermined										false	0.030181	true	3	39	No Amp		0	Y	Y	N	N	N	N	N	Y	N	N	N
338	O02	false	16	N1	UNKNOWN	FAM	NFQ-MGB	23.953196149534										false	0.030181	true	3	39	No Amp		0	Y	Y	N	N	N	N	N	Y	N	N	N
339	O03	false	24	N1	UNKNOWN	FAM	NFQ-MGB	Undetermined										false	0.030181	true	3	39	No Amp		0	Y	Y	N	N	N	N	N	Y	N	N	N
340	O04	false	32	N1	UNKNOWN	FAM	NFQ-MGB	Undetermined	24.0636	10.9952								false	0.030181	true	3	39	No Amp		0	Y	Y	N	N	N	N	N	Y	N	N	N
341	O05	false	40	N1	UNKNOWN	FAM	NFQ-MGB	Undetermined	24.0636	10.9952								false	0.030181	true	3	39	No Amp		0	Y	Y	Y	N	Y	Y	N	N	Y	Y	N
342	O06	false	48	N1	UNKNOWN	FAM	NFQ-MGB	Undetermined	24.0636	10.9952								false	0.030181	true	3	39	No Amp		0	Y	Y	Y	N	N	N	N	N	N	N	N
343	O07	false	56	N1	UNKNOWN	FAM	NFQ-MGB	Undetermined	24.0636	10.9952								false	0.030181	true	3	39	No Amp		0.492075	Y	Y	Y	N	Y	N	N	N	Y	Y	N
344	O08	false	N1_10-2	N1	UNKNOWN	FAM	NFQ-MGB	29.6902482478585	26.7312	0.0362733								false	0.030181	true	3	24	No Amp		0.978159	N	N	N	N	N	N	N	N	N	N	N
345	O09	false	8	RdRp	UNKNOWN	FAM	NFQ-MGB	Undetermined										false	0.03	true	3	39	No Amp		0	Y	Y	N	N	N	N	N	Y	N	N	N
346	O10	false	16	RdRp	UNKNOWN	FAM	NFQ-MGB	22.5958547282712										false	0.03	true	3	39	No Amp		0	Y	Y	N	N	N	N	N	Y	N	N	N
347	O11	false	24	RdRp	UNKNOWN	FAM	NFQ-MGB	Undetermined										false	0.03	true	3	39	No Amp		0	Y	Y	N	N	N	N	N	Y	N	N	N
348	O12	false	32	RdRp	UNKNOWN	FAM	NFQ-MGB	Undetermined	24.1093	12.3464								false	0.03	true	3	39	No Amp		0	Y	Y	N	N	N	N	N	Y	N	N	N
349	O13	false	40	RdRp	UNKNOWN	FAM	NFQ-MGB	Undetermined	24.1093	12.3464								false	0.03	true	3	28	No Amp		0	Y	N	Y	N	Y	N	Y	N	Y	Y	N
350	O14	false	48	RdRp	UNKNOWN	FAM	NFQ-MGB	Undetermined	24.1093	12.3464								false	0.03	true	3	39	No Amp		0	Y	Y	Y	N	Y	N	N	N	Y	Y	N
351	O15	false	56	RdRp	UNKNOWN	FAM	NFQ-MGB	Undetermined	24.1093	12.3464								false	0.03	true	3	39	No Amp		0	Y	Y	Y	N	N	Y	N	N	Y	N	N
352	O16	false	RdRp_10-2	RdRp	UNKNOWN	FAM	NFQ-MGB	27.2122052103111	26.9718	0.0882751								false	0.03	true	3	24	No Amp		0.984378	N	N	N	N	N	N	N	N	N	N	N
353	O17	false	8	RNAseP	UNKNOWN	FAM	NFQ-MGB	23.3205365092741	23.3735	0.484639								false	0.04	true	3	21	Amp		0.9794	N	N	N	N	N	N	N	N	N	N	N
354	O18	false	16	RNAseP	UNKNOWN	FAM	NFQ-MGB	25.4639569962488	26.2563	0.15945								false	0.04	true	3	23	Amp		0.973535	N	N	N	N	N	N	N	N	N	N	N
355	O19	false	24	RNAseP	UNKNOWN	FAM	NFQ-MGB	24.0288713376791	24.5431	0.109625								false	0.04	true	3	21	Amp		0.973617	N	N	N	N	N	N	N	N	N	N	N
356	O20	false	32	RNAseP	UNKNOWN	FAM	NFQ-MGB	24.3257353330893	22.4644	11.3277								false	0.04	true	3	39	No Amp		0	Y	Y	N	N	N	N	N	Y	N	N	N
357	O21	false	40	RNAseP	UNKNOWN	FAM	NFQ-MGB	Undetermined	22.4644	11.3277								false	0.04	true	3	39	No Amp		0	Y	Y	Y	N	N	N	N	N	N	N	N
358	O22	false	48	RNAseP	UNKNOWN	FAM	NFQ-MGB	Undetermined	22.4644	11.3277								false	0.04	true	3	39	No Amp		0	Y	Y	Y	N	N	N	N	N	N	N	N
359	O23	false	56	RNAseP	UNKNOWN	FAM	NFQ-MGB	Undetermined	22.4644	11.3277								false	0.04	true	3	24	No Amp		0.443805	Y	N	Y	N	Y	N	N	N	Y	N	N
360	O24	false	RNAseP_negC	RNAseP	UNKNOWN	FAM	NFQ-MGB	23.3931005405676	22.973	0.0653431								false	0.04	true	3	20	Amp		0.981151	N	N	N	N	N	N	N	N	N	N	N
361	P01	false	8	N1	UNKNOWN	FAM	NFQ-MGB	Undetermined										false	0.030181	true	3	39	No Amp		0	Y	Y	N	N	N	N	N	Y	N	N	N
362	P02	false	16	N1	UNKNOWN	FAM	NFQ-MGB	23.6795085095861										false	0.030181	true	3	39	No Amp		0	Y	Y	N	N	N	N	N	Y	N	N	N
363	P03	false	24	N1	UNKNOWN	FAM	NFQ-MGB	Undetermined										false	0.030181	true	3	39	No Amp		0	Y	Y	N	N	N	N	N	Y	N	N	N
364	P04	false	32	N1	UNKNOWN	FAM	NFQ-MGB	Undetermined	24.0636	10.9952								false	0.030181	true	3	39	No Amp		0	Y	Y	Y	N	N	Y	N	N	Y	N	N
365	P05	false	40	N1	UNKNOWN	FAM	NFQ-MGB	Undetermined	24.0636	10.9952								false	0.030181	true	3	8	No Amp		0.28739	Y	N	Y	N	Y	N	N	N	N	Y	N
366	P06	false	48	N1	UNKNOWN	FAM	NFQ-MGB	Undetermined	24.0636	10.9952								false	0.030181	true	3	8	No Amp		0.621398	Y	N	Y	N	Y	N	N	N	N	Y	N
367	P07	false	56	N1	UNKNOWN	FAM	NFQ-MGB	Undetermined	24.0636	10.9952								false	0.030181	true	3	26	No Amp		0	Y	N	Y	N	N	Y	N	N	N	N	Y
368	P08	false	N1_10-2	N1	UNKNOWN	FAM	NFQ-MGB	29.5607432378561	26.7312	0.0362733								false	0.030181	true	3	24	No Amp		0.98256	N	N	N	N	N	N	N	N	N	N	N
369	P09	false	8	RdRp	UNKNOWN	FAM	NFQ-MGB	Undetermined										false	0.03	true	3	39	No Amp		0	Y	Y	N	N	N	N	N	Y	N	N	N
370	P10	false	16	RdRp	UNKNOWN	FAM	NFQ-MGB	23.9604865740552										false	0.03	true	3	39	No Amp		0	Y	Y	N	N	N	N	N	Y	N	N	N
371	P11	false	24	RdRp	UNKNOWN	FAM	NFQ-MGB	Undetermined										false	0.03	true	3	39	No Amp		0	Y	Y	N	N	N	N	N	Y	N	N	N
372	P12	false	32	RdRp	UNKNOWN	FAM	NFQ-MGB	Undetermined	24.1093	12.3464								false	0.03	true	3	39	No Amp		0	Y	Y	N	N	N	N	N	Y	N	N	N
373	P13	false	40	RdRp	UNKNOWN	FAM	NFQ-MGB	Undetermined	24.1093	12.3464								false	0.03	true	3	27	No Amp		0.426511	Y	N	Y	N	Y	Y	N	N	Y	N	N
374	P14	false	48	RdRp	UNKNOWN	FAM	NFQ-MGB	Undetermined	24.1093	12.3464								false	0.03	true	3	9	No Amp		0	Y	N	Y	N	Y	Y	N	N	Y	N	N
375	P15	false	56	RdRp	UNKNOWN	FAM	NFQ-MGB	Undetermined	24.1093	12.3464								false	0.03	true	3	13	No Amp		0	Y	N	Y	N	N	Y	N	N	Y	N	N
376	P16	false	RdRp_10-2	RdRp	UNKNOWN	FAM	NFQ-MGB	26.7735296746952	26.9718	0.0882751								false	0.03	true	3	24	No Amp		0.980345	N	N	N	N	N	N	N	N	N	N	N
377	P17	false	8	RNAseP	UNKNOWN	FAM	NFQ-MGB	23.3824502776113	23.3735	0.484639								false	0.04	true	3	20	Amp		0.982839	N	N	N	N	N	N	N	N	N	N	N
378	P18	false	16	RNAseP	UNKNOWN	FAM	NFQ-MGB	25.2823839368905	26.2563	0.15945								false	0.04	true	3	23	Amp		0.977276	N	N	N	N	N	N	N	N	N	N	N
379	P19	false	24	RNAseP	UNKNOWN	FAM	NFQ-MGB	24.1665546653216	24.5431	0.109625								false	0.04	true	3	22	Amp		0.928631	N	N	N	N	N	N	N	N	N	N	N
380	P20	false	32	RNAseP	UNKNOWN	FAM	NFQ-MGB	24.5600256770335	22.4644	11.3277								false	0.04	true	3	39	No Amp		0	Y	Y	N	N	N	N	N	Y	N	N	N
381	P21	false	40	RNAseP	UNKNOWN	FAM	NFQ-MGB	Undetermined	22.4644	11.3277								false	0.04	true	3	39	No Amp		0	Y	Y	Y	N	N	Y	N	N	Y	N	N
382	P22	false	48	RNAseP	UNKNOWN	FAM	NFQ-MGB	Undetermined	22.4644	11.3277								false	0.04	true	3	27	No Amp		0.299842	Y	N	Y	N	Y	Y	N	N	N	Y	N
383	P23	false	56	RNAseP	UNKNOWN	FAM	NFQ-MGB	Undetermined	22.4644	11.3277								false	0.04	true	3	7	No Amp		0	Y	N	Y	N	Y	N	N	N	Y	N	N
384	P24	false	RNAseP_negC	RNAseP	UNKNOWN	FAM	NFQ-MGB	23.8683347712787	22.973	0.0653431								false	0.04	true	3	20	Amp		0.980808	N	N	N	N	N	N	N	N	N	N	N
